# Supplementary material for: Spatially resolved molecular signatures of Lewy body dementia
Source: Acta Neuropathol. 2026 Jan 26;151(1):10. doi: 10.1007/s00401-026-02981-z (PMC12835040; doi:10.1007/s00401-026-02981-z)
Supplement: Supplementary file 1 — Supplementary Table 9 (XLSX 9719 KB) [file 401_2026_2981_MOESM1_ESM.xlsx]

## Sheet: Sheet1
Supplementary Table 9. DEG list: E4 vs E3 in LB+, LBsur, and LB- spots across GM layers.

## Sheet: E4 vs E3 LB+ L23
Gene	p-value.bulk	log2FC.bulk
PLOD3	0.000877769	1.93302
PLP1	9.48774e-08	2.14314
DCUN1D1	0.00334311	1.6819
ADCY2	0.00591133	1.62734
MBP	4.49915e-06	1.53664
HIPK2	8.71196e-05	1.39492
FLRT2	0.0134784	0.920636
LENG8	0.00362734	1.63222
VIM	0.00200233	1.0883
HSPB1	0.0164786	0.980076
DTNA	0.00155767	0.956841
A2M	0.0282371	0.601981
NTRK2	0.0251913	1.20836
GFAP	0.0142536	0.743918
CRYAB	0.025249	1.30521
BEX3	0.0321557	-0.641672
DKK3	0.0343532	-0.848953
SNCB	0.00125866	-0.987714
CABP1	0.00308115	-0.888858
CPLX2	0.00222197	-1.1134
CCK	0.013662	-0.959571
RTN1	0.0160815	-0.849371
NSF	0.00977806	-0.826705
ENC1	0.0126449	-0.924321
SLC22A17	0.00262205	-0.869677
CCDC85B	0.000458463	-1.00509
GDI1	0.000700142	-1.0565
GPX4	0.00159276	-0.919135
ATP1B1	0.0133452	-0.851444
RAB3A	2.39879e-05	-1.29433
RNF187	0.000238772	-1.03795
SYT1	0.0434025	-0.810134
CALM3	0.00289273	-1.16511
PPP3CB	0.0147574	-0.938265
SPRYD3	0.00126071	-1.11975
RTN4	0.000226305	-1.25036
FBXO2	0.00284691	-1.35202
G3BP2	8.54429e-05	-1.32874

## Sheet: E4 vs E3 LB+ L4
Gene	p-value.bulk	log2FC.bulk
SLAIN2	0.000324912	1.44718
PTPN12	2.4215e-05	1.80614
BAG3	0.000327054	1.6378
AQP1	0.0377671	1.96
RANBP3L	4.60566e-06	1.76934
HSPA1A	0.0447943	1.63249
CLK1	0.00156101	1.57527
ITPRID2	0.00109831	1.74782
ARHGAP29	0.00103438	1.62941
LENG8	1.26397e-05	2.20238
PODXL	0.00102349	1.27338
PLP1	2.22452e-07	1.67055
INTS8	0.0153039	1.17478
ZFR	0.000633922	1.78733
GOLGA7	0.000877314	1.77857
ZHX3	0.0188077	1.37282
RNPC3	0.0044439	1.2706
TXNIP	0.000162572	1.64067
LPAR1	0.000201686	1.47204
GNA13	0.00281481	1.63548
PDK4	0.000943255	1.5142
RGS5	0.000840659	1.55487
RFTN2	0.000500111	1.77813
TRA2A	0.00447039	1.58381
PTTG1IP	0.0113858	0.842441
MBP	0.0174375	1.02881
KIAA1109	0.00305621	1.41368
PHF3	0.00168774	1.27275
ZCCHC24	0.0183262	1.38916
PLPP3	0.000523641	1.12281
ATF2	0.00270424	1.43292
HIPK2	0.000571608	1.20443
ETNPPL	0.0111247	1.42457
TAB2	0.00857602	1.51476
GATM	0.00100895	1.04542
RBM6	0.00585389	1.17466
MLLT6	0.0136559	1.15233
ZFP36L1	0.000890907	1.42034
PCM1	0.0268821	1.4444
NFAT5	0.00528947	1.54571
DST	0.000487413	1.30942
DNAJB1	0.00152184	1.51024
FNTA	0.00747415	1.51125
EIF4EBP2	0.0482303	1.27676
ZMYM2	0.0328451	0.868048
SORBS1	0.00299753	1.25178
VIM	0.00113	1.40766
GRAMD2B	0.000160829	1.53761
SLAIN1	0.000871298	1.51521
SLC7A5	0.0143239	1.27652
ERBIN	0.00134136	1.21118
ATIC	0.0370453	0.84865
PMP2	0.012138	1.11094
GFAP	0.000573719	1.26779
GRIA4	0.0388278	1.14952
ZNF644	0.00984515	1.20078
ZFAND3	0.0159275	1.08702
TP53BP2	0.00942446	1.08767
NTRK3	0.0115991	0.895434
RHOBTB3	0.00529939	1.03912
DTNA	0.000255356	1.05253
GOLIM4	0.0202718	0.830249
TMEM184B	0.00324129	1.2253
HEPACAM	0.00136844	1.14702
TNIK	0.0155202	0.862295
QKI	0.000506482	1.29299
PNISR	0.00266135	1.01164
SELENOP	0.00903635	1.00127
MACF1	0.0170165	1.00445
GJA1	0.00206149	0.911343
APOD	0.000813829	1.55614
PLEKHM2	0.0271714	0.793454
FMNL2	0.00987295	0.736262
ARHGEF12	0.0408235	0.726031
NTRK2	0.00989945	1.10485
ITPKB	0.0132565	0.787132
GPRC5B	0.0126072	0.760333
PUM2	0.0104257	0.997721
CNN3	0.00666699	1.06806
MT-ND6	0.0318041	0.932256
EEF1A2	0.0122718	-0.761616
UCHL1	0.0423614	-0.626289
GAP43	0.0158768	-0.646549
SNCB	0.00531255	-0.849
BEX3	0.00404613	-0.761002
SYP	0.0389865	-0.649927
SPOCK2	0.00193837	-0.853494
CPLX2	0.00579905	-0.967242
MAP1B	0.0119045	-0.811096
NPTN	0.0104252	-0.810181
YWHAG	0.0123553	-0.740478
PINK1	0.00706444	-0.717011
TSPYL1	0.000556292	-0.975924
SLC22A17	0.0104192	-0.729286
CCDC85B	0.00067621	-1.06588
BASP1	0.000913185	-0.924955
MLLT11	0.000180028	-1.02278
RNF187	0.000166353	-0.946835
DCTN1	0.0132664	-0.710027
PTK2B	0.000184072	-0.992144
CLTB	0.0242682	-0.761642
ENO2	0.00127006	-0.995585
RTN1	0.0399122	-0.810106
ATP6V1A	0.0187009	-0.675644
CHGA	0.0178869	-1.08321
PSAP	0.0442749	-0.686157
CCK	0.0290808	-0.89496
STX1B	7.11308e-05	-1.01972
ATP6V1B2	0.000739439	-0.944355
NDRG4	0.000184097	-1.03047
PEBP1	0.00992741	-0.836245
RAB3A	0.000162018	-1.15501
GDI1	0.000101455	-1.05352
DKK3	0.0169136	-0.800049
PPP3CB	0.00176968	-0.886359
SNAP25	0.0466531	-1.02196
IFI6	0.00200542	-0.889212
PRKAR1A	0.0208896	-0.712224
GPX4	0.000244338	-1.09249
DCTN3	0.000535726	-0.954209
GNB5	0.00109999	-0.952642
SYN2	3.0881e-05	-1.08005
NAP1L5	0.00081422	-0.995972
PNMA2	0.00124337	-1.02928
TMSB4X	0.0401895	-0.884283
NDUFS6	0.00109202	-0.942033
CABP1	9.61295e-05	-1.0555
PEG3	0.00289641	-0.943753
PNMA1	0.000171781	-1.05832
SPRYD3	0.00144608	-1.01553
CHGB	1.3283e-05	-1.15691
DHCR24	0.000264515	-0.971292
RGS4	0.000393611	-1.03428
TAGLN3	3.63938e-07	-1.39882
CALM3	4.50112e-05	-1.34405
NDUFB5	6.67795e-05	-1.19783
NSF	0.000237945	-1.16938
RTN4	0.00876998	-0.969692
TUBA4A	0.000262947	-1.20829
FBXO2	0.00447041	-1.29159
NAP1L2	4.64738e-05	-1.21005
G3BP2	0.00334592	-1.07085
NEFM	0.00247389	-1.36058
SNCG	6.24954e-06	-1.5915
MPC2	0.00011145	-1.05849

## Sheet: E4 vs E3 LB+ L5
Gene	p-value.bulk	log2FC.bulk
BHMT	0.00626532	0.403365
ZNF280D	0.00104234	0.764347
PCDH11Y	0.000452858	0.646885
ZNF26	0.00479487	0.549729
TRIM59	0.006125	0.537499
DSCAML1	0.00697332	0.481509
DOCK10	0.00345254	0.605496
MAML2	0.00395241	0.578507
ATM	0.00165827	0.631028
STK38	0.00618311	0.588748
MYO1D	0.00503579	0.641687
ZMAT1	0.00475329	0.643683
IFNAR2	0.0303243	0.405556
PAX6	0.000387727	0.811407
ESAM	0.000553011	0.72121
TMEM123	0.00270172	0.629531
ZNF708	0.000980067	0.81507
IL10RB	0.0176152	0.510305
NSD1	0.000626281	0.874842
JPT2	0.0124799	0.529426
SLC12A4	0.00386123	0.598301
STOX1	0.017927	0.538168
BCCIP	0.0232172	0.623035
CP	0.0122322	0.494434
EVI2A	0.000146481	0.968184
TTC14	0.000872334	0.805104
POLD3	0.00819602	0.595456
COL21A1	0.00880429	0.609915
OMA1	0.0106205	0.614049
KIAA0825	0.0198646	0.462583
FAM200B	0.0019582	0.80068
TLR4	0.000560772	0.881262
ABCA8	0.00189002	0.734492
SLCO1A2	0.00102932	0.961277
BAG2	0.0188349	0.598581
PCSK5	0.00701607	0.578638
C2CD2	0.00860423	0.691412
KY	0.0211555	0.488479
ABCG2	0.000857834	0.813856
TUT4	0.000467155	1.04866
TM4SF18	0.0186211	0.484876
POC1B	0.00223253	0.784825
TMEM67	0.015686	0.649678
ENPP2	2.7538e-05	1.29341
CXCR4	0.035264	0.477652
C21orf91	0.00111543	0.909905
FAM189A2	0.00374615	0.766831
CASP8AP2	0.00226077	0.785763
RAD21	0.00776602	0.661508
CMC4	0.0144507	0.617957
ZNF146	0.00256322	0.767573
EPB41L5	0.0179785	0.686753
MAN2A1	0.0356366	1.31088
C4orf50	0.00847266	0.654965
PLP1	0.0322401	1.63753
SF1	0.0391369	0.479241
SOS2	0.00130475	1.00438
GPR37	0.00185245	0.832251
COX7B	0.0073483	0.762533
SLC14A1	0.0415789	0.523897
CD55	0.021892	0.640818
AADAT	0.0113806	0.735652
FBXO30	0.0246951	0.629368
ART3	0.0123727	0.679338
MAP4K5	0.00105765	1.13742
SLC39A12	0.00829881	0.71688
ADCY2	0.0270565	0.747521
GRAMD2B	0.000133203	1.14596
CSTB	0.00101378	0.939093
TAF1D	0.0170648	0.715137
CCDC7	0.00753907	0.76725
GATAD1	0.0361821	0.522813
USP28	0.00543774	0.765852
KCTD4	0.0306547	0.608784
MOG	0.00364887	0.844522
CHDH	0.0237547	0.695414
GINM1	0.0129305	0.651905
BAZ2B	0.000276613	1.07532
GAB1	0.0102547	0.82523
LSM8	0.0213983	0.622903
NDUFA12	0.0175962	0.672742
CLK1	0.000122756	1.0274
PAPOLA	0.0263897	0.661849
DUSP16	0.0138267	0.580119
OPRM1	0.0324437	0.615359
ABCB1	0.0225075	0.638472
AFF1	0.00666877	0.709521
ZBTB41	0.00353215	0.816015
FRYL	0.000635345	1.05754
PAIP2B	0.000855772	0.93994
LDHB	0.0015069	1.1044
POLI	0.00797583	0.869539
ELOVL7	0.0101812	0.623784
KRIT1	0.0136764	0.813362
TXNIP	0.000293744	1.11415
NFE2L2	0.0126992	0.741737
ZNF638	0.00013522	1.09616
RFTN2	5.0763e-06	1.28752
PRPF39	0.00160338	0.938402
INTS3	0.0192443	0.712424
SKIL	0.0211128	0.670251
PLEKHH1	0.0119252	0.656986
CBR1	0.0100413	0.640818
RAB29	0.0241643	0.692109
SCN3A	0.00267779	1.12944
GABPB2	0.0236505	0.634291
ZNF148	0.0049114	0.978323
TNS2	0.00375816	0.819457
PSAT1	0.00156742	1.10067
TRIP11	0.02842	0.560193
ARHGAP29	0.0290362	0.723009
HUS1	0.00904042	0.872294
BAG3	0.00491491	0.828076
PIP4K2A	0.0101019	0.84175
MKLN1	0.00313519	0.918482
HSPA1A	0.0113894	0.970246
TAB2	0.000717283	1.01128
LYST	0.0103468	0.726128
BTBD7	0.0237255	0.608111
MDM4	0.00822989	0.856399
ZNF706	0.0238432	0.728201
TOB1	0.0123784	0.715546
STXBP3	0.00479985	0.838283
MUC20	0.010678	0.724602
LYPLAL1	0.0144249	0.60727
MSN	0.0390545	0.636112
PTPN12	0.000566038	0.960629
ARHGAP21	0.00616472	0.989527
ZFYVE16	0.0409198	0.677019
RNPC3	0.00303208	0.846095
CTNNAL1	0.0158903	0.647205
LPAR1	0.0002038	1.15267
TM4SF1	0.0435454	0.517252
CAPN3	0.000343988	1.0313
FYN	0.00233794	0.92568
CCDC14	0.0208964	0.66645
SLAIN2	0.0147138	0.66836
AGPAT4	0.0053692	0.829993
PRRC2C	0.000302881	0.997984
APOD	2.40926e-05	1.25966
SGK3	0.0203948	0.659124
CLASP1	0.00498864	0.901782
PRELID2	0.0312685	0.600546
BBX	0.00640998	0.785142
SLITRK2	0.0192568	0.820058
ITGA6	0.0234958	0.598857
ITPRID2	0.00305765	0.939492
RAPGEF3	0.00989094	0.760682
DENND5A	0.0496015	0.649164
MARK3	0.00438398	0.84046
PDK4	0.00769649	0.855166
LENG8	0.00112466	1.12139
TRAPPC10	0.00927139	0.866417
PHF3	0.00237805	0.873866
SMCHD1	0.0404044	0.534775
JMJD1C	0.000484587	1.09476
R3HDM1	0.00922744	0.977304
MYLK	0.0157496	0.698424
MTUS1	0.0204106	0.771336
PDS5B	0.0299611	0.650746
ITSN1	0.0199392	0.697099
ERMN	0.00628772	0.920188
TRIM4	0.0250861	0.600037
YAP1	0.0175876	0.681519
NFIB	0.00564491	0.942785
TRIQK	0.0102835	0.77581
SNX13	0.0133365	0.86306
ZBTB20	0.0287047	0.652958
MAP7	0.00970652	0.858869
NFATC3	0.0381952	0.584799
PCM1	0.00349243	0.948746
SENP6	2.30204e-05	1.39283
QSER1	0.000465089	1.19624
MINDY2	0.0364425	0.741259
PODXL	0.0108107	0.833495
HEPACAM	0.0346612	0.8161
SIPA1L1	0.0197456	0.759291
SELENOP	0.0197212	0.947657
DIP2C	0.0229873	0.752096
PRDX1	0.0476558	0.667606
KCNT1	0.00166026	0.946071
SNX14	0.0209813	0.824722
MLIP	0.0126499	0.840115
NCOA1	0.00945051	0.759101
FAM107B	0.00518724	0.812977
CAST	0.0234418	0.662007
GOLGA7	0.0042087	0.928979
UBR2	0.0401269	0.671436
PALLD	0.0203607	0.679412
GCC2	0.0205995	0.717429
RNF169	0.0271677	0.596761
IFNGR2	0.0112482	0.821231
RBM6	0.0121863	0.865476
INTU	0.035892	0.65267
FMNL2	0.000483897	1.02827
CCDC28A	0.0204204	0.660737
ZFR	0.00599419	0.851674
LMO2	0.0167223	0.662828
FER	0.00698651	0.800748
HBP1	0.0123213	0.730173
CHPT1	0.0258865	0.756474
VIM	0.0388398	0.722371
SLAIN1	0.00075102	1.07077
FAM171B	0.00732754	1.03573
RANBP3L	0.024256	0.716057
FNTA	0.00537152	0.83174
STON2	0.018096	0.796306
SORBS2	0.0210298	0.668504
FXR1	0.0228557	0.67551
MBOAT2	0.00869321	0.785619
EFCAB14	0.00658058	0.814057
NIPBL	0.0112065	0.820598
DOCK7	0.0238706	0.658725
LGI4	0.0358036	0.715146
UBP1	0.0047904	0.814086
RGS5	0.0406671	0.859305
RNF130	0.00152497	0.898833
HIPK2	0.0305322	0.853846
HSPA4L	0.0295851	0.688112
RASGRF2	0.036966	0.587461
RHOBTB3	0.00880857	0.788692
AUTS2	0.0465091	0.592816
CPNE3	0.028163	0.695858
DBNDD2	0.031022	0.849262
PLPP3	0.0479686	0.82141
CA2	0.0277233	0.61459
MARF1	0.0200533	0.674181
TTLL5	0.0322774	0.63418
PIAS2	0.0196647	0.837961
FUT9	0.0235336	0.733332
C16orf72	0.0450336	0.744469
ZBTB38	0.0192424	0.727441
MAST1	0.00960807	0.741918
SORBS1	0.00845153	0.770847
PLAAT3	0.00955097	0.747258
TF	0.0194709	0.793887
TBC1D15	0.0378799	0.759579
CDH20	0.0287745	0.706022
PXK	0.00634626	0.809173
CLPTM1	0.0359837	0.723622
CLASP2	0.0205829	0.941142
NFAT5	0.0086904	0.745552
UBE2V1	0.0263044	0.787896
EVL	0.0281363	0.757722
GPBP1	0.0122931	0.864328
DST	0.00542083	0.92619
AAK1	0.0347982	0.811432
VPS13C	0.00810082	0.824437
PON2	0.00940958	0.830112
DNAJB1	0.0195447	0.672689
USP25	0.0103257	0.81374
NR1D2	0.0118412	0.950749
OGT	0.0347694	0.67065
HIPK3	0.0419555	0.662871
ERBIN	0.0341029	0.607485
TNIK	0.0211173	0.776397
NCOR1	0.0415505	0.644729
ZNF644	0.0218168	0.735579
NCDN	0.0331386	-0.449362
SCAMP5	0.0283646	-0.455177
NDFIP1	0.0480321	-0.382819
SEPTIN3	0.00996219	-0.503103
APOE	0.0385139	-0.594141
GNB1	0.0104768	-0.575266
MLLT11	0.0351657	-0.482319
GUK1	0.00537709	-0.739533
TMEM59L	0.0474674	-0.432074
SPOCK2	0.0129879	-0.584676
FBXO44	0.0101421	-0.58111
EEF1A2	0.0357332	-0.644695
COX7A2L	0.0122936	-0.529377
H1FX	0.0182406	-0.554439
NPTN	0.0406888	-0.397342
SUMO3	0.0342061	-0.41056
RIMS3	0.0214194	-0.509815
ARHGEF25	0.0331719	-0.37947
TSPYL1	0.0363603	-0.548632
PINK1	0.0114051	-0.499856
CLSTN3	0.0200927	-0.460881
C12orf57	0.00495638	-0.618687
LAMTOR4	0.00132404	-0.684683
DCTN1	0.0299849	-0.432482
CDS2	0.00565103	-0.52478
NAT8L	0.00859496	-0.616405
GDI1	0.0223858	-0.571186
EIF4H	0.0321512	-0.405419
MRFAP1L1	0.00410031	-0.639594
KIDINS220	0.0171175	-0.406733
PNMA8B	0.0334616	-0.440875
CCDC92	0.0205016	-0.593385
PKM	0.0411069	-0.402827
ARHGDIG	0.00727766	-0.677055
DDX24	0.0276512	-0.468611
BEX3	0.0196323	-0.559802
SYN2	0.0486686	-0.534421
NRSN1	0.0302305	-0.367063
BCL2L2	0.00711738	-0.620953
TXNL4A	0.00481208	-0.526813
GPC1	0.00295246	-0.684971
ABR	0.0390359	-0.405507
ALDOC	0.0300504	-0.634918
NAT14	0.00295386	-0.576994
TOLLIP	0.00925088	-0.731638
GNG3	0.0243436	-0.494737
TSPYL4	0.00668122	-0.583438
PCSK1N	0.00911229	-0.68251
SNCB	0.00151117	-0.689599
ATP6V0C	0.0014198	-0.962714
STUB1	0.0036588	-0.603674
SLC22A17	0.00699456	-0.580814
BMERB1	0.0239729	-0.486277
SOD1	0.00120023	-0.711599
ATP5IF1	0.0158073	-0.492734
CALY	0.00513132	-0.641981
SELENOF	0.00591779	-0.599303
PTPRN	0.00392575	-0.640113
NDUFB9	0.000813491	-0.783371
ZSWIM9	0.0284082	-0.54075
MLF2	0.00331609	-0.63937
RHBDD2	0.00182676	-0.647734
RNF187	0.00259669	-0.65551
HRAS	0.000167628	-0.815826
APOL2	0.0105141	-0.557322
PPM1A	0.00138332	-0.620206
COX11	0.00184204	-0.764932
CPLX2	0.0052828	-0.673908
NDUFS7	0.000999922	-0.757001
FKBP8	0.000116996	-1.0075
BEX5	0.00368743	-0.604246
NRSN2	0.000668435	-0.738673
NDUFS2	0.00169033	-0.725363
NAA38	0.000267575	-0.816065
NDUFAB1	0.00419265	-0.56753
CCDC85B	0.000347771	-0.835403
DIRAS2	0.0210284	-0.641869
NDUFB5	0.0256162	-0.546329
G3BP2	0.0410453	-0.550377
CLTB	0.0013219	-0.759478
PGAM1	0.000914588	-0.776334
CHGA	0.00684922	-0.647114
PNMA1	6.18948e-05	-0.916928
CIRBP	0.0397371	-0.528353
NDRG4	0.00104944	-0.858887
NDUFS6	0.000116801	-0.961547
ANXA6	0.00245744	-0.680077
DTD1	0.000329353	-0.701558
AAMP	0.000343027	-0.848988
PCYOX1	0.00122099	-0.748662
ZNF428	5.72132e-05	-0.869254
STX1B	0.00103216	-0.726981
RAB3A	0.000690482	-0.923193
COX8A	1.01886e-05	-0.957201
NRN1	0.0193777	-0.687683
GPX4	4.48883e-05	-0.94876
TAGLN3	0.00340963	-0.843693
NAP1L5	0.00994286	-0.595264
CALM3	0.0165422	-0.773803
SNCG	0.0012007	-0.9943
NAP1L2	0.0167894	-0.577196
CAPZA2	0.000651047	-0.734736
SOD2	0.00125208	-1.07922
PNMA2	0.000488913	-0.874637
TUBA4A	0.00343708	-0.713927
FBXO2	0.00049111	-1.09895
GAD1	0.00196082	-0.88769
MYBPC1	0.00084368	-0.739173
CLUL1	0.0092098	-0.447681
SST	0.000558866	-0.915324

## Sheet: E4 vs E3 LB+ L6
Gene	p-value.bulk	log2FC.bulk
TRIM59	0.0207132	0.706386
SLC31A2	0.031781	0.52228
SELENOP	0.0331076	2.46548
FAM118A	0.0100456	1.01537
GAB1	0.0102694	0.782228
EVI2A	0.0037632	0.893239
FLT1	0.0028848	1.00207
PODXL	0.00661493	2.25179
CNTN2	0.0138808	1.00692
PCSK6	0.000920762	2.41558
PDE1C	0.0453761	0.736016
P2RX7	0.0255554	0.915717
PLEKHH1	0.0321123	0.540173
TMEM144	0.0143959	0.777672
HSPA1A	0.00696299	1.02574
SOX10	0.00644482	0.967149
CLDND1	0.00691698	1.63448
PIP4K2A	0.00121049	2.13139
NKX6-2	0.00710937	1.78352
KIF1C	0.00443268	1.74259
UGT8	0.00733121	1.75982
GPR37	0.0225771	0.774297
R3HDM1	0.026112	0.839376
MOBP	0.034099	2.56079
TXNIP	0.0053738	1.16121
PXK	0.024981	0.93127
DOCK5	0.0318608	0.734412
PDK4	0.0157367	1.93753
GOLGA7	0.0257058	1.49113
DBNDD2	0.0161171	1.98148
SLAIN1	0.011853	1.79965
FAM107B	0.0255317	0.689637
PICALM	0.0248662	1.50067
HIPK2	0.0203678	1.55471
TF	0.0130836	1.20434
ANKS1B	0.0498087	1.32276
ERMN	0.0496477	0.76916
RNF130	0.0311246	1.54299
TMSB4X	0.0407579	-1.0695
CPLX2	0.0335512	-1.01497
SPRYD3	0.0439593	-1.59383
APOE	0.0409521	-1.51285
PNMA2	0.0189847	-1.01893
PSAP	0.0445124	-0.785262
CALM3	0.00865474	-0.938683
NDUFC2	0.0295504	-1.70833
IFI6	0.0166819	-1.14225
LIMK1	0.0170719	-1.77935

## Sheet: E4 vs E3 LBsur L23
Gene	p-value.bulk	log2FC.bulk
APBB1IP	0.00121305	1.34819
CCDC7	0.0007902	1.44707
MOBP	8.79196e-06	1.79671
PLP1	6.46819e-07	1.90721
ABCB1	0.00226366	1.27688
PTPN12	3.00038e-05	1.65931
PRRC2C	0.000412471	1.46569
MBP	0.000256083	1.4335
SOS1	0.000528504	1.26747
TXNIP	1.53896e-05	1.45045
PDIA2	0.0249659	0.939045
DEPP1	0.00116241	1.42335
BAZ2B	0.000153215	1.37444
TUT4	0.000729771	1.3923
ZFYVE16	0.00328391	1.2411
PODXL	0.000637402	1.24508
PDS5B	0.00624616	1.0536
R3HDM1	0.000354542	1.60437
SLAIN2	0.00202203	1.30136
BAG3	0.00169333	1.41259
MSN	0.000811289	1.5538
DCN	0.0181135	0.959438
FGF17	0.00248592	1.07805
SAMHD1	0.0354313	1.20717
STAG2	0.00309044	1.30952
LRRFIP2	0.00533073	1.36024
DNAJB1	7.63407e-06	1.61925
PNISR	0.001744	1.12237
LENG8	0.000272727	1.25457
PCM1	0.0168105	1.2659
CBFA2T2	0.0109823	1.08273
TPPP3	0.00663414	1.01933
ITPRID2	0.000324025	1.43206
JMJD1C	0.00476785	1.12066
TPD52L1	0.0208136	1.08696
SOX9	0.00216199	1.08938
DBNDD2	0.0126052	0.91529
SEPTIN4	0.000525975	1.23682
GRAMD2B	0.000142476	1.18421
RGS5	0.0168649	0.999144
PALLD	0.0150152	1.25855
RHOQ	0.00676455	1.01456
APOD	2.31997e-05	1.36297
FUBP1	0.00146865	1.24344
STON2	0.00471707	1.07533
PTTG1IP	0.00762806	1.16084
PLEKHA5	0.00134478	1.14552
HSPA1A	0.0220946	1.14736
RBM6	0.000641142	1.18016
PDK4	0.00161378	1.23846
MLIP	0.0228682	1.25213
TAB2	0.000453712	1.19039
GATM	0.00728868	0.965655
ZFR	0.0018399	1.2783
RGS11	0.00954567	0.966516
VIM	0.0037805	1.15306
TRA2A	0.000403704	1.1219
RHOBTB3	0.00134132	1.05854
NFAT5	0.00250557	1.01379
PLEKHM2	0.00536877	1.08962
GPBP1	0.00448891	1.2278
TNIK	0.016499	0.98261
SUGP2	0.0146439	0.970335
LGI4	0.0137889	1.05604
EIF4EBP2	0.0292431	1.18107
GOLIM4	0.0302583	1.08083
PITPNC1	0.0070096	1.11043
RANBP3L	0.00290484	1.17176
KIFC2	0.0420476	0.744154
EVL	0.0338269	0.8584
GFAP	0.0111161	0.958408
SORBS1	0.0405084	0.64906
DTNA	0.00701318	0.77757
FMNL2	0.00161633	1.09607
ID4	0.0184189	0.870603
NTRK2	0.027303	1.03238
PLEKHG5	0.0329136	0.776665
NTRK3	0.0140689	0.9853
ANKS1B	0.0286478	0.884116
TP53BP2	0.0267373	0.915119
OGT	0.0200592	0.694022
GJA1	0.0439882	0.627964
EEF1A2	0.024515	-0.584419
OLFM1	0.0205233	-0.509633
TMEM59L	0.0164581	-0.47
UCHL1	0.00860947	-0.502377
BASP1	0.00253086	-0.521424
NSG2	0.00336485	-0.558673
PCSK1N	0.00464962	-0.797791
GNAO1	0.00425136	-0.680025
NCDN	0.00568143	-0.739067
GDI1	0.00186735	-0.802515
BEX3	0.00369414	-0.541202
PTK2B	0.00137519	-0.691391
OPTN	0.0135717	-0.501415
PFN2	0.0253747	-0.501522
SNCB	0.000906248	-0.714285
C1orf115	0.000614047	-0.622392
TSPYL1	0.00151722	-0.790929
PRXL2A	0.00213203	-0.628297
CABP1	0.0194861	-0.579564
NDFIP1	0.035274	-0.496068
CTXN1	0.00227258	-0.854858
PTPRN	0.000159555	-0.699189
NDRG4	9.7604e-05	-0.737008
DCTN1	0.0059584	-0.557057
PRKCB	0.00068589	-0.588927
YWHAG	0.00264424	-0.644746
MLLT11	0.00039698	-0.745997
STX1B	0.000365989	-0.651354
TSPYL4	4.8382e-05	-0.718766
PEBP1	0.000512449	-0.696637
SLC22A17	0.000888858	-0.675932
EID1	0.00763628	-0.587883
HPCAL4	7.02229e-05	-0.840919
PLEKHB2	0.000601723	-0.682296
EMC4	3.51077e-05	-0.732274
APLP1	0.00110103	-0.692409
HNRNPUL2	0.0176464	-0.542144
GADD45GIP1	0.00606956	-0.659678
SLC25A4	0.0269761	-0.495567
CPLX2	0.000552164	-0.962566
RHBDD2	9.91085e-05	-0.695361
CCK	0.00713086	-0.728532
PSAP	0.00884877	-0.657782
RAB3A	4.02054e-05	-0.917389
GPX4	9.70423e-06	-0.798454
TPRG1L	9.40329e-05	-0.741414
NSF	0.00666167	-0.657077
ATP1B1	0.0183452	-0.587327
NPTN	2.19987e-05	-0.782835
MLF2	0.00113043	-0.699053
TOLLIP	0.000323233	-0.788789
ATP6V1A	0.000961629	-0.634069
ATP6V1B2	4.58706e-05	-0.743524
NDUFB5	0.000922507	-0.726061
CCDC85B	0.00218535	-0.778373
ENC1	0.016212	-0.733171
FBXO44	6.33684e-06	-0.868079
DKK3	0.0170037	-0.777267
ATL1	0.00960714	-0.515043
NUDT3	0.000257722	-0.800645
NAT14	1.0975e-05	-0.814309
RNF187	1.8776e-06	-0.889155
MRFAP1L1	0.00068794	-0.765029
PNMA2	1.54111e-06	-0.96074
SNAP25	0.0296985	-0.786175
RTN1	0.0186576	-0.751469
PYGB	0.0004731	-0.688655
NDUFS6	0.000388809	-0.768589
ENO2	7.95384e-06	-0.956939
NDUFS2	0.000252724	-0.804751
CREG2	0.00129163	-0.896494
USP11	0.000293861	-0.785866
GDA	0.000564216	-0.843077
NRN1	2.20003e-06	-0.971234
NEFM	0.00227057	-0.823315
NAP1L2	0.0157886	-0.719523
TAGLN3	6.5164e-08	-1.10866
DNAJA2	1.72559e-05	-0.784457
PNMA1	0.000137232	-0.794797
CHGB	0.000164587	-0.853228
TMSB4X	0.0103593	-0.865808
PEG3	0.00220552	-0.737466
G3BP2	7.93823e-06	-0.975501
COX8A	2.90583e-08	-1.10668
SPRYD3	7.61814e-06	-0.935849
RGS4	0.000752629	-0.864404
PMPCB	0.0190005	-0.620376
TUBA4A	1.64728e-05	-0.964681
PPP3CB	2.37616e-06	-1.06365
SNCG	0.00236135	-1.22473
FBXO2	0.0031012	-1.14449
CALM3	5.63844e-10	-1.36203
CFAP36	3.29488e-05	-1.15508
RTN4	0.00208752	-1.12559

## Sheet: E4 vs E3 LBsur L4
Gene	p-value.bulk	log2FC.bulk
FAM114A1	0.0438004	0.542848
CFH	0.0276996	0.650293
ABCG2	0.0262008	0.56612
KIAA1328	0.0436811	0.621176
MS4A7	0.0409354	0.612368
GDPD2	0.0464033	0.582609
TMEM138	0.0477755	0.587439
GAB1	0.00635043	0.964249
CP	0.0217752	0.704869
LYVE1	0.0244058	0.621094
FAM189A2	0.0409143	0.576449
YAP1	0.0051065	0.785018
PTPRB	0.0354831	0.709954
CERS2	0.0481853	0.649587
TBC1D12	0.0295475	0.705488
ABCB1	0.0073723	0.793601
ALMS1	0.0243551	0.706696
TUT4	0.0170101	0.855638
PLP1	2.92613e-05	2.19509
TNS2	0.00334614	0.866347
P2RX7	0.0191272	0.707465
EVI2A	0.0234645	0.755143
PLOD3	0.0156369	0.840755
NFE2L2	0.00317661	0.97391
LENG8	0.000618401	2.03634
RFTN2	0.00134871	1.00119
MAN2A1	0.00420717	1.04369
ENPP2	0.00309245	1.05702
ITGB4	0.0282004	0.567886
FNBP4	0.0407417	0.604704
TXNIP	0.00109863	1.13086
PODXL	0.0379362	0.551276
BAZ2B	0.00138269	1.03488
PPP2R5A	0.0180767	0.816106
IFITM2	0.0357875	0.61913
ITSN1	0.0146161	0.751374
UGT8	0.0350325	0.514271
HVCN1	0.0373045	0.744999
GPNMB	0.0113824	0.930347
PCSK6	0.00938746	0.814197
TLR4	0.0169369	0.855223
CAPN3	0.0201083	0.702195
FAM193A	0.0454164	0.551017
TCF12	0.018928	0.63417
AQP1	0.0213142	0.709048
PAPOLA	0.0378271	0.650751
PTPN12	0.00839166	0.83406
CCDC7	0.0478632	0.686291
TGFBR2	0.0329328	0.751837
ITPRID2	0.00503115	0.985156
MLC1	0.0225365	0.828358
TAB2	0.00430401	0.947754
SLCO2B1	0.0119313	1.86572
AFF1	0.0169658	0.693618
CLK1	0.0387296	0.693603
BBX	0.0324302	0.674662
MDM4	0.0032086	1.97743
SOS1	0.0313355	0.609329
STON2	0.00653706	0.911249
PHF3	0.00180657	1.81676
LPAR1	0.0199599	0.65069
NFIB	0.0168619	0.665901
CD9	0.0030457	1.78126
RANBP3L	0.00488257	0.942391
KANSL1L	0.0210555	0.663846
PTTG1IP	0.0192702	0.672297
RAPGEF3	0.0108658	0.826757
AEBP1	0.0461221	0.566819
KAT2B	0.02031	0.739661
FLT1	0.0132639	0.912879
IFI16	0.042674	0.661384
MTUS1	0.0284516	0.790862
ZBTB20	0.0465769	0.443237
PRDX6	0.0425341	0.724738
MARK3	0.0266959	0.727739
RGS5	0.00685923	1.60825
PRPF39	0.0241737	0.735543
PRRC2C	0.00590353	1.87934
PXK	0.0130398	0.739738
FRYL	0.0243361	0.731089
JMJD1C	0.0134041	1.73871
SH3GLB1	0.0372955	1.46963
DENND5A	0.0454409	0.620576
PLSCR4	0.0217616	0.646894
ETNPPL	0.0243722	0.825103
PALLD	0.0382588	0.627571
ZFR	0.0216729	0.826491
NUFIP2	0.0404455	0.601742
GRAMD2B	0.0242382	0.644215
CFLAR	0.0376892	0.67891
R3HDM1	0.0238057	1.47319
PDK4	0.0407126	0.513667
RHOBTB3	0.0242417	0.712999
SORBS1	0.0477118	0.534752
GOLGA7	0.0128003	0.792022
ZFP36L1	0.01922	0.69381
SLC16A1	0.0188874	1.53356
RGS3	0.0282527	1.85335
NPC2	0.0409003	0.60558
KAT6B	0.0334011	0.553879
PLCG1	0.0280563	0.608985
PNISR	0.0349643	0.592022
SELENOP	0.0138731	0.755611
ATF7IP	0.0401845	0.50613
MAP4K5	0.0444663	0.545441
ERMN	0.0468951	0.445506
EEF1G	0.0493367	0.631975
APOD	0.00129209	1.41781
ZBTB38	0.0359952	0.542843
ZNF638	0.0419308	0.524369
PMP22	0.0382978	0.533458
MSN	0.0366893	0.672736
ZNF664	0.0109896	1.64802
RNPC3	0.0161769	1.71202
ARHGAP21	0.0358329	0.650664
SMAD4	0.0146419	1.74529
ARHGAP5	0.0399398	0.542938
FRS2	0.037506	1.63518
NFAT5	0.0256169	1.28161
FMNL2	0.0259081	0.622017
CALCOCO2	0.0345	0.784047
RBM6	0.0443803	0.516405
BCL6	0.0482722	0.518813
DNAJB1	0.0227588	0.772208
LIFR	0.0379632	1.12787
SLAIN1	0.0392462	0.670917
PSAT1	0.019422	1.495
SDC2	0.0320195	1.57214
RNF130	0.0481076	0.561867
ERBIN	0.018255	1.1991
DCN	0.0300272	1.61275
AKAP8L	0.0225367	1.46954
ITM2A	0.0480108	0.617001
NTRK3	0.0100225	2.13135
PHF21A	0.03768	2.42411
OGT	0.0330772	1.11689
DST	0.043245	0.714413
MLIP	0.0341009	2.1745
SENP6	0.0426036	0.6003
PLAAT3	0.0423639	1.22448
SPOCK2	0.045915	-0.431123
GAS7	0.0325137	-1.33478
SCN1B	0.0260507	-0.447798
EEF1A2	0.0265385	-1.14834
NAT14	0.0451946	-1.30163
PACSIN1	0.0396769	-0.0290109
CLSTN3	0.0329738	-1.34912
PKM	0.0253833	-0.661876
GNB5	0.0357812	-0.187148
SNCB	0.021678	-1.40287
UCHL1	0.0476154	-0.561814
GAP43	0.0267611	-0.382252
NUDCD3	0.0239778	-0.522509
PNMA8B	0.0306396	-0.199166
NDFIP1	0.0409346	-0.79251
BEX3	0.0447539	-0.322752
RHBDD2	0.0390342	-1.28759
NGRN	0.0393561	-0.590984
ATP2A2	0.0390097	-0.597017
TSPYL1	0.0254156	-0.643567
TPRG1L	0.0148614	-0.689896
NDRG4	0.0116847	-0.891721
MLLT11	0.0131915	-1.48101
BASP1	0.0253621	-0.483983
CPLX2	0.016748	-0.626788
MDH1	0.0363913	-1.34849
NAT8L	0.00982139	-0.789472
NEFL	0.0116582	-1.03588
COX8A	0.0214643	-1.42119
EPDR1	0.0190662	-1.50427
NDUFS4	0.0418975	-1.30407
NRN1	0.0136759	-0.110307
GNG3	0.00653649	-1.0389
NDUFB5	0.0282111	-1.36014
GPX4	0.0140397	-0.436977
YWHAG	0.0434974	-0.0246463
DKK3	0.0481922	-0.284277
EHD3	0.016342	-1.48841
SLC22A17	0.0197081	-0.29936
ATP5IF1	0.0124862	-1.56704
RNF187	0.0176215	-0.923059
MRFAP1L1	0.0401811	-1.33039
BMERB1	0.0188567	-1.42423
ATP6V1B2	0.0125403	-1.46803
SV2A	0.0304455	-0.457269
PFN2	0.0323818	-0.135414
ENO2	0.00732431	-0.655227
APOL2	0.0314334	-1.35449
DCTN1	0.0246746	-0.59012
MLF2	0.00743605	-0.888708
CLTB	0.0141263	-0.894225
BCL2L2	0.0349074	-0.562715
PSAP	0.0469421	-0.718094
GDI1	0.00781649	-1.21553
NAP1L5	0.00881167	-0.791809
PGAM1	0.0445857	-0.270583
PNMA2	0.006853	-0.341699
CREG2	0.0161519	-0.572429
STX1B	0.0131138	-1.4841
ENC1	0.0300845	-0.419333
DNAJA2	0.0281985	-0.501977
CCK	0.0126055	-0.673924
CCDC85B	0.00428721	-0.7089
ANXA6	0.00626558	-0.604812
CHGA	0.0144589	-0.585524
COX11	0.0358546	-1.3957
PRKAR1A	0.0299466	-0.447378
RAB3A	0.00229744	-0.557872
COPZ1	0.0358874	-0.043292
RTN1	0.0152627	-0.446702
NDUFS2	0.0335231	-0.410482
SMAP2	0.0289569	-1.37893
PEG3	0.023958	-0.737938
CABP1	0.0113985	-0.0152197
TAGLN3	0.000723337	-1.14892
NDUFA8	0.0151727	-1.47021
NAP1L2	0.0132698	-0.655624
PPP3CB	0.00330974	-1.65452
G3BP2	0.0120072	-0.197608
CFAP36	0.0175118	-1.52969
SYT1	0.0496468	-0.274656
PPP1R14C	0.0139705	-1.28587
RGS4	0.000896464	-1.03636
RTN4	0.0284754	-0.169675
FBXO2	0.00844179	-0.994134
SPRYD3	0.00157453	-1.12005
NUDT14	0.0196562	-1.24856
CAPZA2	0.0127263	-1.50969
SNCG	0.00268848	-0.63441
CALM3	0.00100231	-1.44957
TUBA4A	0.000793851	-0.932844
CHGB	0.00105288	-1.81989
NEFM	0.00203437	-0.783555
SV2C	0.00024467	-1.47197

## Sheet: E4 vs E3 LBsur L5
Gene	p-value.bulk	log2FC.bulk
PIF1	0.000265371	0.252233
STON1	0.00171211	0.18018
ZNF132	0.00257856	0.358113
CLCA4	0.00418847	0.285417
HYDIN	0.00145333	0.353675
CP	7.06293e-06	0.709425
ZNF117	0.00190432	0.410353
FAM185A	0.0238819	0.23895
TRIM59	0.000563003	0.485783
OCLN	0.00642187	0.302013
ZNF610	0.0107879	0.268917
EMP2	0.005554	0.343448
TM4SF18	0.00331115	0.497515
FLI1	0.00346724	0.365531
TLR4	0.00105026	0.642642
ATM	5.20241e-05	0.685867
TTC14	4.92393e-05	0.875392
STK17B	0.00452887	0.394829
FRMD4B	0.0054637	0.354734
ZMYM1	0.0448576	0.223207
ZNF217	0.0125243	0.332879
LRP2	0.0094251	0.337755
ST8SIA6	0.00711754	0.3004
CCNA2	0.00281865	0.424266
IL6R	0.0441533	0.187975
AP3M1	0.000454578	0.610464
DCLRE1C	0.0107859	0.321689
TMEM123	0.00214309	0.484612
ZMYM5	0.0202364	0.313113
GDPD3	0.0313082	0.2354
MIS18BP1	0.0279301	0.37563
ZNF782	0.00234159	0.460258
ZNF708	0.0010297	0.571135
HSPA6	0.0114602	0.280997
ZBBX	0.0182925	0.235849
PDS5A	0.000942472	0.567638
LY96	0.00190981	0.521939
RNASE4	0.00331198	0.3736
TAF4B	0.0272064	0.260635
SLC43A1	0.0254781	0.255377
HVCN1	0.00578	0.529599
KIAA1328	0.000809761	0.545471
CCDC59	0.0112396	0.318321
CEP126	0.00103992	0.520606
SLC26A6	0.0492818	0.219828
ZNF566	0.0365144	0.335846
FASTKD1	0.000197182	0.644696
EVI2A	0.000117819	0.787945
ZNF354A	0.0162541	0.346268
EVI2B	0.0082693	0.358199
SLC26A2	0.00388791	0.455539
ZNF70	0.00183784	0.428686
STK17A	0.0329265	0.281461
SLC19A3	0.0419883	0.223002
TDRD6	0.0169594	0.276619
TEFM	0.025351	0.30786
CEMIP2	0.00666831	0.438602
ABCA8	0.0131848	0.511325
MFSD4B	0.0263945	0.347463
ZNF334	0.0496263	0.229639
STOX1	0.000438543	0.642594
BMI1	0.0423289	0.891964
SLC46A1	0.0426784	0.269813
RAB39A	0.011754	0.389015
C21orf91	0.0133251	0.476898
KCNH8	0.0124994	0.319111
RDX	5.48457e-05	0.839542
ENPP2	2.02645e-07	1.36139
CKS1B	0.00768456	0.429343
LXN	0.00566921	0.390954
CD22	0.0348136	0.380973
PIEZO2	0.0335014	0.236544
ZNF280D	0.00256828	0.577865
CLK1	1.53254e-08	1.21172
ZNF146	5.49873e-05	1.0046
FA2H	0.00584471	0.461156
ZNF174	0.0399896	0.312227
FAM135A	0.0286666	0.429204
LRRC37A3	0.0100292	0.354489
TGFBR2	0.000963387	0.674929
CSTB	0.000257784	0.985409
NBEAL2	0.00957346	0.414474
CYP51A1	0.00877841	0.601545
TUT4	5.61513e-05	1.10603
PRR5L	0.0143925	0.307341
CLEC2B	0.0356865	0.324062
ZMAT1	0.00247129	0.563133
TAF1D	0.00778087	0.575655
HIST1H2AC	0.0222775	0.288171
WDR78	0.0288951	0.377533
RBM12B	0.00456298	0.473499
ABCG2	0.000124185	0.778721
PAX6	0.0110519	0.481205
TOMM6	0.0347205	0.461426
SP3	0.0205024	0.486286
SYT14	0.00380012	0.50773
GAB1	0.000372124	0.950331
CCDC121	0.0298591	0.27401
ATF7	0.0351718	0.393917
INO80C	0.0391587	0.440143
CASP8AP2	0.0029714	0.67206
MPHOSPH9	0.00489359	0.671257
CTNNA3	0.00317665	0.515333
MAN2A1	0.028305	1.19034
ZNF577	0.0141677	0.369528
ICE2	0.0294045	0.314985
ZNF322	0.00564597	0.656674
TSGA10	0.00679389	0.654312
TEX9	0.0333525	0.33407
FAM200B	0.000355123	0.794419
ANXA2	0.0173486	0.349085
MOV10	0.0122598	0.385096
RASGRP3	0.0175712	0.364989
EMP1	0.0318842	0.322505
PIP4K2A	0.0194582	1.12692
ZXDC	0.00511433	0.602321
PIGP	0.0227481	0.379801
PLP1	0.00334939	1.55934
MTUS1	0.000360682	0.951921
EXOSC8	0.0116709	0.43599
C2orf76	0.0150603	0.42463
PPP2R5A	0.00779807	0.701732
PAIP2B	0.000168288	0.931816
OMA1	0.000915117	0.652084
ARRDC4	0.0126404	0.515422
ZNF17	0.0127669	0.548569
CFH	0.0433102	0.295506
NOLC1	0.0474173	0.40408
CNOT6L	0.00793377	0.523281
PTCH1	0.0110926	0.482578
ZNF281	0.00983246	0.545306
SLC14A1	0.0232062	0.570166
SFPQ	0.00399864	0.658387
CENPJ	0.0124217	0.439296
PRKD2	0.037466	0.348884
REP15	0.0148492	0.41193
RFTN2	8.64299e-08	1.27472
GAREM1	0.0276322	0.363523
LRIF1	0.0118507	0.452514
WDR70	0.0280014	0.436885
BZW2	0.0443698	0.401731
LRRC8C	0.0450752	0.355493
TBC1D12	0.0109707	0.582162
ZC3H14	0.00321609	0.670599
USF3	0.0335766	0.411455
PROSER1	0.0187724	0.477675
SH3D19	0.0299534	0.388104
ENKUR	0.0226232	0.384651
BMPR1A	0.0182477	0.478089
ZNF514	0.0162109	0.509624
ZNF83	0.00849702	0.496005
MED13L	0.00333341	0.764661
SLCO1A2	0.000255604	0.903994
NHLRC2	0.00306298	0.771486
USP28	0.00214089	0.582264
P2RX7	0.000831982	0.694913
ZNF561	0.0232166	0.458215
ARHGAP21	0.000626072	1.15099
ZFYVE16	0.00349201	0.754461
LRP2BP	0.0313002	0.412835
ERCC5	0.00174898	0.678614
IQCJ	0.0312342	0.439752
CTBS	0.0468212	0.319715
SNRNP48	0.0275833	0.507528
RSU1	0.0229399	0.423269
PTPN12	2.85435e-05	1.03018
BAZ2B	1.76414e-05	1.03485
SLAIN2	0.00232195	0.844387
PTPRB	0.00678153	0.570318
PLEKHH1	0.0169796	0.561799
LYST	0.0085558	0.613152
CEP295	0.0113653	0.496028
KCNJ2	0.0238075	0.362096
ZFR	8.67363e-05	1.11075
SPATA6	0.0196336	0.403617
SKP2	0.0394964	0.330211
DUSP16	0.0440079	0.468036
MAP4K5	0.00208885	0.92787
PLXDC1	0.0195811	0.418259
PHF3	4.13357e-05	1.03251
COMMD2	0.0282058	0.503671
USP31	0.000156666	0.824417
ABCD4	0.0273048	0.381369
MDM4	1.75304e-05	1.06303
MYO1D	0.0290097	0.370313
PRKD3	0.0342349	0.39099
FXR1	0.00650772	0.644948
DNAH7	0.0278369	0.52918
ITPRID2	0.00279307	0.928209
FOXJ2	0.0270892	0.446606
KIAA1958	0.0300158	0.35324
ZFHX3	0.0457669	0.333252
CTBP2	0.00975997	0.744776
PRRC2C	0.00021029	0.944542
MAPKBP1	0.0120805	0.582163
NOL8	0.0295489	0.407954
RNPC3	0.000314025	0.949913
STIMATE	0.0080165	0.622798
JMJD1C	0.000381934	0.923864
PRPF39	0.00152163	0.891266
PAPOLA	0.0024418	0.774308
ESAM	0.0296822	0.405581
GPR37	0.00151763	0.644794
ZNF415	0.0130991	0.653917
ARHGAP29	0.00982496	0.703834
PCSK6	0.00140706	0.734462
TNS2	0.002382	0.824273
TRIP11	0.00103191	0.725635
BAG3	0.00196495	0.789883
CCDC159	0.0273866	0.402566
PLPPR1	0.0443227	0.391399
ZNF143	0.0222511	0.404188
STYXL1	0.0217218	0.449934
SIPA1L1	0.00661379	0.79826
CAPN3	6.78983e-05	0.961193
RFX7	0.0378371	0.436818
ZNF605	0.00384545	0.56458
EXOSC10	0.0104812	0.637092
ST18	0.00753274	0.486885
SUPT20H	0.0263053	0.462649
RHOBTB1	0.0182508	0.453367
INVS	0.00784287	0.508253
AP4S1	0.0360511	0.467497
METTL22	0.0240929	0.465977
MLIP	0.000674662	1.02629
BBIP1	0.0398972	0.456574
PIGV	0.0305215	0.394725
NEO1	0.000404322	0.960641
ZNF717	0.018833	0.453016
TSC1	0.00802347	0.666529
UCKL1	0.014547	0.506559
MAML1	0.00939233	0.594889
BACE2	0.0329668	0.409156
CXCL12	0.0237648	0.427837
ATG7	0.0150575	0.595599
TAB2	0.000382831	0.924643
RAPGEF3	0.00557416	0.803236
SRGAP1	0.00632192	0.552427
LYPLAL1	0.00995701	0.65653
KLF15	0.0201188	0.42472
MKLN1	0.00946893	0.757125
WDR27	0.0437825	0.447111
TAGLN	0.0171835	0.553695
FAR1	0.00295739	0.706035
C2CD2	0.0383002	0.402492
TBC1D31	0.0351664	0.448861
TM4SF1	0.0270913	0.553091
ARFIP1	0.0171402	0.579294
DAAM2	0.00446308	0.818722
ZFPM2	0.0369319	0.440667
DIP2C	0.00739988	0.745318
PALLD	0.0152854	0.616532
MEX3C	0.0346293	0.548567
NFATC3	0.0268995	0.533801
DIAPH2	0.0494073	0.402184
STK38	0.00951059	0.499241
TCP10L	0.0238713	0.472231
ELOVL7	0.0263639	0.551937
FYN	0.000816114	0.967779
ZNF148	0.00477787	0.664662
LAMA5	0.0189537	0.521396
NAGK	0.0185799	0.682126
LZTFL1	0.0328733	0.640865
RANBP3L	0.00142038	0.87364
OTUD6B	0.0470921	0.41565
FBXO25	0.00593838	0.724493
UBR2	0.0188527	0.71601
WDPCP	0.0071032	0.632737
GDPD1	0.0316439	0.50995
LRRFIP2	0.00368732	0.787574
ZNF540	0.0336192	0.477861
ITSN1	0.00197339	0.781882
TCF12	0.00133536	0.788873
ANKRD37	0.00744805	0.629744
FAM228B	0.00459292	0.757323
MBOAT2	0.0120477	0.817844
PODXL	0.0147983	0.744355
KIAA1549	0.0167676	0.527224
MOG	0.00777271	0.614725
NUP88	0.0219177	0.482472
PHACTR4	0.0401098	0.364818
NFE2L2	0.0118554	0.702392
PDS5B	0.00135845	0.899687
SLC6A12	0.0343743	0.452832
NFIB	0.000889102	0.980916
GPR63	0.0441941	0.472122
PARN	0.0490842	0.415395
JAG1	0.0390204	0.404028
C12orf45	0.0440661	0.434188
R3HDM1	0.00541134	0.948908
DNAJB1	0.000325705	0.957553
TMEM63A	0.0219717	0.611409
ZC3H7A	0.0253686	0.468699
VWF	0.000550388	0.733301
NTRK3	0.00410706	0.878918
KCTD6	0.0170237	0.513201
HHIP	0.0071149	0.59637
QSER1	0.00104199	0.881826
ELOVL5	0.00334852	0.709658
ZDHHC3	0.013257	0.599501
EAF2	0.0270819	0.418004
LBR	0.0287462	0.438219
PRELP	0.00619417	0.677316
SP1	0.017033	0.501123
HMGN1	0.0327323	0.543059
LPAR1	1.93014e-05	1.15569
FAM172A	0.0213551	0.59588
TXNIP	0.0034123	0.779036
UGT8	0.00490017	0.854028
EPG5	0.0350491	0.456401
PREX2	0.0268213	0.738298
GNA13	0.00185764	0.711546
ZNF251	0.0221194	0.505365
SKIL	0.0192387	0.656389
AFF1	0.0270135	0.501226
PLCG1	0.00526136	0.692654
GPR180	0.00966993	0.535603
METTL4	0.0247098	0.430445
CEP290	0.0136206	0.603034
ZBTB41	0.0308484	0.67646
APOD	8.94158e-05	1.1795
ZNF510	0.00932645	0.6163
REEP3	0.00051707	0.779207
STON2	0.0240909	0.682416
VN1R1	0.0278287	0.518089
FAM171B	0.0175777	0.927852
EIF2D	0.0402846	0.456341
DENND4C	0.0200832	0.466976
XRN1	0.0274666	0.470133
KIF13B	0.0196671	0.554788
WASHC3	0.0119244	0.723184
GLRB	0.0139089	0.660526
KCNT1	0.00191024	0.816694
RHOQ	0.0285139	0.544986
LENG8	0.00231496	1.13299
LRRC6	0.0140854	0.508864
DSCAM	0.0364273	0.454238
ALMS1	0.0117744	0.705456
ERCC6L2	0.00776484	0.663988
COLEC12	0.0243443	0.478637
SNX13	0.0128955	0.750341
PIAS2	0.00142857	0.749142
PRELID2	0.0228366	0.671704
MIPOL1	0.0462852	0.4039
NKAPD1	0.0411079	0.509048
RWDD3	0.0453311	0.468607
MCM3AP	0.0429205	0.475543
FRYL	0.00122776	0.775081
RFXAP	0.0479243	0.431976
AKIRIN1	0.0287964	0.751183
CRNKL1	0.0486819	0.454679
ZNF160	0.0332718	0.467383
ZNF532	0.00386238	0.797236
ANLN	0.0243343	0.654388
KIAA0556	0.0154679	0.462928
STAM2	0.00596878	0.674677
ZNF638	0.00705721	0.768137
POC1B	0.0429019	0.382547
SORBS2	0.00330142	0.703012
ZSCAN26	0.0451864	0.405826
ZC3H8	0.0332254	0.492829
PTTG1IP	0.0099519	0.735827
LMBR1L	0.0328935	0.470617
ARHGAP1	0.0279851	0.598679
MARK3	0.00860368	0.645266
CEP162	0.0412759	0.413842
CCDC14	0.0137103	0.620787
ATF7IP	0.0117089	0.660599
NGLY1	0.0361759	0.451755
GTF2H4	0.0148372	0.573263
PDPR	0.00963029	0.616533
TMEM144	0.00604141	0.649014
FNBP4	0.0230104	0.512167
FAM189B	0.0281755	0.449063
ANKRD13A	0.0399654	0.401587
CCDC66	0.0430567	0.45673
CYP2J2	0.043517	0.442425
STOX2	0.014998	0.598467
PMP22	0.0110347	0.692496
BMPR1B	0.0496421	0.570924
MFAP3L	0.0414456	0.499154
INTS4	0.0340823	0.479419
MED13	0.00425185	0.695946
OPALIN	0.00815041	0.772062
VPS54	0.0278581	0.493781
UGGT2	0.0423943	0.41566
CTSA	0.0237156	0.66215
RBM45	0.0419227	0.445018
FUT9	0.0226896	0.744232
PXK	0.00021471	0.938289
PACRGL	0.0184807	0.566843
USP40	0.0480176	0.428624
MAGI2	0.00127255	0.824426
CBLL1	0.0200939	0.500561
PLOD3	0.0245429	0.647467
MSN	0.0453533	0.479016
GRAMD2B	0.000802567	0.946313
PDK4	0.00249715	0.89418
FERMT2	0.0310642	0.520665
PNPLA7	0.0259299	0.611694
MOSPD2	0.0221648	0.531581
SOS2	0.0187732	0.535598
CDC42BPB	0.0478236	0.675806
GABRA4	0.0443211	0.718232
CNDP1	0.0159239	0.614886
GAB2	0.00787433	0.587534
NSD3	0.0203573	0.573116
KAT2A	0.0482118	0.514055
ADAMTS19	0.0399634	0.483691
PHTF2	0.0151426	0.551175
KANSL1L	0.0040118	0.725585
TASOR	0.0214441	0.716558
SLAIN1	0.00788369	0.839192
NFAT5	0.0166819	0.683775
TMEM33	0.0461777	0.660245
OTUD4	0.0375715	0.485642
LRRC8B	0.0304752	0.612398
SOS1	0.0211038	0.573437
ELK4	0.0211779	0.581321
TMEM131	0.0303453	0.447928
RALGDS	0.00742467	0.668621
VIM	0.044215	0.741977
ATPSCKMT	0.0232064	0.604166
UMAD1	0.0318697	0.498739
GPBP1	0.00507245	0.958032
CENPC	0.0356064	0.49189
RIMKLB	0.0329078	0.483998
PHLPP2	0.0278377	0.580992
FNTA	0.00490083	0.69414
GOLGA7	0.00055594	0.986989
ATF2	0.0153902	0.797465
NXPE3	0.0287266	0.557608
GATM	0.0359133	0.805715
INPP5B	0.0194887	0.569611
RABGEF1	0.0391514	0.482746
RBM6	0.032896	0.687732
KRCC1	0.0458161	0.431611
TTLL11	0.0223678	0.606414
SMIM19	0.0358455	0.543152
BTBD7	0.0282799	0.595566
MSL1	0.0378047	0.595374
PATJ	0.036095	0.508235
DENND1A	0.00331631	0.737397
SORBS1	0.0427405	0.700278
UBE2V1	0.00852226	0.866254
DIP2A	0.048201	0.503117
LCOR	0.0498379	0.58463
UBN2	0.0143124	0.640937
SETX	0.0260636	0.544903
VPS35L	0.031576	0.739547
INTS8	0.0203181	0.537714
MARF1	0.00389129	0.705454
CSNK2A2	0.0455092	0.528312
RNF130	0.0070915	0.752094
CLK4	0.0181298	0.570422
HEPACAM	0.0191383	0.82056
COG7	0.0185455	0.551895
PCM1	0.00963207	0.751845
ROCK1	0.0484674	0.44621
CBR1	0.0487729	0.507379
HNRNPLL	0.0264923	0.608293
HUS1	0.0329319	0.51449
DMTF1	0.0043317	0.751796
FASTKD2	0.0468981	0.674043
SLF1	0.0409527	0.489567
AAK1	0.0266962	0.77176
ZKSCAN8	0.0126776	0.656771
JAKMIP3	0.0434024	0.489119
UBP1	0.01927	0.75441
CNOT4	0.0278362	0.5874
PON2	0.0130769	0.803941
KAT6A	0.0237167	0.531814
SMC3	0.0338737	0.542219
IGIP	0.0145294	0.87272
SHOC2	0.0458456	0.770927
RACK1	0.0345917	0.621786
SLC12A2	0.0100086	0.627272
CD9	0.00958165	0.691681
KIAA1841	0.0340018	0.539224
KAT2B	0.0173806	0.697257
EXOC6	0.049794	0.63157
FMNL2	0.00415107	0.85244
EXOC6B	0.00236751	0.806724
POLK	0.0283693	0.47525
CPD	0.023139	0.578478
SLC41A2	0.0495104	0.583596
SLC16A1	0.0109056	0.791632
TMEM167A	0.0428637	0.678382
PLEKHA5	0.0236246	0.598435
DST	0.00674165	0.872278
ATP11B	0.0341648	0.498672
LATS1	0.0445641	0.536967
PHC3	0.0328897	0.560517
DYNC1I2	0.0402353	0.731054
MORC3	0.0194938	0.760811
PIKFYVE	0.0168693	0.738229
PRPF3	0.036542	0.568906
ARHGEF6	0.0416774	0.505283
UXT	0.0346902	0.514101
ATPAF1	0.0232588	0.705561
GOLGA7B	0.0252401	0.637794
HEATR5B	0.0284811	0.609712
FER	0.00664252	0.759581
CPSF2	0.0133396	0.62842
EFCAB14	0.0313539	0.570049
CBFA2T2	0.0435237	0.511712
SENP6	0.0205591	0.76664
AGPAT4	0.0180267	0.65383
UNC80	0.011295	0.718275
CDC42BPA	0.00551549	0.742859
TPR	0.0306543	0.613107
TRA2A	0.0214144	0.665043
KMT2C	0.00528906	0.723991
DCAF6	0.0239785	0.66717
HSPA4L	0.0499019	0.623955
SUGP2	0.0345935	0.651221
AKAP9	0.035823	0.56915
CCP110	0.0179364	0.713074
USP54	0.048467	0.518424
CALCOCO2	0.0221393	0.671131
PLAAT3	0.00554523	0.776411
TF	0.0135141	0.674887
PEX5L	0.0352924	0.667919
CEP350	0.045097	0.522807
HMGN3	0.0459098	0.514237
USP25	0.0438063	0.651941
RBM5	0.0397373	0.573759
SHTN1	0.0232696	0.660115
NCOA1	0.0488405	0.574098
NIPBL	0.0203485	0.579515
PPP4R3B	0.0273961	0.622686
ZNF644	0.0135979	0.706954
ITM2A	0.0417064	0.566968
NCOR1	0.0356922	0.582944
ITGB1BP1	0.0490931	0.582613
GNB1	0.0252956	-0.469497
CAMK2B	0.0266357	-0.439166
TOMM20	0.0311578	-0.356285
ITPK1	0.0382701	-0.354785
HPCAL4	0.00414522	-0.663224
SEPTIN3	0.0356513	-0.364209
SYT5	0.00412371	-0.524056
FABP3	0.0266169	-0.487954
ACO2	0.0130687	-0.525477
C9orf16	0.00519904	-0.59624
CCDC92	0.0208512	-0.588894
MAGED2	0.0435827	-0.342311
HSPA12A	0.0176658	-0.434953
PURA	0.00814962	-0.448845
REEP2	0.0221286	-0.442793
KCNAB2	0.0101982	-0.558998
C1orf115	0.0234035	-0.436098
SRSF5	0.0249324	-0.417035
NDUFS5	0.0128555	-0.437694
CALY	0.0317729	-0.5038
SCAF1	0.0162435	-0.498659
NDUFC2	0.00365176	-0.584817
EIF4H	0.0115856	-0.462694
NCDN	0.00976736	-0.575005
SYN2	0.0373691	-0.531265
CLIP2	0.0187474	-0.461071
PFKM	0.00944841	-0.448934
GUK1	0.00505398	-0.617614
AURKAIP1	0.0038676	-0.592733
PIN1	0.0062147	-0.552755
TOLLIP	0.00744348	-0.690484
STK24	0.00289886	-0.530386
NDUFB6	0.00439374	-0.554155
PFN1	0.0216904	-0.45596
MYL6	0.00870942	-0.478598
SOD1	0.0109342	-0.520857
STUB1	0.0235982	-0.487475
LAMTOR4	0.0226131	-0.431535
H1FX	0.0376063	-0.466067
CACNB1	0.00133546	-0.5568
NDFIP1	0.0364217	-0.444418
ARHGDIG	0.0212765	-0.54114
PKM	0.0364021	-0.418064
ARF5	0.00128804	-0.548029
CLSTN3	0.00852711	-0.536852
POLR2A	0.00794471	-0.435083
NDUFA2	0.00634035	-0.511262
TPRG1L	0.00304742	-0.622153
PTPRN	0.0180196	-0.513114
GPC1	0.00323567	-0.623936
OPCML	0.00550124	-0.474675
EXOSC6	0.000274481	-0.707905
APBB1	0.00526889	-0.540335
APOE	0.0191355	-0.653517
ARL2	0.0202042	-0.503342
ZSWIM9	0.0283824	-0.48374
PPP1R3F	0.009232	-0.483605
COX14	0.0224269	-0.515146
SMAP2	0.00272585	-0.517668
ATP6V1G2	0.0189458	-0.490985
ATP6V0C	0.00584283	-0.705055
ABR	0.0431051	-0.408193
TSPYL1	0.0339713	-0.569491
HIGD2A	0.00171699	-0.620767
NAT8L	0.0155354	-0.54609
C12orf57	0.00548069	-0.611183
FIS1	0.0122482	-0.449343
BAG1	0.0335691	-0.38977
EHD3	0.0307473	-0.552884
SCN1B	0.00252082	-0.6463
KIDINS220	0.0410691	-0.365523
SLC6A17	0.049824	-0.412362
AAMP	0.0467337	-0.432111
PINK1	0.0157548	-0.500968
COX7A2	0.0359901	-0.442637
TFPT	0.000574434	-0.650938
PDHB	0.0130576	-0.487974
IRGQ	0.00228767	-0.55224
COX7A2L	0.0166797	-0.513084
EFHD2	0.027586	-0.497381
PTMS	0.0188822	-0.533258
NPTN	0.0184205	-0.489145
NPTXR	0.00131369	-0.700753
PSMC3	0.00397516	-0.500069
NDUFA13	0.00247052	-0.521137
TAPBP	0.00015503	-0.788189
SUMO3	0.0255594	-0.454817
COX7C	0.00473987	-0.642137
MLLT11	0.0336536	-0.53592
NUDCD3	0.041516	-0.433012
FBXO44	0.0193279	-0.533516
NGRN	0.00175508	-0.650027
RAD23A	0.0213622	-0.466401
MIEN1	0.000514287	-0.627661
CAMK2N2	0.00829871	-0.559734
ANXA6	0.0113006	-0.563512
DNAJA2	0.0325021	-0.428506
LIMK1	0.000637167	-0.764451
BAALC	0.00569627	-0.663712
ANAPC11	0.00678888	-0.549783
NAT14	0.000348569	-0.64795
HNRNPUL2	0.0447679	-0.452944
SPINT2	0.0149645	-0.483336
SVOP	0.0287237	-0.486354
RTL8C	3.46944e-05	-0.756259
HRAS	6.68609e-05	-0.716408
PNRC2	0.0165806	-0.63816
COPRS	0.00338638	-0.568188
MRFAP1L1	0.00212361	-0.6368
TOMM7	0.00826952	-0.616644
FASN	0.000248688	-0.813993
CRYM	0.0333187	-0.384147
NDUFAB1	0.0343609	-0.450068
TMEM160	0.0012086	-0.577249
CPLX1	0.000229025	-0.763439
SLC22A17	0.0182366	-0.547375
GADD45GIP1	0.0018341	-0.730079
SELENOF	0.00659409	-0.533862
NRSN1	0.0285129	-0.423446
PSMC5	0.0347606	-0.441652
C9orf78	0.00664065	-0.675054
COPZ1	0.0142734	-0.575505
SUMO2	0.00419323	-0.634464
IDH3B	0.0249419	-0.466698
DTD1	0.000240311	-0.591002
NAA38	0.000767962	-0.677598
NRSN2	0.00166752	-0.639337
BCL2L2	0.00112488	-0.654039
RAB5C	0.000797065	-0.713062
GDI1	0.0381844	-0.573991
SART3	0.00156277	-0.70409
SNRPB	0.000172482	-0.724187
DBI	0.00101415	-0.778062
IFI6	0.0311152	-0.698637
DNPH1	0.00043062	-0.600471
CCK	0.00284413	-0.662435
CTNNBIP1	0.00279112	-0.566084
ATP5IF1	0.00153119	-0.682931
CADM4	0.000806881	-0.619443
SNCB	0.000411236	-0.78819
NDUFB9	0.00233334	-0.734487
COX11	0.000861107	-0.730028
HPRT1	0.0100067	-0.538643
NDUFS2	0.00618496	-0.575272
MLF2	0.000938016	-0.719122
RNF187	0.0402189	-0.521924
NDRG4	0.00526694	-0.734374
HDGF	0.0001287	-0.775644
EPHA5	0.0224062	-0.362098
CFAP36	0.011415	-0.585661
CHCHD1	0.000887267	-0.617332
TAFA2	0.000879116	-0.612474
EPN1	6.59949e-05	-0.83186
DIRAS2	0.0111128	-0.657168
CCDC85B	0.00450398	-0.675304
PCSK1N	0.0055522	-0.755926
CHGA	0.0219532	-0.552208
STX1B	0.00462582	-0.64978
RPRM	0.000344155	-0.770997
NUDT14	7.22201e-05	-0.684927
CPLX2	0.00426941	-0.73158
ZNF428	0.00135574	-0.700999
FKBP8	5.46799e-05	-0.822223
BMERB1	0.00519728	-0.608225
PPP1R14C	0.000856233	-0.751203
COX8A	0.000183247	-0.812726
PPM1A	0.00256878	-0.653612
PSMD7	0.000320927	-0.736025
PNMA1	0.0354116	-0.559112
BEX5	0.00630647	-0.624872
CLTB	0.00201172	-0.785452
RAB3A	0.00225704	-0.835885
NAP1L5	0.00337735	-0.664006
PGAM1	0.003149	-0.636602
G3BP2	0.0453299	-0.605938
SNCG	0.0046852	-0.916667
NDUFS6	0.00031146	-0.837015
PNMA2	0.00347206	-0.73343
GPX4	0.0012897	-0.813775
SPRYD3	0.0134656	-0.694983
TUBA4A	0.00602453	-0.683782
S100A6	0.00333062	-1.0755
RBM3	0.00495338	-0.439842
CAPZA2	8.76566e-05	-0.833005
CIRBP	0.0303996	-0.600345
CALM3	0.0269062	-0.750818
NAPRT	0.00903995	-0.486646
ISG15	5.89996e-05	-0.959946
FBXO2	0.00138173	-1.08002
SOD2	0.000517432	-1.21315
FCGBP	0.0176926	-1.14221
CHI3L1	0.00568267	-1.40521
SV2C	3.04675e-05	-0.592653

## Sheet: E4 vs E3 LBsur L6
Gene	p-value.bulk	log2FC.bulk
FRMD4B	0.0149798	1.04487
CD22	0.00405082	1.0431
MOG	0.00165123	1.32904
TRIM59	0.0233881	0.810169
CP	0.0139442	1.01869
SELENOP	0.00761704	1.96967
PCSK6	0.00127685	1.57791
LRP2	0.0340676	0.87814
LACC1	0.0335292	0.689208
SOX10	0.00446487	1.40031
TLR4	0.03265	0.823648
HSPA1A	0.000297383	1.5987
ANLN	0.00431284	1.20146
MTUS1	0.0307373	2.0249
ENPP2	2.17096e-05	2.19915
CLK1	0.00550264	1.62385
ST18	0.00317689	1.55995
LRRC8D	0.0161102	1.42107
CTNNA3	0.00897775	1.56455
FAM118A	0.00721312	1.09368
ARHGAP29	0.0146654	1.05263
TMEM144	0.00955569	0.91595
EVI2A	0.00456478	1.47583
UGT8	0.000778524	1.74628
TMEM63A	0.00380801	1.51968
SLC44A1	0.00199434	1.44433
CAPN3	0.0491004	1.46398
PLEKHH1	0.0171632	1.0403
BAG3	0.00207355	1.56166
CNDP1	0.0085291	1.47711
RFTN2	0.000122278	2.05713
ADIPOR2	0.00591119	1.8758
TUT4	0.0351934	1.07433
TXNIP	0.00223017	1.48517
GAB1	0.019889	1.05602
MAP4K5	0.0135095	1.10776
SLAIN1	0.00347812	1.60894
ABCA8	0.0249007	0.817666
DOCK10	0.0174058	1.27988
MOBP	6.72471e-05	2.22083
IFNAR1	0.0365646	0.837604
P2RX7	0.0188625	0.854601
PLPPR1	0.036051	0.770594
TM4SF1	0.0267691	0.910125
KCTD4	0.00807391	1.60268
CNTN2	0.0262857	0.719788
CLDND1	0.000547417	1.77214
KLK6	0.0132001	1.32379
PXK	0.00114771	1.60755
BOK	0.0316053	1.04622
ELOVL1	0.0210681	1.35986
SPTLC2	0.00696877	1.54988
CCDC7	0.0154194	1.49599
PLCL1	0.0133243	1.433
SPEN	0.0203133	1.00133
RNF130	0.0359202	0.71895
R3HDM1	0.0345504	0.738344
DENND5A	0.0286679	1.01487
NXF1	0.0178169	1.25855
BBX	0.0117311	1.38431
PTPRD	0.0284672	0.81976
RFX3	0.0178409	1.28045
MARK3	0.0160703	1.57055
APOD	0.00250331	1.37954
NKX6-2	0.0490107	0.703282
DNAJB1	0.0173909	0.872871
PDK4	0.0050754	1.37062
NDRG1	0.00701027	1.302
PLEKHG3	0.0293657	1.09859
SLC7A5	0.0389059	1.12483
ABCA2	0.0153694	1.41771
TNS2	0.0411531	1.02663
CERCAM	0.00537188	1.63086
ARHGAP21	0.00940395	1.36643
CCP110	0.0255469	1.05971
ERMN	0.00590927	1.39464
EDIL3	0.00539269	1.86197
RANBP3L	0.0159841	1.67018
TRA2A	0.0395664	0.758122
ANKRD40	0.0162987	0.986255
FMNL2	0.00613574	1.20097
ASPA	0.0301751	1.64189
DOCK1	0.0272308	1.05728
PLAAT3	0.00461451	1.4655
CA2	0.0133685	0.879351
KCNMB4	0.0498451	1.02127
KIF2A	0.0356649	0.978056
PHLPP1	0.0275981	1.17815
MPDZ	0.0376154	1.06536
PNISR	0.0364869	0.779369
CALCOCO2	0.00911268	1.6263
TF	0.0338576	1.01065
PEX5L	0.0377521	1.19824
PMP22	0.0481572	0.723212
DST	0.0366832	0.878295
RNASE1	0.0275908	1.09499
SHTN1	0.0123464	1.17127
TMEM184B	0.0224345	1.24471
MAP4K4	0.00754009	1.29088
LAMP2	0.0459277	0.828179
GRAMD2B	0.0499182	0.902444
SIRT2	0.0401141	1.38806
NFIA	0.0470982	1.18371
ITCH	0.0466566	1.23698
NCDN	0.0407774	-0.87807
GUK1	0.0296039	-1.34118
EEF1A2	0.0497374	-0.698438
GDI1	0.0468564	-0.649548
TSPYL1	0.0136608	-1.07441
OLFM1	0.0483022	-0.410941
CABP1	0.0273688	-0.819292
TMEM59L	0.0410437	-0.642239
PRXL2A	0.0401428	-0.345418
TOMM20	0.0184527	-1.04284
CCDC85B	0.00941812	-1.11122
NPTN	0.0382589	-0.342851
SNCB	0.00752024	-1.24815
DMTN	0.0434482	-0.924834
ATP6V1A	0.0448971	-0.452668
ATP6V1B2	0.00678658	-0.493146
RNF187	0.00685551	-1.25306
NDUFA1	0.0225107	-1.36069
NDRG4	0.0364086	-0.931384
G3BP2	0.0271422	-0.688327
BMERB1	0.00896965	-1.12385
PEG3	0.00787309	-0.634652
GNG3	0.0108687	-0.696501
NAT8L	0.02311	-0.745113
ARHGDIG	0.0146023	-1.00016
PYGB	0.0116269	-1.0798
HPCA	0.0343157	-0.432812
COX8A	0.00314481	-0.855961
DKK3	0.0076666	-1.18433
PFN2	0.0307858	-0.353537
RTN1	0.0496365	-0.436418
PEBP1	0.00857959	-0.792174
PCSK1N	0.0100953	-0.891809
SPRYD3	0.00063463	-1.03487
CPLX2	0.000617193	-1.27879
PNMA2	0.00824472	-1.00502
ATP5IF1	0.00231531	-0.774989
SV2A	0.00349209	-1.12114
CHGB	0.00138377	-1.18498
RGS4	0.00310319	-0.724532
SNCG	0.000541697	-1.36588
HPRT1	0.0328665	-0.641941
NDUFA8	0.0163169	-1.46533
RAB3A	0.00331687	-0.907312
NCS1	0.0420153	-0.279969
GNG2	0.0357863	-0.226995
TUBA4A	0.00243737	-1.20202
CALM3	0.00273853	-0.87402
COPZ1	0.0139233	-1.48959
GPX4	0.000934883	-1.23704
SLC8A1	0.0475789	-0.440204
STX1B	0.00703638	-1.10564
TAGLN3	0.00717106	-0.36807
SNAP25	0.0430066	-0.556919
PLEKHB2	0.00326189	-0.812216
SVOP	0.0288062	-1.28827
IFI6	0.00429556	-1.00377
BEX5	0.00468329	-1.65534
LIN7B	0.0218928	-0.428174
HES6	0.0195712	-1.3016
SST	0.0360877	-2.55413
CHI3L1	0.0131276	-2.74769

## Sheet: E4 vs E3 LB- L1
Gene	p-value.bulk	log2FC.bulk
MTERF1	0.000155528	0.414762
ZNF334	0.00311973	0.317458
ZNF610	0.00337261	0.234663
FASTKD1	5.51682e-06	0.594532
ZNF567	0.00764667	0.268744
IL18	0.0013086	0.293571
PDS5A	1.93373e-05	0.624378
KBTBD8	0.00260235	0.30323
REP15	0.000584465	0.431678
EMCN	0.0226973	0.208328
MLKL	0.00693966	0.30557
YTHDF3	0.00025475	0.579877
ZNF354A	0.00200956	0.35582
PLGLB2	0.0066534	0.334536
ZNF117	0.00368338	0.436138
TTC14	1.11231e-06	0.853829
CUBN	0.0216061	0.247536
GCNA	0.00120842	0.344994
ANXA1	7.59883e-05	0.586929
CCNB1IP1	0.00501792	0.32084
PRXL2C	0.00580968	0.303417
RWDD4	0.00606968	0.286606
HYDIN	0.00406506	0.481457
OMD	0.00133937	0.386119
FLI1	0.000527949	0.574624
CCDC160	0.00141238	0.386017
TP53INP1	0.00260665	0.388124
NOSTRIN	0.0133569	0.359996
TMEM123	5.87473e-06	0.841969
ICE2	0.013218	0.375285
ABCD4	0.00751147	0.425376
HSPA6	0.0013105	0.550865
ZNF283	0.000770255	0.427784
OCLN	0.00679959	0.347768
E2F5	0.00570444	0.291685
TEAD4	0.0190204	0.221533
ZNF322	0.000962338	0.773587
PTCHD1	0.00622688	0.353975
EP400	0.0306332	0.264309
LYVE1	0.00020642	0.634488
ISCA1	0.00299748	0.447555
TAF1D	0.000625237	0.53852
ZNF782	0.0134537	0.270554
GLP1R	0.0184749	0.314428
TRIM59	0.00540198	0.34306
RASGEF1B	0.000222112	0.505305
TBX18	0.0206423	0.233841
ZC3H14	0.000681833	0.783445
POLE	0.00113621	0.484055
ZNF280D	0.0140163	0.420055
PLCG2	0.00227193	0.380013
ZNF285	0.0110838	0.340648
MMGT1	0.0137168	0.293444
PRKCSH	0.00410799	0.502086
ZNF577	0.0116296	0.30348
OMA1	0.00263108	0.543478
IDH1	0.0242198	0.34768
SF1	0.00316358	0.739802
ZNF708	0.00353915	0.47657
KIAA1328	0.00120894	0.537634
UBXN2A	0.000342851	0.572606
NSD1	0.00131499	0.689341
LPAR4	0.0398275	0.333325
MIER3	0.00606223	0.487861
CLEC2D	0.00257671	0.357604
LY96	0.00424928	0.471182
ATP10D	0.000111357	0.568444
RRM2B	0.0435744	0.302863
CP	0.00188689	0.76874
TERF1	0.00320812	0.396692
MFSD8	0.00659481	0.469636
MPHOSPH9	5.43759e-05	0.738047
ZNF260	0.0276233	0.257718
LRP2	0.00939353	0.304574
HNRNPM	0.00380766	0.691114
CTNNA3	0.00419515	0.35425
LAMA2	0.0037683	0.428328
CEMIP	0.0205758	0.424737
MRC1	0.0247848	0.390372
FAM135A	0.00687757	0.50453
ORC3	0.0108433	0.322533
UBE2F	0.0114652	0.369678
MPZL1	0.00910162	0.358562
GAB1	5.51651e-05	0.82411
RBMS1	0.0477308	0.238178
BTN3A2	0.00276903	0.365471
PPIL4	0.00418374	0.379778
DPY19L4	0.00541471	0.409596
ATF7	0.000265501	0.696545
SKIL	0.00015714	0.805353
MARCH3	0.0067549	0.327662
METTL22	0.000227707	0.569106
LRAT	0.0117922	0.299597
ZNF132	0.00889518	0.317267
RSL1D1	0.0397681	0.3265
RPRD2	0.0105423	0.619712
GALNT4	0.00982989	0.329591
CNTLN	0.0223208	0.334876
RFX7	0.00491618	0.486736
CYP1B1	0.00250431	0.503368
RHEB	0.000546449	0.64475
NFKBIZ	0.00247633	0.429047
KDELR2	0.00100825	0.474361
ZNF514	0.00510193	0.453933
PRPF39	0.000249841	0.800378
NHLRC2	0.000346985	0.881872
ZC3H8	0.000181778	0.695119
SYPL1	0.00707919	0.443924
ZNF654	0.0128293	0.435544
POT1	0.0139269	0.394725
USP28	2.36963e-05	0.653834
TAF11L6	0.0164873	0.365355
ZNF25	0.0029439	0.63399
C10orf105	0.00682996	0.38865
MKLN1	0.00154341	0.913756
MCU	0.00465224	0.386221
FAM200B	0.0040725	0.575414
PIP4K2A	0.0474548	0.946462
GDPD3	0.0397099	0.323608
ARHGAP29	0.000963977	0.838521
SLC46A1	0.0178555	0.303859
MARK3	0.000528419	0.898564
STARD9	0.0192171	0.296251
ZNF555	0.022751	0.285224
WDR70	0.0235616	0.42134
CTC1	0.0461983	0.258093
ABCG2	0.000272577	0.742307
IL3RA	0.0351569	0.283363
GPR19	0.00380331	0.442633
CFAP70	0.0251847	0.351641
CASP8AP2	0.0159122	0.484395
ADGRA2	0.0240332	0.367268
AP1S3	0.0217739	0.276412
ZNF565	0.0107268	0.358947
PIGV	0.0384014	0.37419
LRIF1	0.000709213	0.511298
ITGA1	0.0143178	0.400358
CPED1	0.000254311	0.616211
SERPINA3	0.0192189	0.567098
GVQW3	0.014642	0.331621
SPOPL	0.00555391	0.393883
ZNF546	0.0262598	0.293483
ZXDC	0.000642618	0.650968
ZFYVE16	0.00370112	0.748453
OST4	0.00437632	0.47774
CEP126	0.0104518	0.314467
GTPBP8	0.0384365	0.288851
FAM49B	0.0134444	0.502713
PCDHGA6	0.024706	0.321515
ZNF146	0.00469363	0.629668
LEF1	0.0342117	0.393476
DNAJB1	0.000246987	1.27338
EFCAB6	0.0106525	0.47559
EVI2B	0.000736395	0.62846
HNMT	0.0145427	0.36171
MAPKBP1	0.00659559	0.586619
SRPK3	0.0148364	0.349764
PRRC2C	0.00057342	0.897426
SFPQ	0.0197476	0.559563
TCP10L	0.00122188	0.483049
LPAR6	0.00564227	0.449596
TOMM6	0.00988015	0.480288
NR2C1	0.0102134	0.546397
BLNK	0.016711	0.317067
ZNF250	0.0372335	0.288489
MOV10	0.0108449	0.49048
SUPT20H	0.00131092	0.580495
TASOR	0.00686918	0.814214
USP17L15	0.00977528	0.489347
CCDC7	0.0112304	0.694322
NGLY1	0.00151986	0.502392
GLRX3	0.00441023	0.625826
PSMG2	0.00377816	0.660139
MAP3K8	0.00573994	0.365543
ESAM	0.0182782	0.438909
FUT11	0.0106882	0.350391
ARFIP1	0.00471872	0.640558
HVCN1	0.00108241	0.668018
TTC21B	0.0125712	0.481736
PTH1R	0.0127309	0.371075
STK17B	0.0322898	0.376275
SPATA5	0.0321596	0.406721
PROSER1	0.0375833	0.333341
ZNF706	0.0346242	0.587117
TMEM74	0.049868	0.304108
NDUFA12	0.0213635	0.444573
ST8SIA6	0.0104971	0.34932
PPARA	0.00113114	0.718568
FAM126A	0.0173664	0.510709
ADGRL4	0.0114389	0.420277
ANP32B	0.000823637	0.529312
RRAGD	0.0193206	0.602549
NEMP1	0.0267244	0.390421
SOAT1	0.0131297	0.570652
ZNF217	0.0103937	0.376969
TRIM52	0.00718668	0.552367
WDYHV1	0.0222525	0.326538
MGAT4C	0.0229839	0.357322
CBR4	0.00339649	0.549777
CCDC121	0.0457004	0.292259
ATP11B	0.000192415	0.67605
PAPOLA	0.00836086	0.738111
DIAPH2	0.00638862	0.48246
DNAJC2	0.0126356	0.392278
UPRT	0.0480158	0.357436
PTPN12	3.58838e-06	0.987319
MS4A6A	0.0235046	0.531431
PIGP	0.0367667	0.335388
PPIL3	0.0364029	0.438546
SLC14A1	0.00143591	0.748897
DRAM2	0.00183651	0.583396
PAIP2B	0.0129941	0.633523
POLK	0.0007822	0.627899
PIGG	0.00572894	0.500923
NFE2L2	0.000111432	0.977193
SHOC2	0.000651189	0.971195
GNG12	0.000598166	0.73587
C8orf37	0.0114587	0.385648
SPATA6L	0.0488809	0.339836
SFT2D2	0.0455084	0.341475
ESCO1	0.0463374	0.340981
CFAP43	0.0324205	0.31478
DDX31	0.0255666	0.321089
CAPN3	0.00925064	0.647417
RMC1	0.010444	0.526273
BAG3	0.0134428	0.933302
CCDC148	0.0278927	0.299476
ZFY	0.0286585	0.276096
BAZ2B	0.00135771	0.850229
ZNF566	0.0365057	0.289113
GDPD2	0.049141	0.615386
MIPOL1	0.00392736	0.482072
WDSUB1	0.0435716	0.440615
MTERF3	0.0299022	0.35898
CCNH	0.0379886	0.491169
CSNK1G3	0.0372922	0.526718
HUS1	0.000536927	0.677291
SLAIN2	0.00315713	0.706746
TBC1D31	0.0316932	0.387088
SUPT4H1	0.00670786	0.453577
ZNF605	0.00465734	0.480735
IL10RB	0.0232802	0.351318
PPP2R3B	0.0135633	0.515581
TET2	0.0110508	0.342843
CEP112	0.0180559	0.357218
CYTH3	0.00934276	0.633938
WASHC3	0.00634127	0.76852
COG1	0.0291234	0.625593
CLK1	2.84901e-06	0.931829
ZNF778	0.0154727	0.408645
WWP1	0.0175593	0.413766
CSTB	0.0315996	0.661438
UGP2	0.0172542	0.636611
FGFR1OP	0.0171728	0.482714
SMO	0.029862	0.301877
CHIC2	0.00410646	0.510061
LRRC8D	0.0196246	0.462654
MED13L	0.000701176	0.704721
TNS2	0.00130783	0.837862
CD46	0.0123018	0.568804
ACP6	0.0104352	0.384554
SNX13	0.00703378	0.703784
USF3	0.02854	0.353994
UCKL1	0.011789	0.468292
LYST	0.0182721	0.554573
AK9	0.00118019	0.658299
TAB2	1.64035e-05	1.05591
ZNF17	0.0415264	0.368079
HHIP	0.0221193	0.414402
PANK3	0.0460931	0.434756
COLEC12	0.036953	0.464318
SLC40A1	0.0216137	0.440215
CMC4	0.0482078	0.490616
EPS8L2	0.0376434	0.331564
AGL	0.0498072	0.462116
PHF3	0.00214718	0.914006
RGS5	3.71981e-05	0.937005
ASNSD1	0.00476989	0.719744
TGFBR2	0.0143638	0.650894
UBTD2	0.0171868	0.447607
SRPX	0.00298176	0.470823
RALGPS2	0.0479244	0.398638
ANO6	0.00447679	0.472916
ITPRID2	0.00128176	0.831363
CNOT6	0.0267484	0.659677
GCLM	0.0496735	0.507921
BTBD7	0.00350822	0.652246
MAX	0.00275841	0.780646
ODR4	0.00560095	0.49776
ZBTB41	0.0373116	0.609376
BAG2	0.0151427	0.468817
LMBR1L	0.00142165	0.537186
AAK1	0.00140418	0.801712
PAX6	0.00821087	0.676791
HSPA4L	0.018856	0.759063
SENP7	0.00513533	0.45163
RPAP2	0.0344462	0.436163
SPPL2A	0.0211144	0.59085
STXBP4	0.0309595	0.333555
GLRB	0.0145788	0.452024
WDR75	0.0219707	0.430061
GPR180	0.0297124	0.420981
CFH	0.0406981	0.387279
USPL1	0.0110102	0.434774
UBR2	0.0104566	0.706642
MOSPD2	0.0270397	0.410422
LIAS	0.0370425	0.35401
JMJD1C	0.00174657	0.764518
RBM26	0.00995533	0.689141
TBC1D19	0.0257952	0.436396
RNPC3	0.00301593	0.660984
INVS	0.00375547	0.503978
CERS2	0.00707593	0.537849
EVI2A	0.016408	0.638536
GMNN	0.0177968	0.59086
HMGN1	0.0487012	0.55105
AGPAT4	0.0123472	0.651512
DSCAM	0.0260931	0.352403
FXR1	0.000299844	0.707897
COG3	0.0145901	0.43706
GSDMB	0.0271398	0.362362
TCF12	0.00300206	0.706818
CCNG2	0.028531	0.615844
EIF2D	0.0178445	0.462429
S100A10	0.0407957	0.479111
ERCC5	0.0102725	0.45527
KLHL32	0.0138225	0.453118
EMP1	0.0297369	0.543261
MAP4K5	0.00629824	0.784617
MOBP	0.0144119	0.80235
COMMD6	0.0211671	0.60612
MDM4	0.000843492	0.816365
RSU1	0.0275226	0.361328
DENND5A	0.00662808	0.771934
GCC2	0.00599046	0.6422
PCSK6	0.0023662	0.640123
MLIP	0.0194898	0.76287
APOO	0.0394519	0.343044
PARP2	0.0154276	0.404193
MOSMO	0.0442562	0.31133
CEBPG	0.0287694	0.45631
CNOT6L	0.0291172	0.48325
OLR1	0.0366024	0.34546
PXK	4.83811e-05	0.840111
INO80C	0.0282734	0.350127
KRIT1	0.029058	0.618332
RAPGEF3	0.0155795	0.730854
FBXO30	0.0066493	0.526282
ITGAM	0.0253258	0.336981
KIAA1958	0.020292	0.394484
COL21A1	0.0496441	0.395334
TOR1AIP1	0.000389742	0.746727
SFI1	0.0286752	0.347704
APOD	0.00169308	1.05956
SKAP2	0.0490607	0.408845
ZFR	0.0188791	0.787979
NUP188	0.00601802	0.655976
SNX16	0.0200346	0.384926
RFTN2	0.00121664	0.960519
P2RY1	0.0139573	0.516747
NUP155	0.0378199	0.391969
SLC16A1	0.00104304	0.98711
DIP2A	0.00276804	0.608975
ADORA3	0.0448612	0.324848
SPATS2	0.0128844	0.379852
PMS1	0.019516	0.488137
LSM8	0.011814	0.479572
SYT17	0.030538	0.531038
SLCO1A2	0.00796746	0.506214
SOS1	0.0231495	0.629954
ITSN1	0.00850318	0.647437
TCP11L2	0.0416298	0.400427
R3HCC1L	0.0248966	0.349834
LENG8	0.0037932	0.943445
ARNTL2	0.0396737	0.492464
SAMHD1	0.00988591	0.728943
MARF1	0.00398168	0.648354
KANSL1L	0.000886457	0.656264
EIF2AK3	0.0493316	0.320153
GPBP1	0.00725976	0.880761
TMEM167A	0.00987646	0.566271
R3HDM1	0.0209545	0.66998
NUP43	0.020254	0.350723
CTBP2	0.0428896	0.580701
TUBB	0.0177663	0.472467
DUSP16	0.0254229	0.622097
CCDC14	0.0175726	0.527075
RNF138	0.0171852	0.470676
GADD45A	0.0478315	0.380302
TSC1	0.00989606	0.523262
DOP1A	0.0243082	0.369554
INTS6	0.0445671	0.368971
SLC9A9	0.018514	0.446222
PAK2	0.0273642	0.540093
FAM171B	0.0232602	0.895367
PLIN1	0.0231495	0.428934
INTS3	0.0468347	0.451434
WDR19	0.00623031	0.521007
ALPL	0.0487253	0.396557
THADA	0.0211204	0.452597
MAST1	0.0395569	0.550406
PDS5B	0.00323343	0.722625
USP45	0.0222063	0.409715
MAML2	0.0323332	0.466015
TMED5	0.0173417	0.602084
ARHGAP21	0.0291067	0.793629
SUGP2	0.000737535	0.816018
ABCC9	0.0185554	0.447503
TMEM35B	0.017697	0.382091
NQO2	0.0280057	0.474804
DYNC1I2	0.0174668	0.779526
PLCG1	0.00385073	0.661936
GPR135	0.042461	0.335391
FBXO38	0.0472231	0.405241
DIS3L2	0.0128586	0.468181
UBE2V1	0.00455648	0.7786
TEX2	0.0416109	0.654772
RBM6	0.0381089	0.771545
LYPLAL1	0.0117269	0.582909
LTBP1	0.0294469	0.444457
GTF2H4	0.0335826	0.467289
NOL8	0.0213545	0.373152
ZNF638	0.000188429	0.760905
PTPRD	0.0126067	0.68166
C2CD2	0.0297165	0.389547
USH1C	0.0129373	0.445934
NFATC3	0.0155407	0.516779
LCA5	0.0136981	0.428341
SMC5	0.0239629	0.387915
ZNF121	0.0395878	0.355019
CYP7B1	0.0482638	0.469961
PIAS1	0.00389787	0.617934
SLC15A4	0.0394432	0.394457
CEP104	0.0298639	0.412562
SPATA7	0.025692	0.386247
PPP2R1B	0.00521376	0.657164
VEZF1	0.00971659	0.507292
UMAD1	0.00620174	0.526115
GINM1	0.01039	0.596164
PLP1	0.00337555	1.06425
SLMAP	0.0127585	0.57183
HERPUD1	0.00144141	0.660709
DOCK7	0.00779443	0.726088
DIP2C	0.0150387	0.577354
SLC39A8	0.0401224	0.364354
TMEM64	0.0303403	0.410103
RHOQ	0.00487635	0.693619
CINP	0.032222	0.418253
TGFB2	0.00213724	0.694678
SLF1	0.0362692	0.387594
HERPUD2	0.00791357	0.614245
CRB1	0.0336584	0.434556
ST3GAL1	0.039697	0.361973
DHRSX	0.0181383	0.497047
MTERF2	0.0308614	0.440045
LRRFIP2	0.0101227	0.665877
ATF2	0.0257708	0.800042
QSER1	0.0213768	0.692119
MFAP3L	0.0198449	0.623578
ZNF148	0.0456453	0.55986
CPM	0.0225243	0.467092
ATPSCKMT	0.0230205	0.532627
DMTF1	0.00677146	0.66152
MSN	0.00653546	0.666231
AEBP1	0.00482719	0.812633
MDM2	0.0442609	0.534467
CSNK2A2	0.0169271	0.508821
REEP3	0.00799133	0.528085
AFF1	0.010102	0.580148
ERCC6L2	0.021571	0.548657
C2orf88	0.0388119	0.378748
TXNIP	0.00574102	0.914313
PDPR	0.00877676	0.604694
MBNL1	0.00592495	0.612592
LSM14A	0.0423419	0.402305
SWT1	0.0397984	0.344595
PACRGL	0.0213817	0.455298
SOS2	0.0146762	0.516679
RABGEF1	0.0481137	0.392701
NUP205	0.0053355	0.545713
PALLD	0.0171142	0.650314
PSPC1	0.0352982	0.533559
MED13	0.0125472	0.526135
CCDC93	0.0421585	0.394542
NFAT5	0.00142121	0.742472
ATAD2B	0.0432572	0.364313
CBR1	0.0267453	0.531891
NEO1	0.0261236	0.572028
POC1B	0.0413043	0.344125
FER	0.00418051	0.627071
FMN1	0.028693	0.434249
UBP1	0.0111052	0.746084
NTRK3	0.0073084	0.736457
PCM1	0.0082834	0.76545
FNTA	0.00161441	0.69745
ATP13A1	0.0334973	0.410115
TENT4B	0.0447246	0.445294
TRIQK	0.00724584	0.565628
EXOC6B	0.00414526	0.759235
FAM228B	0.0399647	0.499176
UBN2	0.0466181	0.438663
STX17	0.0491563	0.436009
ALDH3A2	0.0222244	0.54155
RNF6	0.022675	0.529
TDRP	0.0320938	0.453992
NXT2	0.034164	0.31903
GPR37	0.019026	0.416108
GNA13	0.00585879	0.719022
RBM25	0.0185646	0.60861
LAPTM5	0.0394563	0.720101
SP4	0.0424656	0.400525
SLC24A2	0.0165833	0.51742
TOP1	0.0131734	0.628096
N4BP2	0.0372885	0.41219
RAD23B	0.0178741	0.589514
P2RX7	0.0306597	0.513963
FUT9	0.0188644	0.72134
NFIB	0.00473952	0.780585
INTS8	0.0124571	0.515197
MORC3	0.0317007	0.653893
STK38	0.0179651	0.422653
PRKD3	0.0235431	0.475131
ZNF189	0.0212701	0.551788
KDM7A	0.027961	0.453513
HSP90AA1	0.0196813	0.910558
SNRPA	0.0427706	0.377562
PDCD6IP	0.0356795	0.484026
PRELP	0.017832	0.607828
ST7	0.0337274	0.456129
ETNPPL	0.0415563	0.735373
AASDH	0.0311105	0.430584
MBOAT2	0.0374827	0.72856
JAKMIP3	0.0386224	0.424643
CASP9	0.0251366	0.437757
CXCL12	0.0380317	0.474226
FRYL	0.00242575	0.594302
USP31	0.0393363	0.371884
FOXO1	0.0205953	0.498317
WDR49	0.0297543	0.427597
RIT1	0.0284123	0.40955
TMEM138	0.0274964	0.357492
RNF130	0.00476339	0.677544
EIF2A	0.0356328	0.523041
PHC3	0.0244241	0.554274
HSPA8	0.0163649	0.917915
NEK1	0.018651	0.507451
TMED10	0.033752	0.430232
RABGAP1	0.0184332	0.617837
SENP6	0.00831653	0.785126
CNTN3	0.03355	0.49352
SLC16A9	0.0329053	0.593828
TRA2A	0.00557715	0.711577
RASL12	0.047366	0.471179
KRCC1	0.0233236	0.43633
EVL	0.0482231	0.696302
VPS8	0.0417641	0.393907
ME2	0.0345157	0.367164
PYGM	0.0243991	0.530622
SGPL1	0.0279547	0.426045
ZC3HAV1	0.037245	0.383429
ZDHHC6	0.0382569	0.373702
KMT2A	0.025879	0.55365
RFX4	0.0112364	0.540195
CHPT1	0.0217068	0.742453
CALCOCO2	0.0056512	0.752532
LPAR1	0.00706392	0.655693
RNF38	0.0232037	0.531638
CLPTM1	0.0460438	0.698627
NPC2	0.016553	0.629923
ZNF532	0.0171388	0.597251
ROCK1	0.014049	0.502185
DYM	0.00835445	0.592314
DOCK10	0.0225829	0.555508
SORBS1	0.0109368	0.745566
GOLGA7	0.0106076	0.68773
FRA10AC1	0.0132513	0.726854
FERMT2	0.0377288	0.581577
ITGB1BP1	0.0214705	0.518034
EVI5	0.0301804	0.484866
SP1	0.0487995	0.416392
ITGA6	0.0436393	0.450831
NMD3	0.0461256	0.485003
ZRANB2	0.0104639	0.589081
NIPBL	0.0111951	0.539996
HSPH1	0.00631223	0.692958
KIAA1109	0.0455566	0.545084
NUFIP2	0.0367836	0.512364
RESF1	0.0469455	0.444972
KIF13B	0.0476954	0.436891
GPR34	0.0168897	0.539799
MGAT4A	0.0366975	0.51082
SMCHD1	0.0123299	0.497969
INTS4	0.0302646	0.422753
S100PBP	0.0302064	0.434639
FGF2	0.00533143	0.6627
KIAA1841	0.027197	0.475737
NWD1	0.0353238	0.435839
PNPLA7	0.0460711	0.437041
NCOA1	0.0214078	0.618418
CLPTM1L	0.0376976	0.443282
PIAS2	0.0418315	0.495531
ZNF644	0.0136123	0.602756
RNF149	0.0309134	0.481671
MAPKAP1	0.0196886	0.478805
ANKRD12	0.037294	0.533443
ITSN2	0.0483817	0.423193
ARHGEF6	0.0166831	0.527298
FUBP1	0.0136256	0.600761
GABRG1	0.0422753	0.762687
KAT6A	0.0171941	0.516155
PNRC1	0.0465052	0.766097
PON2	0.00379547	0.789108
FBXL4	0.0428015	0.492053
TMEM144	0.0497631	0.401158
RANBP3L	0.0467503	0.63622
DDX6	0.0359775	0.569907
CCP110	0.0437327	0.520869
MCMBP	0.032576	0.430993
NCOR1	0.0349751	0.526798
PDK4	0.0381413	0.763358
GRAMD2B	0.049724	0.651904
ZNF680	0.0424666	0.619411
PLEKHA5	0.0419265	0.49235
C1orf43	0.0333657	0.531927
DHRS3	0.0489635	0.470258
USP53	0.0414426	0.49604
STON2	0.0456843	0.596925
SH3GLB1	0.0256496	0.50438
KMT2C	0.00797831	0.600927
DST	0.0226302	0.679228
ZMYM2	0.0461844	0.499551
CDH20	0.0148162	0.575508
RSRC2	0.0369014	0.520666
CHD9	0.0427572	0.469139
MAP3K5	0.0355224	0.505953
PLAAT3	0.0236464	0.625802
CA2	0.0462993	0.522482
RHOBTB3	0.0419809	0.575295
BCAN	0.0382472	-0.509483
JUND	0.045602	-0.57364
CST3	0.0296616	-0.490308
SUMO3	0.0294329	-0.40716
CCDC92	0.0149982	-0.530453
ENO1	0.0189596	-0.542473
C12orf57	0.0160616	-0.521041
TXNL4A	0.0286458	-0.435196
NDUFB9	0.0118348	-0.545913
DNAJC5	0.021641	-0.484334
NDUFC2	0.00989835	-0.435103
SOX2	0.0473798	-0.459885
ZBTB7A	0.0457599	-0.531578
BRSK1	0.022473	-0.627621
PLEKHO1	0.00318738	-0.542173
CADM4	0.0149713	-0.435322
CBX7	0.000712234	-0.563557
ACO2	0.00517985	-0.550784
UCHL1	0.0225331	-0.459256
SCAF1	0.0162367	-0.55946
EZR	0.0249754	-0.514618
DRAP1	0.0149422	-0.499625
C1orf122	0.00163812	-0.555498
EHD3	0.02114	-0.519801
PTPRN	0.0257579	-0.54206
MAP2K2	0.00403248	-0.487988
BMERB1	0.0094291	-0.495829
C1QC	0.0125249	-0.628747
MLF2	0.0208084	-0.484591
GNB1	0.0102642	-0.503849
LY6H	0.0332848	-0.472823
AURKAIP1	0.0006761	-0.611225
ARHGEF25	0.0275557	-0.476297
ADIRF	0.0436929	-0.537474
TSPYL4	0.0456634	-0.474224
CEP170B	0.0125988	-0.551451
GDI1	0.0474167	-0.496393
MYH14	0.0164736	-0.517546
BEX3	0.0484531	-0.441684
ATP6V0C	0.00743008	-0.614163
IGFBP5	0.00554529	-0.569488
UBE2I	0.00513392	-0.536458
BAALC	0.0134957	-0.636213
BCL2L2	0.000956875	-0.598309
C9orf16	0.000794179	-0.674161
SHC3	0.0247819	-0.631
PPP1R9B	0.0145631	-0.56655
SCD	0.0144149	-0.490537
LAMTOR4	0.00279269	-0.569531
MLLT11	0.0157245	-0.547946
PTPRS	0.0157849	-0.567596
NGRN	0.00142648	-0.590655
PCDHGC3	0.00802529	-0.546859
MCRIP1	0.000617034	-0.588011
LZTS3	0.0067287	-0.503095
STUB1	0.0101432	-0.54817
H1FX	0.0127139	-0.545732
MARCKS	0.0103792	-0.595461
NUDT3	0.0196526	-0.520169
TTYH3	0.0017771	-0.608901
TAPBP	0.000360765	-0.692826
PMVK	0.00259613	-0.571937
SOD2	0.0335954	-0.494321
PTGES2	0.00112819	-0.585881
CKB	0.0306608	-0.610484
GNAO1	0.00785698	-0.543708
AAMP	0.0443836	-0.511313
RHBDD2	0.0393142	-0.513786
KCNAB2	0.0141505	-0.622529
HS6ST1	0.00445807	-0.623774
DNAJC6	0.045958	-0.480366
LAMP5	0.00204197	-0.641247
SBF1	0.00426487	-0.752537
PDZD4	0.0144029	-0.70293
OLFM1	0.00648557	-0.614097
BAG1	0.00921335	-0.527532
CCK	0.0244392	-0.568358
FASN	0.00113	-0.671908
COX8A	0.00408604	-0.639101
HDGF	0.00944609	-0.577417
SDC3	0.00861022	-0.668216
TPRG1L	0.000489908	-0.631532
VSTM2L	0.00112813	-0.688813
ATP5IF1	0.00641877	-0.558815
NUDCD3	0.00550047	-0.580149
GSN	0.0455908	-0.60211
MRFAP1L1	0.00181693	-0.609436
NDRG4	0.0119992	-0.553603
LIMK1	0.000123545	-0.665226
PPP1R3F	0.00674443	-0.561082
NAT14	5.91971e-05	-0.655429
TOLLIP	0.00142274	-0.683777
FSCN1	0.00393708	-0.717197
NAA38	0.000158536	-0.665494
C9orf78	0.00184991	-0.666351
PGAM1	0.00131799	-0.589519
GNB2	0.000396168	-0.683916
PDXP	0.00573491	-0.673171
PCDH8	0.00125849	-0.717953
NCDN	0.00830836	-0.684167
PSD	0.0108047	-0.728367
CLTB	0.00165606	-0.668777
TFPT	6.08217e-05	-0.60022
ZNF580	0.000491287	-0.62712
STX1B	0.00397965	-0.639586
NDUFS6	0.000953244	-0.633943
FBXO44	0.00332147	-0.649324
MARCH2	0.000203242	-0.605896
FAM181B	0.00283409	-0.710335
FAM107A	0.0100649	-0.783177
DNPH1	0.0204038	-0.52151
CHRM1	0.0157633	-0.552456
PCYT2	0.000737386	-0.562185
NAT8L	0.00306223	-0.749147
OLIG1	0.011914	-0.769633
EEF1A2	0.0126409	-0.667615
CHMP1A	0.00185296	-0.658388
CXCL14	0.016853	-0.670577
RNF187	0.0126555	-0.629852
SLC25A22	0.000396199	-0.645178
PACSIN1	0.047022	-0.657248
SNN	0.000306604	-0.773828
C1QL2	0.00557947	-0.628368
ARHGDIG	0.00589857	-0.705959
ANP32E	0.00198737	-0.661256
PET100	0.000385747	-0.625569
GSTM3	0.0297772	-0.645166
PTMS	0.00267901	-0.685599
SPRYD3	0.0491777	-0.582186
RTP5	0.0111291	-0.556367
GIPC1	1.93455e-06	-0.721367
GUK1	0.000384614	-0.849519
TRAPPC5	0.00264258	-0.712475
LIN7B	0.00803178	-0.537008
APOE	0.0159334	-0.727467
TSPYL1	0.00760612	-0.680051
HPCA	0.0242819	-0.701168
FBXL16	0.0321482	-0.884278
DIO2	0.0352113	-0.576945
RAMP1	0.00254426	-0.823533
PNMA2	0.0282968	-0.627888
EPN1	0.000286544	-0.827303
MATK	0.000185183	-0.60091
INKA2	0.000421174	-0.688119
NPTXR	0.0159241	-0.774709
SNCB	4.78194e-06	-0.811028
JPH4	0.00164201	-0.84116
FKBP8	4.86505e-05	-0.809385
CCDC85C	0.00185764	-0.769343
CTXN1	0.00626391	-0.777915
CABP1	0.0142541	-0.701015
TAGLN3	0.00296252	-0.775311
CAPZA2	0.000914851	-0.691781
DIRAS2	0.0125344	-0.619641
CFAP36	0.00294982	-0.694852
TMSB4X	0.020745	-0.704642
ZSWIM9	0.00107344	-0.738085
CFAP410	4.09969e-05	-0.650529
NRSN2	0.00272011	-0.670051
HSPA2	0.0208411	-0.725631
GPX4	0.00124675	-0.746189
SOD3	9.26704e-05	-0.659398
CLIP2	0.000247319	-0.834972
ZNF428	3.81217e-05	-0.821241
HPCAL4	0.000634854	-0.856148
DBI	0.000611836	-0.863507
DOHH	0.000100504	-0.684014
IFI6	0.00484104	-0.79213
GADD45GIP1	0.000173268	-0.842614
NUDT14	0.000119254	-0.594586
RAB40B	0.00147354	-0.799751
NAPRT	0.00109487	-0.566408
PCSK1N	0.00407942	-0.944462
S100A6	0.00762606	-0.862739
COL5A3	0.000557339	-0.729547
CALM3	0.0048874	-0.858199
CCDC85B	1.00998e-05	-0.963538
RAB3A	0.00160489	-0.854264
CPLX2	0.000120342	-1.03923
COPZ1	0.000335202	-0.87665
CPLX3	0.00887124	-0.581103
RBM3	2.23549e-05	-0.73084
CHI3L1	0.000103635	-1.01575
SNCG	0.00251856	-1.07252
FBXO2	0.00227726	-1.2465
HPR	0.000381937	-0.510036

[truncated: 4 more sheets: E4 vs E3 LB- L23, E4 vs E3 LB- L4, E4 vs E3 LB- L5, E4 vs E3 LB- L6]
