# Supplementary material for: Spatially resolved molecular signatures of Lewy body dementia
Source: Acta Neuropathol. 2026 Jan 26;151(1):10. doi: 10.1007/s00401-026-02981-z (PMC12835040; doi:10.1007/s00401-026-02981-z)
Supplement: Supplementary file 2 — Supplementary Table 10 (XLSX 11 KB) [file 401_2026_2981_MOESM2_ESM.xlsx]

## Sheet: Sheet1
Supplementary Table 10. Pathway list: E4 vs E3 in LB+, LBsur, and LB- spots across GM layers.

## Sheet: E4 vs E3 LB+ Up L23
Ingenuity Canonical Pathways	-log(p-value)	Ratio	Molecules
SNARE Signaling Pathway	8.59	0.0441	CALM1 (includes others),CPLX2,NSF,RAB3A,SNCB,SYT1
Synaptogenesis Signaling Pathway	6.42	0.019	CALM1 (includes others),CPLX2,NSF,RAB3A,SNCB,SYT1
GABA synthesis, release, reuptake and degradation	3.84	0.105	RAB3A,SYT1
Mitochondrial Dysfunction	3.55	0.0116	ATP1B1,CALM1 (includes others),GPX4,PPP3CB
Neurotransmitter release cycle	3.18	0.05	RAB3A,SYT1
nNOS Signaling in Neurons	3.04	0.0426	CALM1 (includes others),PPP3CB
Role of Osteoblasts, Osteoclasts and Chondrocytes in Rheumatoid Arthritis	2.9	0.0132	CALM1 (includes others),DKK3,PPP3CB
Sensory processing of sound by inner hair cells of the cochlea	2.71	0.029	CABP1,RAB3A
MTF1 activates gene expression	2.55	0.333	SNCB
RAB GEFs exchange GTP for GDP on RABs	2.49	0.0225	GDI1,RAB3A
Opioid Signalling	2.49	0.0222	CALM1 (includes others),PPP3CB
RANK Signaling in Osteoclasts	2.48	0.022	CALM1 (includes others),PPP3CB
Glutaminergic Receptor Signaling Pathway (Enhanced)	2.46	0.00923	CALM1 (includes others),NSF,PPP3CB
Role of Macrophages, Fibroblasts and Endothelial Cells in Rheumatoid Arthritis	2.43	0.00901	CALM1 (includes others),DKK3,PPP3CB
p75 NTR receptor-mediated signalling	2.4	0.02	BEX3,RTN4
Beta-catenin independent WNT signaling	2.38	0.0196	CALM1 (includes others),PPP3CB
Cardiac conduction	2.17	0.0154	ATP1B1,CALM1 (includes others)
fMLP Signaling in Neutrophils	2.17	0.0153	CALM1 (includes others),PPP3CB
Synaptic Long Term Potentiation	2.16	0.0152	CALM1 (includes others),PPP3CB
C-type lectin receptors (CLRs)	2.08	0.0138	CALM1 (includes others),PPP3CB
Signaling by the B Cell Receptor (BCR)	1.95	0.0118	CALM1 (includes others),PPP3CB
Gαq Signaling	1.95	0.0118	CALM1 (includes others),PPP3CB
Netrin Signaling	1.94	0.0116	NSF,PPP3CB
Ion channel transport	1.89	0.0109	ATP1B1,CALM1 (includes others)
Dopamine-DARPP32 Feedback in cAMP Signaling	1.88	0.0108	CALM1 (includes others),PPP3CB
Metabolism of nitric oxide: NOS3 activation and regulation	1.85	0.0667	CALM1 (includes others)
Protein methylation	1.8	0.0588	CALM1 (includes others)
Fc epsilon receptor (FCERI) signaling	1.79	0.00971	CALM1 (includes others),PPP3CB
Autophagy	1.75	0.00922	CALM1 (includes others),PPP3CB
Metabolism of cofactors	1.75	0.0526	CALM1 (includes others)
Calcium Signaling	1.74	0.00909	CALM1 (includes others),PPP3CB
Hepatic Cholestasis	1.73	0.00897	CALM1 (includes others),PPP3CB
Role of NFAT in Cardiac Hypertrophy	1.72	0.00893	CALM1 (includes others),PPP3CB
RHO GTPases activate PAKs	1.71	0.0476	CALM1 (includes others)
cAMP-mediated signaling	1.68	0.00847	CALM1 (includes others),PPP3CB
Glycogen metabolism	1.65	0.0417	CALM1 (includes others)
RAS processing	1.65	0.0417	CALM1 (includes others)
Pancreatic Secretion Signaling Pathway	1.64	0.00806	CCK,NSF
Cardiac Hypertrophy Signaling	1.6	0.00766	CALM1 (includes others),PPP3CB
Glutathione Redox Reactions I	1.58	0.0357	GPX4
Insulin Secretion Signaling Pathway	1.56	0.00727	CCK,NSF
Activation of kainate receptors upon glutamate binding	1.55	0.0333	CALM1 (includes others)
Chronic Myeloid Leukemia Signaling	1.55	0.00719	CALM1 (includes others),PPP3CB
Opioid Signaling Pathway	1.54	0.00714	CALM1 (includes others),PPP3CB
RHO GTPases activate IQGAPs	1.54	0.0323	CALM1 (includes others)
Oxytocin Signaling Pathway	1.54	0.00709	CALM1 (includes others),PPP3CB
Huntington's Disease Signaling	1.53	0.00704	CPLX2,NSF
Glutamate binding, activation of AMPA receptors and synaptic plasticity	1.52	0.0312	NSF
Senescence Pathway	1.49	0.00669	CALM1 (includes others),PPP3CB
Role of Osteoclasts in Rheumatoid Arthritis Signaling Pathway	1.47	0.00649	CALM1 (includes others),PPP3CB
Gap Junction Signaling	1.43	0.00615	CALM1 (includes others),PPP3CB
Myelination Signaling Pathway	1.42	0.00612	CALM1 (includes others),PPP3CB
DAG and IP3 signaling	1.42	0.0244	CALM1 (includes others)
Smooth Muscle Contraction	1.4	0.0233	CALM1 (includes others)
Arachidonic acid metabolism	1.38	0.0222	GPX4
iNOS Signaling	1.36	0.0213	CALM1 (includes others)
nNOS Signaling in Skeletal Muscle Cells	1.35	0.0208	CALM1 (includes others)

## Sheet: E4 vs E3 LB+ Down L23
Ingenuity Canonical Pathways	-log(p-value)	Ratio	Molecules
Chaperone Mediated Autophagy	4.09	0.0909	GFAP,VIM
Myelination Signaling Pathway	3.01	0.00917	MBP,NTRK2,PLP1
Cellular response to heat stress	2.79	0.0206	CRYAB,HSPB1
CDK5 Signaling	2.65	0.0174	ADCY2,NTRK2
14-3-3-mediated Signaling	2.56	0.0157	GFAP,VIM
IL-6 Signaling	2.55	0.0155	A2M,HSPB1
Endocannabinoid Cancer Inhibition Pathway	2.44	0.0136	ADCY2,VIM
Aldosterone Signaling in Epithelial Cells	2.31	0.0116	CRYAB,HSPB1
Multiple Sclerosis Signaling Pathway	2.09	0.00901	MBP,PLP1
YAP1- and WWTR1 (TAZ)-stimulated gene expression	2.03	0.0667	HIPK2
Docosahexaenoic Acid (DHA) Signaling	1.99	0.008	ADCY2,NTRK2
Cardiac Hypertrophy Signaling	1.96	0.00766	ADCY2,HSPB1
Signaling by Rho Family GTPases	1.94	0.00749	GFAP,VIM
Circadian Rhythm Signaling	1.94	0.00746	ADCY2,NTRK2
Protein Ubiquitination Pathway	1.92	0.00733	CRYAB,HSPB1
Eicosanoid Signaling	1.9	0.00714	ADCY2,HSPB1
Signaling by NTRK2 (TRKB)	1.81	0.04	NTRK2
Synaptogenesis Signaling Pathway	1.8	0.00635	ADCY2,NTRK2
EGR2 and SOX10-mediated initiation of Schwann cell myelination	1.75	0.0345	MBP
Late endosomal microautophagy	1.68	0.0294	VIM
Coagulation System	1.67	0.0286	A2M
Striated Muscle Contraction	1.66	0.0278	VIM
Formation of Fibrin Clot (Clotting Cascade)	1.62	0.0256	A2M
Inhibition of Matrix Metalloproteases	1.62	0.0256	A2M
DAG and IP3 signaling	1.6	0.0244	ADCY2
Vasopressin regulates renal water homeostasis via Aquaporins	1.58	0.0233	ADCY2
Aggrephagy	1.58	0.0233	VIM
SUMOylation of transcription cofactors	1.57	0.0227	HIPK2
Regulation of mRNA stability by proteins that bind AU-rich elements	1.57	0.0227	HSPB1
GPER1 signaling	1.56	0.0222	ADCY2
G alpha (z) signalling events	1.53	0.0208	ADCY2
Signaling by FGFR1	1.52	0.02	FLRT2
Cell Cycle: G2/M DNA Damage Checkpoint Regulation	1.51	0.0196	HIPK2
Apoptotic execution phase	1.5	0.0192	VIM
CSDE1 Signaling Pathway	1.47	0.0179	VIM
Signaling by ERBB4	1.45	0.0169	GFAP
GABA receptor activation	1.44	0.0167	ADCY2
Transcriptional Regulation by MECP2	1.42	0.0159	HIPK2
Degradation of the extracellular matrix	1.4	0.0152	A2M
Collagen biosynthesis and modifying enzymes	1.39	0.0149	PLOD3
Growth Hormone Signaling	1.37	0.0141	A2M
Cardiac Hypertrophy Signaling (Enhanced)	1.37	0.00369	ADCY2,HSPB1
Extra-nuclear estrogen signaling	1.35	0.0137	HSPB1
Granzyme A Signaling	1.35	0.0135	MBP
GPCR-Mediated Integration of Enteroendocrine Signaling Exemplified by an L Cell	1.34	0.0133	ADCY2
Plasma lipoprotein assembly, remodeling, and clearance	1.34	0.0132	A2M
Leptin Signaling in Obesity	1.34	0.0132	ADCY2
Neurotrophin/TRK Signaling	1.33	0.0128	NTRK2
Thyroid Cancer Signaling	1.32	0.0127	NTRK2
Dopamine Receptor Signaling	1.32	0.0125	ADCY2
Signaling by NTRK1 (TRKA)	1.31	0.0123	NTRK2

## Sheet: E4 vs E3 LB+ Up L4
Ingenuity Canonical Pathways	-log(p-value)	Ratio	Molecules
SNARE Signaling Pathway	11.5	0.0735	CALM1 (includes others),CPLX2,NSF,PRKAR1A,RAB3A,SNAP25,SNCB,SNCG,STX1B,SYN2
Synaptogenesis Signaling Pathway	9.15	0.0349	CALM1 (includes others),CPLX2,MAP1B,NSF,PRKAR1A,RAB3A,SNAP25,SNCB,SNCG,STX1B,SYN2
Parkinson's Signaling Pathway	5.79	0.0261	ATP6V1A,ATP6V1B2,CALM1 (includes others),NDUFB5,NDUFS6,PINK1,TUBA4A,UCHL1
Phagosome Maturation	5.29	0.0366	ATP6V1A,ATP6V1B2,NSF,SNAP25,STX1B,TUBA4A
Huntington's Disease Signaling	4.96	0.0246	CLTB,CPLX2,DCTN1,GNB5,NSF,SNAP25,STX1B
Sensory processing of sound by inner hair cells of the cochlea	4.45	0.058	CABP1,RAB3A,SNAP25,SYP
Mitochondrial Dysfunction	4.43	0.0203	CALM1 (includes others),GPX4,NDUFB5,NDUFS6,PINK1,PPP3CB,PRKAR1A
Gαq Signaling	4.03	0.0294	CALM1 (includes others),GNB5,PPP3CB,PTK2B,RGS4
Opioid Signalling	4	0.0444	CALM1 (includes others),GNB5,PPP3CB,PRKAR1A
Netrin Signaling	3.99	0.0289	NSF,PPP3CB,PRKAR1A,SNAP25,STX1B
Opioid Signaling Pathway	3.98	0.0214	CALM1 (includes others),CLTB,GNB5,PPP3CB,PRKAR1A,RGS4
CLEAR Signaling Pathway	3.94	0.0211	ATP6V1A,ATP6V1B2,PINK1,PPP3CB,PSAP,YWHAG
Beta-catenin independent WNT signaling	3.79	0.0392	CALM1 (includes others),CLTB,GNB5,PPP3CB
COPI-mediated anterograde transport	3.79	0.0392	DCTN1,DCTN3,NSF,TUBA4A
Neurotransmitter release cycle	3.77	0.075	RAB3A,SNAP25,SYN2
Glutaminergic Receptor Signaling Pathway (Enhanced)	3.63	0.0185	CALM1 (includes others),NSF,PPP3CB,PRKAR1A,SNAP25,STX1B
HSP90 chaperone cycle for steroid hormone receptors in the presence of ligand	3.36	0.0545	DCTN1,DCTN3,TUBA4A
Response to elevated platelet cytosolic Ca2+	3.36	0.0303	CALM1 (includes others),PSAP,TMSB10/TMSB4X,TUBA4A
Orexin Signaling Pathway	3.35	0.021	ATP6V1A,ATP6V1B2,CALM1 (includes others),GNB5,PRKAR1A
Iron uptake and transport	3.29	0.0517	ATP6V1A,ATP6V1B2,SLC22A17
Pancreatic Secretion Signaling Pathway	3.27	0.0202	CCK,NSF,PRKAR1A,SNAP25,STX1B
Protein Kinase A Signaling	3.09	0.0146	CALM1 (includes others),GNB5,PPP3CB,PRKAR1A,PTK2B,YWHAG
Insulin Secretion Signaling Pathway	3.07	0.0182	CCK,NSF,PRKAR1A,SNAP25,STX1B
Translocation of SLC2A4 (GLUT4) to the plasma membrane	3.04	0.0423	CALM1 (includes others),TUBA4A,YWHAG
GABA synthesis, release, reuptake and degradation	2.93	0.105	RAB3A,SNAP25
Tight Junction Signaling	2.86	0.0222	NSF,PRKAR1A,SNAP25,STX1B
Activation of NMDA receptors and postsynaptic events	2.83	0.0357	CALM1 (includes others),PRKAR1A,TUBA4A
Chaperone Mediated Autophagy Signaling Pathway	2.82	0.011	ATP6V1A,ATP6V1B2,EEF1A2,GPX4,MLLT11,PPP3CB,UCHL1
GNRH Signaling	2.76	0.0209	CALM1 (includes others),GNB5,PRKAR1A,PTK2B
RANK Signaling in Osteoclasts	2.73	0.033	CALM1 (includes others),PPP3CB,PTK2B
Mitotic G2-G2/M phases	2.7	0.0201	DCTN1,DCTN3,TUBA4A,YWHAG
Intra-Golgi and retrograde Golgi-to-ER traffic	2.67	0.0197	DCTN1,DCTN3,NSF,TUBA4A
Mitotic Prometaphase	2.67	0.0197	DCTN1,DCTN3,TUBA4A,YWHAG
Cilium Assembly	2.66	0.0196	DCTN1,DCTN3,TUBA4A,YWHAG
Integration of energy metabolism	2.57	0.0291	GNB5,PRKAR1A,SNAP25
Activation of kainate receptors upon glutamate binding	2.53	0.0667	CALM1 (includes others),GNB5
Role of NFAT in Cardiac Hypertrophy	2.51	0.0179	CALM1 (includes others),GNB5,PPP3CB,PRKAR1A
RHO GTPases activate IQGAPs	2.51	0.0645	CALM1 (includes others),TUBA4A
α-Adrenergic Signaling	2.5	0.0275	CALM1 (includes others),GNB5,PRKAR1A
Role of Osteoblasts, Osteoclasts and Chondrocytes in Rheumatoid Arthritis	2.48	0.0175	CALM1 (includes others),DKK3,PPP3CB,PTK2B
cAMP-mediated signaling	2.43	0.0169	CALM1 (includes others),PPP3CB,PRKAR1A,RGS4
Gap junction trafficking and regulation	2.43	0.0588	CLTB,TUBA4A
MHC class II antigen presentation	2.33	0.0238	DCTN1,DCTN3,TUBA4A
Sperm Motility	2.3	0.0156	CALM1 (includes others),GNB5,PRKAR1A,PTK2B
fMLP Signaling in Neutrophils	2.28	0.0229	CALM1 (includes others),GNB5,PPP3CB
Cardiac Hypertrophy Signaling	2.28	0.0153	CALM1 (includes others),GNB5,PPP3CB,PRKAR1A
Synaptic Long Term Potentiation	2.27	0.0227	CALM1 (includes others),PPP3CB,PRKAR1A
DAG and IP3 signaling	2.27	0.0488	CALM1 (includes others),PRKAR1A
Signaling by Insulin receptor	2.23	0.0465	ATP6V1A,ATP6V1B2
Vasopressin regulates renal water homeostasis via Aquaporins	2.23	0.0465	GNB5,PRKAR1A
Gαi Signaling	2.2	0.0214	GNB5,PRKAR1A,RGS4
GPER1 signaling	2.19	0.0444	GNB5,PRKAR1A
Oxytocin Signaling Pathway	2.16	0.0142	CALM1 (includes others),GNB5,PPP3CB,PRKAR1A
nNOS Signaling in Neurons	2.15	0.0426	CALM1 (includes others),PPP3CB
G alpha (z) signalling events	2.13	0.0417	GNB5,RGS4
Endocannabinoid Neuronal Synapse Pathway	2.12	0.0201	GNB5,PPP3CB,PRKAR1A
MTF1 activates gene expression	2.1	0.333	SNCB
Serotonin Receptor Signaling	2.07	0.0107	CALM1 (includes others),GAP43,GNB5,PRKAR1A,RAB3A
Phototransduction Pathway	2.03	0.037	GNB5,PRKAR1A
Amino acids regulate mTORC1	2.02	0.0364	ATP6V1A,ATP6V1B2
Androgen Signaling	1.98	0.0178	CALM1 (includes others),GNB5,PRKAR1A
G-Protein Coupled Receptor Signaling	1.95	0.00853	CALM1 (includes others),GNB5,PPP3CB,PRKAR1A,PTK2B,RGS4
Gap Junction Signaling	1.95	0.0123	CALM1 (includes others),PPP3CB,PRKAR1A,TUBA4A
Visual phototransduction	1.95	0.0333	CALM1 (includes others),GNB5
GABA receptor activation	1.95	0.0333	GNB5,NPTN
G alpha (q) signalling events	1.94	0.0172	CCK,GNB5,RGS4
Myelination Signaling Pathway	1.94	0.0122	CALM1 (includes others),PPP3CB,PRKAR1A,PTK2B
Axonal Guidance Signaling	1.93	0.0098	GNB5,PPP3CB,PRKAR1A,RTN4,TUBA4A
Ion channel transport	1.88	0.0164	ATP6V1A,ATP6V1B2,CALM1 (includes others)
Glutamate Receptor Signaling	1.87	0.0303	CALM1 (includes others),GNB5
Dopamine-DARPP32 Feedback in cAMP Signaling	1.86	0.0161	CALM1 (includes others),PPP3CB,PRKAR1A
Melatonin Signaling	1.8	0.0278	CALM1 (includes others),PRKAR1A
Adrenomedullin signaling pathway	1.79	0.0151	CALM1 (includes others),PRKAR1A,PTK2B
Extra-nuclear estrogen signaling	1.78	0.0274	CALM1 (includes others),GNB5
Adrenergic Receptor Signaling Pathway (Enhanced)	1.78	0.015	ATP6V1A,ATP6V1B2,PRKAR1A
Granzyme A Signaling	1.77	0.027	NDUFB5,NDUFS6
GPCR-Mediated Integration of Enteroendocrine Signaling Exemplified by an L Cell	1.76	0.0267	CCK,PRKAR1A
Chemokine Signaling	1.7	0.0247	CALM1 (includes others),PTK2B
ERK/MAPK Signaling	1.7	0.014	PRKAR1A,PTK2B,YWHAG
Autophagy	1.69	0.0138	CALM1 (includes others),PPP3CB,PRKAR1A
Nuclear Cytoskeleton Signaling Pathway	1.67	0.0136	DCTN1,DCTN3,TUBA4A
Calcium Signaling	1.67	0.0136	CALM1 (includes others),PPP3CB,PRKAR1A
Hepatic Cholestasis	1.66	0.0135	CALM1 (includes others),PPP3CB,PRKAR1A
Platelet homeostasis	1.65	0.0233	CALM1 (includes others),GNB5
RAB GEFs exchange GTP for GDP on RABs	1.62	0.0225	GDI1,RAB3A
Estrogen Receptor Signaling	1.62	0.00978	GNB5,NDUFB5,NDUFS6,PRKAR1A
Apelin Adipocyte Signaling Pathway	1.61	0.022	GPX4,PRKAR1A
AMPK Signaling	1.57	0.0124	GNB5,PRKAR1A,RAB3A
IL-1 Signaling	1.56	0.0208	GNB5,PRKAR1A
Protein folding	1.55	0.0204	GNB5,TUBA4A
p75 NTR receptor-mediated signalling	1.53	0.02	BEX3,RTN4
G alpha (i) signalling events	1.49	0.0116	GNB5,PSAP,RGS4
Hematoma Resolution Signaling Pathway	1.49	0.0116	NDUFB5,NDUFS6,TUBA4A
IGF-1 Signaling	1.49	0.019	PRKAR1A,YWHAG
Signaling by VEGF	1.47	0.0185	CALM1 (includes others),PTK2B
Cholesterol Biosynthesis I	1.47	0.0769	DHCR24
Cholesterol Biosynthesis II (via 24,25-dihydrolanosterol)	1.47	0.0769	DHCR24
Cholesterol Biosynthesis III (via Desmosterol)	1.47	0.0769	DHCR24
Oxidative Phosphorylation	1.44	0.0179	NDUFB5,NDUFS6
LGI-ADAM interactions	1.43	0.0714	STX1B
Hedgehog 'off' state	1.43	0.0177	PRKAR1A,TUBA4A
Role of MAPK Signaling in Promoting the Pathogenesis of Influenza	1.43	0.0175	ATP6V1A,ATP6V1B2
Sleep NREM Signaling Pathway	1.42	0.0174	PRKAR1A,YWHAG
Metabolism of nitric oxide: NOS3 activation and regulation	1.4	0.0667	CALM1 (includes others)
GPCR-Mediated Nutrient Sensing in Enteroendocrine Cells	1.4	0.0169	CCK,PRKAR1A
Cholecystokinin/Gastrin-mediated Signaling	1.39	0.0168	CCK,PTK2B
Nitric Oxide Signaling in the Cardiovascular System	1.39	0.0167	CALM1 (includes others),PRKAR1A
Renin-Angiotensin Signaling	1.38	0.0165	PRKAR1A,PTK2B
Signal regulatory protein family interactions	1.38	0.0625	PTK2B
FOXO-mediated transcription of cell death genes	1.38	0.0625	PINK1
Sirtuin Signaling Pathway	1.36	0.0103	NDUFB5,NDUFS6,TUBA4A
L1CAM interactions	1.35	0.016	GAP43,TUBA4A
Protein methylation	1.35	0.0588	CALM1 (includes others)
Gαs Signaling	1.35	0.0159	GNB5,PRKAR1A
14-3-3-mediated Signaling	1.34	0.0157	TUBA4A,YWHAG
Endocannabinoid Developing Neuron Pathway	1.34	0.0157	GNB5,PRKAR1A
Senescence Pathway	1.34	0.01	CALM1 (includes others),DHCR24,PPP3CB
Electron transport, ATP synthesis, and heat production by uncoupling proteins	1.33	0.0156	NDUFB5,NDUFS6
G Beta Gamma Signaling	1.33	0.0155	GNB5,PRKAR1A
Ferroptosis Signaling Pathway	1.32	0.0153	GPX4,PEBP1
GABA Receptor Signaling	1.31	0.0152	GNB5,NSF
P2Y Purinergic Receptor Signaling Pathway	1.31	0.015	GNB5,PRKAR1A

## Sheet: E4 vs E3 LB+ Down L4
Ingenuity Canonical Pathways	-log(p-value)	Ratio	Molecules
RHO GTPase cycle	3.93	0.0178	ARHGAP29,ARHGEF12,DST,ERBIN,FMNL2,GJA1,GNA13,VIM
Neurotrophin/TRK Signaling	2.66	0.0385	ATF2,NTRK2,NTRK3
Chaperone Mediated Autophagy	2.62	0.0909	GFAP,VIM
RAS processing	2.55	0.0833	FNTA,GOLGA7
CREB Signaling in Neurons	2.41	0.0115	ATF2,GNA13,GPRC5B,GRIA4,LPAR1,NTRK2,NTRK3
Cellular response to heat stress	2.39	0.0309	BAG3,DNAJB1,HSPA1A/HSPA1B
Pulmonary Fibrosis Idiopathic Signaling Pathway	2.35	0.0153	ATF2,EIF4EBP2,GNA13,LPAR1,VIM
Myelination Signaling Pathway	2.34	0.0153	ATF2,MBP,NTRK2,PLP1,PMP2
Glycine Degradation (Creatine Biosynthesis)	2.18	0.5	GATM
IL-15 Production	2.1	0.0244	CLK1,NTRK2,NTRK3
RHOA Signaling	2.1	0.0242	ARHGEF12,GNA13,LPAR1
Regulation of mRNA stability by proteins that bind AU-rich elements	2.03	0.0455	HSPA1A/HSPA1B,ZFP36L1
Inosine-5'-phosphate Biosynthesis II	2.01	0.333	ATIC
Role of PKR in Interferon Induction and Antiviral Response	1.99	0.0221	ATF2,HSPA1A/HSPA1B,TAB2
Sperm Motility	1.98	0.0156	CLK1,GNA13,NTRK2,NTRK3
Signaling by Rho Family GTPases	1.93	0.015	ARHGEF12,GFAP,GNA13,VIM
Signaling by ERBB2	1.93	0.04	ERBIN,PTPN12
Circadian Rhythm Signaling	1.92	0.0149	ATF2,EIF4EBP2,GRIA4,NTRK2
Endocannabinoid Cancer Inhibition Pathway	1.9	0.0204	ATF2,GNA13,VIM
Apoptotic execution phase	1.89	0.0385	FNTA,VIM
HSP90 chaperone cycle for steroid hormone receptors in the presence of ligand	1.85	0.0364	DNAJB1,HSPA1A/HSPA1B
NLR signaling pathways	1.83	0.0357	TAB2,TXNIP
eNOS Signaling	1.83	0.0192	AQP1,HSPA1A/HSPA1B,LPAR1
Signaling by ERBB4	1.79	0.0339	GFAP,TAB2
Senescence Pathway	1.76	0.0134	HIPK2,NFAT5,PDK4,ZFP36L1
Creatine metabolism	1.71	0.167	GATM
WNT/Ca+ pathway	1.7	0.0303	ATF2,NFAT5
Synaptogenesis Signaling Pathway	1.69	0.0127	ATF2,EIF4EBP2,GRIA4,NTRK2
Gap Junction Signaling	1.65	0.0123	ATF2,GJA1,GRIA4,LPAR1
Erythrocytes take up oxygen and release carbon dioxide	1.64	0.143	AQP1
NOD1/2 Signaling Pathway	1.61	0.0159	ERBIN,HSPA1A/HSPA1B,TAB2
ERK5 Signaling	1.6	0.027	ATF2,GNA13
Granzyme A Signaling	1.6	0.027	MBP,MT-ND6
Axonal Guidance Signaling	1.57	0.0098	ARHGEF12,GNA13,NFAT5,NTRK2,NTRK3
Thyroid Cancer Signaling	1.55	0.0253	NTRK2,NTRK3
G alpha (12/13) signalling events	1.54	0.025	ARHGEF12,GNA13
Ephrin Receptor Signaling	1.53	0.0149	ATF2,GNA13,SORBS1
RHOBTB3 ATPase cycle	1.49	0.1	RHOBTB3
Unfolded protein response	1.45	0.0222	DNAJB1,HSPA1A/HSPA1B
Erythrocytes take up carbon dioxide and release oxygen	1.45	0.0909	AQP1
Alpha-protein kinase 1 signaling pathway	1.45	0.0909	TAB2
Purine Nucleotides De Novo Biosynthesis II	1.45	0.0909	ATIC
Calcium Signaling	1.44	0.0136	ATF2,GRIA4,NFAT5
Tryptophan catabolism	1.41	0.0833	SLC7A5
IL-1 Signaling	1.4	0.0208	GNA13,TAB2
p53 Signaling	1.38	0.0204	HIPK2,TP53BP2
Passive transport by Aquaporins	1.38	0.0769	AQP1
p75 NTR receptor-mediated signalling	1.37	0.02	ARHGEF12,GNA13
Glucocorticoid Receptor Signaling	1.36	0.00859	GJA1,HSPA1A/HSPA1B,MT-ND6,NFAT5,PDK4
Neuropathic Pain Signaling in Dorsal Horn Neurons	1.36	0.0198	GRIA4,NTRK2
Regulation of TP53 Activity through Association with Co-factors	1.35	0.0714	TP53BP2
Sertoli Cell-Sertoli Cell Junction Signaling	1.33	0.0123	ATF2,GJA1,SORBS1
Breast Cancer Regulation by Stathmin1	1.33	0.00842	ARHGEF12,ATF2,GNA13,GPRC5B,LPAR1
Protein Kinase A Signaling	1.33	0.00973	ATF2,GNA13,NFAT5,PTPN12
YAP1- and WWTR1 (TAZ)-stimulated gene expression	1.32	0.0667	HIPK2
Pancreatic Secretion Signaling Pathway	1.31	0.0121	AQP1,ARHGEF12,GNA13

## Sheet: E4 vs E3 LB+ Up L5
Ingenuity Canonical Pathways	-log(p-value)	Ratio	Molecules
Mitochondrial Dysfunction	9.26	0.0407	CALM1 (includes others),COX11,COX7A2L,COX8A,GPX4,NDUFAB1,NDUFB5,NDUFB9,NDUFS2,NDUFS6,NDUFS7,PINK1,SOD1,SOD2
Oxidative Phosphorylation	8.67	0.0804	COX11,COX7A2L,COX8A,NDUFAB1,NDUFB5,NDUFB9,NDUFS2,NDUFS6,NDUFS7
Electron transport, ATP synthesis, and heat production by uncoupling proteins	8.15	0.0703	COX11,COX7A2L,COX8A,NDUFAB1,NDUFB5,NDUFB9,NDUFS2,NDUFS6,NDUFS7
Granzyme A Signaling	7.34	0.0946	H1-10,NDUFAB1,NDUFB5,NDUFB9,NDUFS2,NDUFS6,NDUFS7
Sirtuin Signaling Pathway	7.04	0.0378	H1-10,NDUFAB1,NDUFB5,NDUFB9,NDUFS2,NDUFS6,NDUFS7,PGAM1,SOD1,SOD2,TUBA4A
Parkinson's Signaling Pathway	5.86	0.0326	ATP6V0C,CALM1 (includes others),NDUFAB1,NDUFB5,NDUFB9,NDUFS2,NDUFS6,NDUFS7,PINK1,TUBA4A
Hematoma Resolution Signaling Pathway	5.56	0.0349	NDUFAB1,NDUFB5,NDUFB9,NDUFS2,NDUFS6,NDUFS7,SOD1,SOD2,TUBA4A
SNARE Signaling Pathway	5.53	0.0515	CALM1 (includes others),CPLX2,RAB3A,SNCB,SNCG,STX1B,SYN2
Synaptogenesis Signaling Pathway	4.86	0.0286	APOE,CALM1 (includes others),CPLX2,HRAS,RAB3A,SNCB,SNCG,STX1B,SYN2
Estrogen Receptor Signaling	4.76	0.0244	GNB1,GNG3,HRAS,NDUFAB1,NDUFB5,NDUFB9,NDUFS2,NDUFS6,NDUFS7,SOD2
Antiproliferative Role of Somatostatin Receptor 2	4.58	0.0649	GAD1,GNB1,GNG3,HRAS,SST
Glycolysis I	3.61	0.111	ALDOC,PGAM1,PKM
Huntington's Disease Signaling	3.5	0.0246	CLTB,CPLX2,DCTN1,GNB1,GNG3,HRAS,STX1B
Activation of kainate receptors upon glutamate binding	3.47	0.1	CALM1 (includes others),GNB1,GNG3
Extra-nuclear estrogen signaling	3.47	0.0548	CALM1 (includes others),GNB1,GNG3,HRAS
Signal amplification	3.35	0.0909	AAMP,GNB1,GNG3
Superoxide Radicals Degradation	3.25	0.25	SOD1,SOD2
TP53 Regulates Metabolic Genes	3.16	0.0455	COX11,COX7A2L,COX8A,LAMTOR4
Beta-catenin independent WNT signaling	2.92	0.0392	CALM1 (includes others),CLTB,GNB1,GNG3
α-Adrenergic Signaling	2.81	0.0367	CALM1 (includes others),GNB1,GNG3,HRAS
HSP90 chaperone cycle for steroid hormone receptors in the presence of ligand	2.7	0.0545	CAPZA2,DCTN1,TUBA4A
GABA receptor activation	2.59	0.05	GNB1,GNG3,NPTN
Cytoprotection by HMOX1	2.55	0.0484	COX11,COX7A2L,COX8A
Transcriptional Regulation by MECP2	2.53	0.0476	CALM1 (includes others),GAD1,SST
fMLP Signaling in Neutrophils	2.52	0.0305	CALM1 (includes others),GNB1,GNG3,HRAS
CCR3 Signaling in Eosinophils	2.49	0.0299	CALM1 (includes others),GNB1,GNG3,HRAS
GABA synthesis, release, reuptake and degradation	2.48	0.105	GAD1,RAB3A
Glutamate Receptor Signaling	2.47	0.0455	CALM1 (includes others),GNB1,GNG3
Apelin Endothelial Signaling Pathway	2.41	0.0284	CALM1 (includes others),GNB1,GNG3,HRAS
Ephrin B Signaling	2.37	0.0417	GNB1,GNG3,HRAS
RAS processing	2.28	0.0833	CALM1 (includes others),HRAS
G alpha (12/13) signalling events	2.24	0.0375	ABR,GNB1,GNG3
Activation of NMDA receptors and postsynaptic events	2.18	0.0357	CALM1 (includes others),HRAS,TUBA4A
Gluconeogenesis I	2.18	0.0741	ALDOC,PGAM1
Platelet homeostasis	2.15	0.0349	CALM1 (includes others),GNB1,GNG3
Gαq Signaling	2.12	0.0235	ARHGEF25,CALM1 (includes others),GNB1,GNG3
Circadian Rhythm Signaling	2.12	0.0187	CIRBP,GAD1,GNB1,GNG3,HRAS
Energy dependent regulation of mTOR by LKB1-AMPK	2.12	0.069	LAMTOR4,PPM1A
Opioid Signalling	2.1	0.0333	CALM1 (includes others),GNB1,GNG3
RHO GTPases activate IQGAPs	2.06	0.0645	CALM1 (includes others),TUBA4A
Opioid Signaling Pathway	2.04	0.0179	CALM1 (includes others),CLTB,GNB1,GNG3,HRAS
Glutamate Dependent Acid Resistance	2.04	0.5	GAD1
G-protein beta:gamma signalling	2.03	0.0625	GNB1,GNG3
Thrombin signalling through proteinase activated receptors (PARs)	2.03	0.0625	GNB1,GNG3
Oxytocin Signaling Pathway	2.03	0.0177	CALM1 (includes others),GAD1,GNB1,GNG3,HRAS
IL-1 Signaling	2.02	0.0312	GNB1,GNG3,TOLLIP
CLEAR Signaling Pathway	2.01	0.0175	ATP6V0C,HRAS,LAMTOR4,PINK1,STUB1
Neutrophil Extracellular Trap Signaling Pathway	2.01	0.015	NDUFAB1,NDUFB5,NDUFB9,NDUFS2,NDUFS6,NDUFS7
Protein folding	2	0.0306	GNB1,GNG3,TUBA4A
Gap junction trafficking and regulation	1.98	0.0588	CLTB,TUBA4A
GNRH Signaling	1.95	0.0209	CALM1 (includes others),GNB1,GNG3,HRAS
COPI-mediated anterograde transport	1.95	0.0294	CAPZA2,DCTN1,TUBA4A
Sumoylation Pathway	1.94	0.0291	ARHGDIG,STUB1,SUMO3
Detoxification of Reactive Oxygen Species	1.91	0.0541	SOD1,SOD2
Gene and protein expression by JAK-STAT signaling after IL-12 stimulation	1.91	0.0541	SOD1,SOD2
Oxytocin in Brain Signaling Pathway	1.89	0.0201	CALM1 (includes others),GNB1,GNG3,HRAS
Signaling by VEGF	1.88	0.0278	AAMP,CALM1 (includes others),HRAS
MTF1 activates gene expression	1.87	0.333	SNCB
Intra-Golgi and retrograde Golgi-to-ER traffic	1.86	0.0197	CAPZA2,DCTN1,NAA38,TUBA4A
Neurotransmitter release cycle	1.85	0.05	RAB3A,SYN2
Signaling by Insulin receptor	1.79	0.0465	ATP6V0C,HRAS
Vasopressin regulates renal water homeostasis via Aquaporins	1.79	0.0465	GNB1,GNG3
Smooth Muscle Contraction	1.79	0.0465	ANXA6,CALM1 (includes others)
Glucocorticoid Receptor Signaling	1.77	0.012	HRAS,NDUFAB1,NDUFB5,NDUFB9,NDUFS2,NDUFS6,NDUFS7
Retinoid metabolism and transport	1.77	0.0455	APOE,GPC1
GPER1 signaling	1.75	0.0444	GNB1,GNG3
Rapoport-Luebering Glycolytic Shunt	1.74	0.25	PGAM1
Role of NFAT in Cardiac Hypertrophy	1.72	0.0179	CALM1 (includes others),GNB1,GNG3,HRAS
Thrombin Signaling	1.71	0.0178	ARHGEF25,GNB1,GNG3,HRAS
MHC class II antigen presentation	1.71	0.0238	CAPZA2,DCTN1,TUBA4A
HER-2 Signaling in Breast Cancer	1.7	0.0176	COX11,COX7A2L,COX8A,HRAS
G alpha (z) signalling events	1.7	0.0417	GNB1,GNG3
Apelin Muscle Signaling Pathway	1.7	0.0417	GNB1,GNG3
Endocannabinoid Developing Neuron Pathway	1.7	0.0236	GNB1,GNG3,HRAS
G Beta Gamma Signaling	1.68	0.0233	GNB1,GNG3,HRAS
Neutrophil degranulation	1.67	0.0126	ALDOC,ATP6V0C,PGAM1,PKM,RAB3A,TOLLIP
Signaling by ERBB2	1.66	0.04	HRAS,STUB1
Signaling by EGFR	1.66	0.04	AAMP,HRAS
Response to elevated platelet cytosolic Ca2+	1.65	0.0227	CALM1 (includes others),SOD1,TUBA4A
GABA Receptor Signaling	1.65	0.0227	GAD1,GNB1,GNG3
Glutamate Degradation III (via 4-aminobutyrate)	1.65	0.2	GAD1
P2Y Purinergic Receptor Signaling Pathway	1.64	0.0226	GNB1,GNG3,HRAS
Orexin Signaling Pathway	1.63	0.0168	ATP6V0C,CALM1 (includes others),GNB1,GNG3
AMPK Signaling	1.61	0.0165	GNB1,GNG3,PPM1A,RAB3A
DHCR24 Signaling Pathway	1.61	0.0219	APOE,HRAS,PCYOX1
GABAergic Receptor Signaling Pathway (Enhanced)	1.59	0.0216	GAD1,GNB1,GNG3
Amino acids regulate mTORC1	1.59	0.0364	ATP6V0C,LAMTOR4
Gαi Signaling	1.59	0.0214	GNB1,GNG3,HRAS
Iron uptake and transport	1.54	0.0345	ATP6V0C,SLC22A17
Signaling by ERBB4	1.53	0.0339	APOE,HRAS
Visual phototransduction	1.52	0.0333	CALM1 (includes others),GNB1
Endocannabinoid Neuronal Synapse Pathway	1.52	0.0201	GNB1,GNG3,NDUFS2
Cardiac Hypertrophy Signaling	1.51	0.0153	CALM1 (includes others),GNB1,GNG3,HRAS
Relaxin Signaling	1.47	0.0194	GAD1,GNB1,GNG3
Mitochondrial biogenesis	1.47	0.0312	CALM1 (includes others),SOD2
Phagosome Maturation	1.41	0.0183	ATP6V0C,STX1B,TUBA4A
Sensory processing of sound by inner hair cells of the cochlea	1.41	0.029	CAPZA2,RAB3A
Protein Kinase A Signaling	1.41	0.0122	CALM1 (includes others),GNB1,GNG3,H1-10,PTPRN
Sucrose Degradation V (Mammalian)	1.4	0.111	ALDOC
CXCR4 Signaling	1.39	0.0179	GNB1,GNG3,HRAS
Translocation of SLC2A4 (GLUT4) to the plasma membrane	1.38	0.0282	CALM1 (includes others),TUBA4A
Androgen Signaling	1.38	0.0178	CALM1 (includes others),GNB1,GNG3
G alpha (q) signalling events	1.35	0.0172	ARHGEF25,GNB1,GNG3
Processing and activation of SUMO	1.31	0.0909	SUMO3
SUMOylation of immune response proteins	1.31	0.0909	SUMO3
Aspartate and asparagine metabolism	1.31	0.0909	NAT8L

## Sheet: E4 vs E3 LB+ Down L5
Ingenuity Canonical Pathways	-log(p-value)	Ratio	Molecules
Mitotic Telophase/Cytokinesis	3.31	0.2	NIPBL,PDS5B,RAD21
Cytoprotection by HMOX1	3.29	0.0806	COX7B,NCOA1,NCOR1,NFE2L2,TXNIP
Cellular response to heat stress	3.22	0.0619	ATM,BAG2,BAG3,DNAJB1,HSPA1A/HSPA1B,HSPA4L
SUMOylation of transcription cofactors	2.92	0.0909	CASP8AP2,HIPK2,NCOA1,PIAS2
Heme signaling	2.81	0.0851	NCOA1,NCOR1,NFE2L2,TLR4
Signaling by ERBB2	2.71	0.08	ERBIN,FYN,GAB1,PTPN12
RHO GTPase cycle	2.48	0.0267	ARHGAP21,ARHGAP29,DOCK10,DOCK7,DST,ERBIN,FMNL2,ITSN1,RASGRF2,SOS2,STK38,VIM
Abacavir ADME	2.41	0.222	ABCB1,ABCG2
Glycerophospholipid biosynthesis	2.38	0.0505	AGPAT4,CHPT1,CPNE3,MBOAT2,PLAAT3
MyD88 dependent cascade initiated on endosome	2.37	0.0968	TAB2,TLR4,UBE2V1
C-type lectin receptors (CLRs)	2.33	0.0414	C8orf44-SGK3/SGK3,FYN,MUC20,NFATC3,TAB2,UBE2V1
MyD88-independent TLR4 cascade	2.15	0.0811	TAB2,TLR4,UBE2V1
Signaling by ROBO receptors	2.09	0.0431	CLASP1,CLASP2,CXCR4,EVL,SOS2
Caveolar-mediated Endocytosis Signaling	2.08	0.0533	CD55,FYN,ITGA6,ITSN1
Multiple Sclerosis Signaling Pathway	2.01	0.0315	CAPN3,IFNGR2,MOG,PLP1,STK38,TLR4,UBR2
MyD88:MAL(TIRAP) cascade initiated on plasma membrane	2	0.0714	TAB2,TLR4,UBE2V1
YAP1- and WWTR1 (TAZ)-stimulated gene expression	1.97	0.133	HIPK2,YAP1
IL-12 Signaling and Production in Macrophages	1.95	0.0307	APOD,IL10RB,NCOA1,NFAT5,NFATC3,PIAS2,TLR4
Role of PKR in Interferon Induction and Antiviral Response	1.82	0.0368	HSPA1A/HSPA1B,IFNAR2,IFNGR2,TAB2,TLR4
Immunogenic Cell Death Signaling Pathway	1.81	0.0444	HSPA1A/HSPA1B,IFNAR2,IFNGR2,TLR4
NR1H2 and NR1H3-mediated signaling	1.79	0.06	APOD,NCOA1,NCOR1
Cell Cycle: G2/M DNA Damage Checkpoint Regulation	1.77	0.0588	ATM,HIPK2,MDM4
Regulation of TP53 Activity through Methylation	1.77	0.105	ATM,MDM4
NFE2L2 regulating anti-oxidant/detoxification enzymes	1.77	0.105	NFE2L2,PRDX1
Regulation of TP53 Activity through Phosphorylation	1.76	0.043	ATM,HIPK2,HUS1,MDM4
Choline Degradation I	1.67	0.5	CHDH
Ephrin Receptor Signaling	1.67	0.0297	CXCR4,FYN,ITGA6,ITSN1,SORBS1,SOS2
NLR signaling pathways	1.66	0.0536	TAB2,TXNIP,UBE2V1
Triacylglycerol Biosynthesis	1.66	0.0536	AGPAT4,MBOAT2,PLPP3
Iron uptake and transport	1.62	0.0517	ABCG2,CP,TF
Myelination Signaling Pathway	1.62	0.0245	FYN,GPR37,ITGA6,LGI4,NFATC3,PLP1,RAPGEF3,SOS2
Signaling by ERBB4	1.6	0.0508	NCOR1,TAB2,YAP1
RAS processing	1.57	0.0833	FNTA,GOLGA7
Protein Ubiquitination Pathway	1.56	0.0256	DNAJB1,HSPA1A/HSPA1B,HSPA4L,UBE2V1,UBR2,USP25,USP28
Cargo recognition for clathrin-mediated endocytosis	1.56	0.0374	AAK1,ITSN1,STON2,TF
ISGylation Signaling Pathway	1.55	0.037	IFNAR2,IL10RB,NFAT5,TLR4
UFMylation Signaling Pathway	1.55	0.0484	ATM,NCOA1,TLR4
MyD88 cascade initiated on plasma membrane	1.54	0.08	TAB2,UBE2V1
Signaling by NTRK2 (TRKB)	1.54	0.08	FYN,GAB1
Transcriptional Regulation by MECP2	1.53	0.0476	HIPK2,NCOR1,OPRM1
Role of JAK1, JAK2 and TYK2 in Interferon Signaling	1.51	0.0769	IFNAR2,IFNGR2
NFE2L2 regulating TCA cycle genes	1.5	0.333	NFE2L2
Regulation of NFE2L2 gene expression	1.5	0.333	NFE2L2
Serine Biosynthesis	1.5	0.333	PSAT1
CDP-diacylglycerol Biosynthesis I	1.45	0.0714	AGPAT4,MBOAT2
Aldosterone Signaling in Epithelial Cells	1.43	0.0291	DNAJB1,HSPA1A/HSPA1B,HSPA4L,PIP4K2A,SOS2
Phosphatidylglycerol Biosynthesis II (Non-plastidic)	1.39	0.0667	AGPAT4,MBOAT2
Senescence Pathway	1.38	0.0234	ATM,CAPN3,HBP1,HIPK2,NFAT5,NFATC3,PDK4
NR1D1 (REV-ERBA) represses gene expression	1.38	0.25	NCOR1
NGF processing	1.38	0.25	PCSK5
Methionine Salvage II (Mammalian)	1.38	0.25	BHMT
Protein Sorting Signaling Pathway	1.38	0.0281	ADCY2,FYN,PLPP3,SNX13,SNX14
LXR/RXR Activation	1.37	0.0325	APOD,NCOR1,TF,TLR4
RHOA Signaling	1.36	0.0323	LPAR1,MSN,MYLK,PIP4K2A
Toll Like Receptor 3 (TLR3) Cascade	1.34	0.0625	TAB2,UBE2V1

## Sheet: E4 vs E3 LB+ Up L6
Ingenuity Canonical Pathways	-log(p-value)	Ratio	Molecules
Synaptogenesis Signaling Pathway	5.26	0.0127	APOE,CALM1 (includes others),CPLX2,LIMK1
Response to elevated platelet cytosolic Ca2+	4.74	0.0227	CALM1 (includes others),PSAP,TMSB10/TMSB4X
RHO GTPases activate PAKs	4.5	0.0952	CALM1 (includes others),LIMK1
Chemokine Signaling	3.31	0.0247	CALM1 (includes others),LIMK1
CCR3 Signaling in Eosinophils	2.88	0.0149	CALM1 (includes others),LIMK1
SNARE Signaling Pathway	2.87	0.0147	CALM1 (includes others),CPLX2
Reelin Signaling in Neurons	2.85	0.0145	APOE,LIMK1
IL-12 Signaling and Production in Macrophages	2.42	0.00877	APOE,CALM1 (includes others)
Actin Cytoskeleton Signaling	2.37	0.0082	LIMK1,TMSB10/TMSB4X
Metabolism of nitric oxide: NOS3 activation and regulation	2.21	0.0667	CALM1 (includes others)
Protein methylation	2.16	0.0588	CALM1 (includes others)
RHO GTPases Activate ROCKs	2.11	0.0526	LIMK1
Metabolism of cofactors	2.11	0.0526	CALM1 (includes others)
Glycogen metabolism	2.01	0.0417	CALM1 (includes others)
RAS processing	2.01	0.0417	CALM1 (includes others)
Activation of kainate receptors upon glutamate binding	1.91	0.0333	CALM1 (includes others)
RHO GTPases activate IQGAPs	1.9	0.0323	CALM1 (includes others)
Transcriptional regulation by the AP-2 (TFAP2) family of transcription factors	1.83	0.0278	APOE
Interferon Signaling	1.83	0.0278	IFI6
Neutrophil degranulation	1.81	0.0042	NDUFC2,PSAP
DAG and IP3 signaling	1.78	0.0244	CALM1 (includes others)
Smooth Muscle Contraction	1.76	0.0233	CALM1 (includes others)
Retinoid metabolism and transport	1.75	0.0227	APOE
iNOS Signaling	1.72	0.0213	CALM1 (includes others)
nNOS Signaling in Neurons	1.72	0.0213	CALM1 (includes others)
nNOS Signaling in Skeletal Muscle Cells	1.71	0.0208	CALM1 (includes others)
NR1H2 and NR1H3-mediated signaling	1.69	0.02	APOE
Signaling by ERBB4	1.62	0.0169	APOE
Visual phototransduction	1.61	0.0167	CALM1 (includes others)
Semaphorin Signaling in Neurons	1.6	0.0164	LIMK1
Transcriptional Regulation by MECP2	1.59	0.0159	CALM1 (includes others)
Mitochondrial biogenesis	1.58	0.0156	CALM1 (includes others)
Semaphorin interactions	1.58	0.0156	LIMK1
Pyridoxal 5'-phosphate Salvage Pathway	1.58	0.0154	LIMK1
Glutamate Receptor Signaling	1.57	0.0152	CALM1 (includes others)
Translocation of SLC2A4 (GLUT4) to the plasma membrane	1.54	0.0141	CALM1 (includes others)
Interferon alpha/beta signaling	1.54	0.0141	IFI6
Melatonin Signaling	1.53	0.0139	CALM1 (includes others)
Ephrin B Signaling	1.53	0.0139	LIMK1
Extra-nuclear estrogen signaling	1.53	0.0137	CALM1 (includes others)
Amyloid fiber formation	1.53	0.0137	APOE
Plasma lipoprotein assembly, remodeling, and clearance	1.51	0.0132	APOE
Maturity Onset Diabetes of Young (MODY) Signaling	1.49	0.0127	APOE
Activation of NMDA receptors and postsynaptic events	1.47	0.0119	CALM1 (includes others)
Platelet homeostasis	1.46	0.0116	CALM1 (includes others)
Sphingolipid metabolism	1.45	0.0115	PSAP
Opioid Signalling	1.44	0.0111	CALM1 (includes others)
RANK Signaling in Osteoclasts	1.43	0.011	CALM1 (includes others)
ABRA Signaling Pathway	1.43	0.0109	LIMK1
EPH-Ephrin signaling	1.42	0.0106	LIMK1
Death Receptor Signaling	1.41	0.0104	LIMK1
Salvage Pathways of Pyrimidine Ribonucleotides	1.41	0.0103	LIMK1
Beta-catenin independent WNT signaling	1.38	0.0098	CALM1 (includes others)
Transport of inorganic cations/anions and amino acids/oligopeptides	1.38	0.00962	CALM1 (includes others)
WNK Renal Signaling Pathway	1.37	0.00943	CALM1 (includes others)
Post-translational protein phosphorylation	1.36	0.00935	APOE
Signaling by VEGF	1.36	0.00926	CALM1 (includes others)
α-Adrenergic Signaling	1.36	0.00917	CALM1 (includes others)
Sleep REM Signaling Pathway	1.35	0.00901	LIMK1
Binding and Uptake of Ligands by Scavenger Receptors	1.34	0.00893	APOE
Regulation of Actin-based Motility by Rho	1.33	0.0087	LIMK1
PAK Signaling	1.33	0.00855	LIMK1
Nitric Oxide Signaling in the Cardiovascular System	1.32	0.00833	CALM1 (includes others)
LXR/RXR Activation	1.31	0.00813	APOE

## Sheet: E4 vs E3 LB+ Down L6
Ingenuity Canonical Pathways	-log(p-value)	Ratio	Molecules
NLR signaling pathways	2.46	0.0357	P2RX7,TXNIP
HIF1α Signaling	2.37	0.0144	FLT1,HSPA1A/HSPA1B,TF
Transcriptional Regulation by MECP2	2.36	0.0317	HIPK2,MOBP
NGF processing	2.2	0.25	PCSK6
Immunogenic Cell Death Signaling Pathway	2.06	0.0222	HSPA1A/HSPA1B,P2RX7
Pyroptosis Signaling Pathway	2.02	0.0213	P2RX7,TXNIP
Cargo recognition for clathrin-mediated endocytosis	1.91	0.0187	PICALM,TF
Nitric Oxide Signaling in the Cardiovascular System	1.82	0.0167	FLT1,PDE1C
Clathrin-mediated endocytosis	1.75	0.0154	PICALM,TF
Response to elevated platelet cytosolic Ca2+	1.74	0.0152	SELENOP,TF
PIP3 activates AKT signaling	1.69	0.0143	GAB1,PIP4K2A
YAP1- and WWTR1 (TAZ)-stimulated gene expression	1.63	0.0667	HIPK2
eNOS Signaling	1.61	0.0128	FLT1,HSPA1A/HSPA1B
FOXO-mediated transcription	1.53	0.0526	TXNIP
Aldosterone Signaling in Epithelial Cells	1.53	0.0116	HSPA1A/HSPA1B,PIP4K2A
Inflammasome pathway	1.51	0.05	P2RX7
Signaling by NODAL	1.45	0.0435	PCSK6
RAS processing	1.43	0.0417	GOLGA7
Signaling by NTRK2 (TRKB)	1.42	0.04	GAB1
Signaling by Erythropoietin	1.42	0.04	GAB1
D-myo-inositol (1,4,5)-Trisphosphate Biosynthesis	1.4	0.0385	PIP4K2A
Gustation Pathway	1.4	0.00985	GPR37,P2RX7
Clathrin-mediated Endocytosis Signaling	1.38	0.00962	PICALM,TF
EGR2 and SOX10-mediated initiation of Schwann cell myelination	1.35	0.0345	SOX10
Regulation of TP53 Activity through Acetylation	1.34	0.0333	PIP4K2A

## Sheet: E4 vs E3 LBsur Up L23
Ingenuity Canonical Pathways	-log(p-value)	Ratio	Molecules
Glycogen Degradation III	1.31	0.0769	PYGB
Guanosine Nucleotides Degradation III	1.31	0.0769	GDA
Processing of SMDT1	1.31	0.0769	PMPCB
IL-8 Signaling	1.32	0.0143	GNAO1,PRKCB,PTK2B
Opioid Signalling	1.32	0.0222	CALM1 (includes others),PPP3CB
3-phosphoinositide Biosynthesis	1.32	0.0144	NUDT3,PPP3CB,PTPRN
RAB GEFs exchange GTP for GDP on RABs	1.33	0.0225	GDI1,RAB3A
TP53 Regulates Metabolic Genes	1.34	0.0227	COX8A,YWHAG
Cilium Assembly	1.35	0.0147	DCTN1,TUBA4A,YWHAG
Intra-Golgi and retrograde Golgi-to-ER traffic	1.35	0.0148	DCTN1,NSF,TUBA4A
Mitotic Prometaphase	1.35	0.0148	DCTN1,TUBA4A,YWHAG
D-myo-inositol-5-phosphate Metabolism	1.37	0.0151	NUDT3,PPP3CB,PTPRN
Oxytocin in Brain Signaling Pathway	1.37	0.0151	CALM1 (includes others),GNAO1,PRKCB
Activation of NMDA receptors and postsynaptic events	1.38	0.0238	CALM1 (includes others),TUBA4A
Glycogen Degradation II	1.38	0.0909	PYGB
3-phosphoinositide Degradation	1.4	0.0155	NUDT3,PPP3CB,PTPRN
Acetylcholine Receptor Signaling Pathway	1.4	0.0155	CALM1 (includes others),GNAO1,PRKCB
GNRH Signaling	1.42	0.0157	CALM1 (includes others),PRKCB,PTK2B
IL-3 Signaling	1.42	0.0253	PPP3CB,PRKCB
Neutrophil degranulation	1.42	0.0105	PSAP,PYGB,RAB3A,SNAP25,TOLLIP
Gap Junction Signaling	1.42	0.0123	CALM1 (includes others),PPP3CB,PRKCB,TUBA4A
Dopamine-DARPP32 Feedback in cAMP Signaling	1.45	0.0161	CALM1 (includes others),PPP3CB,PRKCB
D-myo-inositol (1,4,5,6)-Tetrakisphosphate Biosynthesis	1.46	0.0164	NUDT3,PPP3CB,PTPRN
D-myo-inositol (3,4,5,6)-tetrakisphosphate Biosynthesis	1.46	0.0164	NUDT3,PPP3CB,PTPRN
Tight Junction Signaling	1.48	0.0167	NSF,SNAP25,STX1B
GM-CSF Signaling	1.52	0.0286	PPP3CB,PRKCB
Signaling by the B Cell Receptor (BCR)	1.55	0.0176	CALM1 (includes others),PPP3CB,PRKCB
Androgen Signaling	1.55	0.0178	CALM1 (includes others),GNAO1,PRKCB
Mitochondrial protein import	1.59	0.0312	PMPCB,SLC25A4
Oxytocin Signaling Pathway	1.62	0.0142	CALM1 (includes others),GNAO1,PPP3CB,PRKCB
Estrogen Receptor Signaling	1.67	0.0122	GNAO1,NDUFB5,NDUFS2,NDUFS6,PRKCB
Corticotropin Releasing Hormone Signaling	1.67	0.0197	CALM1 (includes others),GNAO1,PRKCB
Endocannabinoid Neuronal Synapse Pathway	1.69	0.0201	GNAO1,NDUFS2,PPP3CB
Amino acids regulate mTORC1	1.71	0.0364	ATP6V1A,ATP6V1B2
Hematoma Resolution Signaling Pathway	1.74	0.0155	NDUFB5,NDUFS2,NDUFS6,TUBA4A
Sperm Motility	1.75	0.0156	CALM1 (includes others),GNAO1,PRKCB,PTK2B
Apelin Endothelial Signaling Pathway	1.76	0.0213	CALM1 (includes others),GNAO1,PRKCB
CCR3 Signaling in Eosinophils	1.82	0.0224	CALM1 (includes others),GNAO1,PRKCB
G alpha (z) signalling events	1.83	0.0417	PRKCB,RGS4
Synaptic Long Term Potentiation	1.83	0.0227	CALM1 (includes others),PPP3CB,PRKCB
Orexin Signaling Pathway	1.86	0.0168	ATP6V1A,ATP6V1B2,CALM1 (includes others),PRKCB
cAMP-mediated signaling	1.87	0.0169	CALM1 (includes others),GNAO1,PPP3CB,RGS4
14-3-3-mediated Signaling	1.88	0.0236	PRKCB,TUBA4A,YWHAG
Signaling by Insulin receptor	1.92	0.0465	ATP6V1A,ATP6V1B2
Role of Osteoblasts, Osteoclasts and Chondrocytes in Rheumatoid Arthritis	1.92	0.0175	CALM1 (includes others),DKK3,PPP3CB,PTK2B
Chaperone Mediated Autophagy Signaling Pathway	1.93	0.011	ATP6V1A,ATP6V1B2,EEF1A2,GPX4,MLLT11,PPP3CB,UCHL1
MTF1 activates gene expression	1.94	0.333	SNCB
Cholecystokinin/Gastrin-mediated Signaling	1.95	0.0252	CCK,PRKCB,PTK2B
Neurotransmitter release cycle	1.98	0.05	RAB3A,SNAP25
Role of Macrophages, Fibroblasts and Endothelial Cells in Rheumatoid Arthritis	2.02	0.015	CALM1 (includes others),DKK3,GNAO1,PPP3CB,PRKCB
Signaling by VEGF	2.07	0.0278	CALM1 (includes others),PRKCB,PTK2B
Adrenergic Receptor Signaling Pathway (Enhanced)	2.12	0.02	ATP6V1A,ATP6V1B2,GNAO1,PRKCB
Mitotic G2-G2/M phases	2.12	0.0201	DCTN1,OPTN,TUBA4A,YWHAG
COPI-mediated anterograde transport	2.14	0.0294	DCTN1,NSF,TUBA4A
Glutamate binding, activation of AMPA receptors and synaptic plasticity	2.17	0.0625	NSF,PRKCB
RHO GTPases activate IQGAPs	2.19	0.0645	CALM1 (includes others),TUBA4A
Ion channel transport	2.25	0.0219	ATP1B1,ATP6V1A,ATP6V1B2,CALM1 (includes others)
Sirtuin Signaling Pathway	2.26	0.0172	NDUFB5,NDUFS2,NDUFS6,SLC25A4,TUBA4A
RANK Signaling in Osteoclasts	2.27	0.033	CALM1 (includes others),PPP3CB,PTK2B
Opioid Signaling Pathway	2.33	0.0179	CALM1 (includes others),GNAO1,PPP3CB,PRKCB,RGS4
Neutrophil Extracellular Trap Signaling Pathway	2.33	0.015	NDUFB5,NDUFS2,NDUFS6,PPP3CB,PRKCB,SLC25A4
Insulin Secretion Signaling Pathway	2.36	0.0182	CCK,NSF,PRKCB,SNAP25,STX1B
Glycogen metabolism	2.41	0.0833	CALM1 (includes others),PYGB
Chemokine Signaling	2.41	0.037	CALM1 (includes others),PRKCB,PTK2B
Axonal Guidance Signaling	2.43	0.0137	GNAO1,PFN2,PMPCB,PPP3CB,PRKCB,RTN4,TUBA4A
Granzyme A Signaling	2.52	0.0405	NDUFB5,NDUFS2,NDUFS6
Pancreatic Secretion Signaling Pathway	2.55	0.0202	CCK,NSF,PRKCB,SNAP25,STX1B
Melatonin Signaling	2.56	0.0417	CALM1 (includes others),GNAO1,PRKCB
Translocation of SLC2A4 (GLUT4) to the plasma membrane	2.58	0.0423	CALM1 (includes others),TUBA4A,YWHAG
Sensory processing of sound by inner hair cells of the cochlea	2.61	0.0435	CABP1,RAB3A,SNAP25
GABA synthesis, release, reuptake and degradation	2.61	0.105	RAB3A,SNAP25
fMLP Signaling in Neutrophils	2.77	0.0305	CALM1 (includes others),GNAO1,PPP3CB,PRKCB
Electron transport, ATP synthesis, and heat production by uncoupling proteins	2.81	0.0312	COX8A,NDUFB5,NDUFS2,NDUFS6
Iron uptake and transport	2.83	0.0517	ATP6V1A,ATP6V1B2,SLC22A17
HSP90 chaperone cycle for steroid hormone receptors in the presence of ligand	2.89	0.0545	DCTN1,DNAJA2,TUBA4A
Protein Kinase A Signaling	2.96	0.017	CALM1 (includes others),PPP3CB,PRKCB,PTK2B,PTPRN,PYGB,YWHAG
Oxidative Phosphorylation	3.02	0.0357	COX8A,NDUFB5,NDUFS2,NDUFS6
α-Adrenergic Signaling	3.07	0.0367	CALM1 (includes others),GNAO1,PRKCB,PYGB
CLEAR Signaling Pathway	3.07	0.0211	ATP6V1A,ATP6V1B2,PPP3CB,PRKCB,PSAP,YWHAG
Huntington's Disease Signaling	3.08	0.0211	CPLX2,DCTN1,NSF,PRKCB,SNAP25,STX1B
nNOS Signaling in Neurons	3.09	0.0638	CALM1 (includes others),PPP3CB,PRKCB
Beta-catenin independent WNT signaling	3.17	0.0392	CALM1 (includes others),GNAO1,PPP3CB,PRKCB
Netrin Signaling	3.24	0.0289	NSF,PPP3CB,PRKCB,SNAP25,STX1B
Glutaminergic Receptor Signaling Pathway (Enhanced)	3.56	0.0215	CALM1 (includes others),GNAO1,NSF,PPP3CB,PRKCB,SNAP25,STX1B
Response to elevated platelet cytosolic Ca2+	3.78	0.0379	CALM1 (includes others),PRKCB,PSAP,TMSB10/TMSB4X,TUBA4A
Mitochondrial Dysfunction	4.24	0.0233	ATP1B1,CALM1 (includes others),COX8A,GPX4,NDUFB5,NDUFS2,NDUFS6,PPP3CB
Gαq Signaling	4.28	0.0353	CALM1 (includes others),GNAO1,PPP3CB,PRKCB,PTK2B,RGS4
Phagosome Maturation	4.36	0.0366	ATP6V1A,ATP6V1B2,NSF,SNAP25,STX1B,TUBA4A
Synaptogenesis Signaling Pathway	4.51	0.0254	CALM1 (includes others),CPLX2,NSF,RAB3A,SNAP25,SNCB,SNCG,STX1B
Parkinson's Signaling Pathway	4.59	0.0261	ATP6V1A,ATP6V1B2,CALM1 (includes others),NDUFB5,NDUFS2,NDUFS6,TUBA4A,UCHL1
SNARE Signaling Pathway	7.23	0.0588	CALM1 (includes others),CPLX2,NSF,RAB3A,SNAP25,SNCB,SNCG,STX1B

[truncated: 17 more sheets: E4 vs E3 LBsur Down L23, E4 vs E3 LBsur Up L4, E4 vs E3 LBsur Down L4, E4 vs E3 LBsur Up L5, E4 vs E3 LBsur Down L5, E4 vs E3 LBsur Up L6, E4 vs E3 LBsur Down L6, E4 vs E3 LB- Up L1, E4 vs E3 LB- Down L1, E4 vs E3 LB- Up L23, E4 vs E3 LB- Down L23, E4 vs E3 LB- Up L4, E4 vs E3 LB- Down L4, E4 vs E3 LB- Up L5, E4 vs E3 LB- Down L5, E4 vs E3 LB- Up L6, E4 vs E3 LB- Down L6]
