# Supplementary material for: Spatially resolved molecular signatures of Lewy body dementia
Source: Acta Neuropathol. 2026 Jan 26;151(1):10. doi: 10.1007/s00401-026-02981-z (PMC12835040; doi:10.1007/s00401-026-02981-z)
Supplement: Supplementary file 3 — Supplementary Table 11 (XLSX 16 KB) [file 401_2026_2981_MOESM3_ESM.xlsx]

## Sheet: Sheet1
Supplementary Table 11. Patient characteristics of the postmortem human brains for staining validation.
	LBD E3 (N=16)	LBD E4 (N=16)
Age (years)	77.5 (61.0, 93.0)	77.5 (70.0, 87.0)
Sex (Male)	16 (100%)	16 (100%)
Thal phase
0	1 (6.3%)	0 (0.0%)
1	1 (6.3%)	3 (18.8%)
2	3 (18.8%)	4 (25.0%)
3	11 (68.8%)	9 (56.3%)
Braak stage
0	0 (0.0%)	0 (0.0%)
I	0 (0.0%)	2 (12.5%)
II	10 (62.5%)	5 (31.3%)
III	6 (37.5%)	9 (56.3%)
The sample median (minimum, maximum) is given for age.
