# Supplementary material for: Spatially resolved molecular signatures of Lewy body dementia
Source: Acta Neuropathol. 2026 Jan 26;151(1):10. doi: 10.1007/s00401-026-02981-z (PMC12835040; doi:10.1007/s00401-026-02981-z)
Supplement: Supplementary file 4 — Supplementary Table 12 (XLSX 160 KB) [file 401_2026_2981_MOESM4_ESM.xlsx]

## Sheet: Sheet1
Supplementary Table 12. DEG list: E4 vs E3 in deconvoluted cell types in LB+, LBsur and LB- spots across GM layers.

## Sheet: EX E4 vs E3 LB+ L23
Gene	p-value.bulk	log2FC.bulk
DNAJC5	0.0293874	1.39509
CABP1	0.0337455	1.63479
PREPL	0.0201927	1.44474
TOMM20	0.00213553	1.79461
MIF	0.0224646	1.86532
CREG2	0.0150266	1.79439
VAMP2	0.0109192	2.74082
RGS4	0.0145902	1.92178
MAP1B	0.026023	2.27081
CCDC85B	5.47514e-05	2.4378
SELENOW	0.00838206	2.28414
ENO2	0.00523485	2.62251
PRKAR1A	0.0322111	2.24474
DKK3	0.0158702	2.44604
CKB	0.000126393	3.7918
RTN1	0.0265959	3.79078
ATP1B1	0.00199581	4.09063
CPLX2	0.00448845	4.47095
YWHAG	0.00524579	4.27576
PEBP1	0.000276332	4.86248
SYT1	0.00456833	4.66897
CALM3	0.00055849	5.63813
TMSB4X	0.00011087	5.63008
ENC1	0.0019584	5.79148
SNAP25	0.00401065	7.02282

## Sheet: EX E4 vs E3 LB+ L4
Gene	p-value.bulk	log2FC.bulk
NRGN	0.0358125	-4.65926
RNPC3	0.0339335	-2.54449
FGF12	0.0488708	1.03994
CCDC92	0.0290839	1.24031
RCAN2	0.0380147	1.33124
NPDC1	0.0421081	1.1609
ATP2B2	0.0349506	1.20067
CREG2	0.0367183	1.33302
CDC37	0.0213749	1.43789
STK24	0.0421311	1.2727
FLOT1	0.0289986	1.14724
ABR	0.0176557	1.29582
DNAJC5	0.00787953	1.49947
SEC62	0.0351442	1.12828
PRXL2A	0.0263281	1.21964
SYN2	0.0128726	1.66199
ATP6V1A	0.0333491	1.29072
PREPL	0.0448138	1.45787
MAP4	0.0185189	1.39763
CNOT8	0.045938	1.44322
SPOCK2	0.00230235	1.62758
IFI6	0.0115975	1.58344
NCS1	0.0495702	1.81073
OPTN	0.0456898	1.31722
AK5	0.0161123	1.54468
NAT8L	0.00166125	1.81384
FBXW7	0.0486972	1.42307
EPHA4	0.006471	1.57059
CCDC85B	0.00209453	2.76863
ATP6V1B2	0.0141802	2.01051
STRBP	0.0372375	1.49238
PRKAR1A	0.00129569	1.85157
CAPZA2	0.00535378	2.02297
BMERB1	0.036003	1.51948
RGS4	0.0258423	1.89706
NPTN	0.0210909	2.24982
SELENOW	0.0135842	1.97947
PTK2B	0.00167829	2.37754
CFL1	0.00411373	2.48178
PACSIN1	0.0474707	1.82513
SLC8A1	0.0198583	1.95753
NDRG4	0.00232209	2.65058
ATP1B1	0.0141102	2.6331
BASP1	0.00187185	4.24685
PNMA2	0.00957381	2.33271
PEBP1	0.0129566	2.95744
RTN4	0.000809136	3.00313
YWHAG	0.00333067	3.11896
PSAP	0.00185607	2.72425
CKB	0.0307927	2.49987
PEG3	0.00181332	3.29801
CCK	0.0128774	3.19629
CABP1	0.00389365	3.02449
NSF	0.00260345	3.42597
NUDT3	0.000219212	3.93708
ENO2	0.000610995	4.36769
MAP1B	0.00264262	4.49839
TSPYL1	0.000991237	4.20519
RTN1	0.00288922	5.21408
ENC1	0.0394868	4.66925
DKK3	0.000115626	4.55687
CAMK2N1	0.0104443	5.35652
SNAP25	0.00208546	6.42187
SNCA	0.000590743	6.46065
TMSB4X	1.14545e-06	7.43194
CALM3	2.38034e-05	8.94473

## Sheet: EX E4 vs E3 LB+ L5
Gene	p-value.bulk	log2FC.bulk
PCDH11Y	0.00357932	-4.09748
ZMAT1	0.0181145	-4.01018
ATM	0.0420479	-3.21878
KIAA0825	0.00823551	-2.22493
RTN3	0.0401971	-2.65813
RBPJ	0.0337813	-1.88659
SCN3A	0.000672994	-1.72162
ZNF706	0.0134369	-1.62834
R3HDM1	0.00916248	-1.42153
GAB1	0.0387891	-1.87363
MKLN1	0.0385158	-1.64835
ZNF638	0.0105675	-1.36787
MLIP	0.00262255	-1.15873
RNPC3	0.0205507	-1.37464
MAP4K5	0.0396256	-1.33219
MAP7	0.0161869	-1.29372
GCC2	0.015667	-1.0673
AGPAT4	0.010198	-1.29595
JMJD1C	0.0143397	-1.21756
QSER1	0.0164353	-1.38677
SORBS2	0.0169582	-0.971518
FAM171B	0.0295068	-0.993553
SNAP91	0.0319345	-0.923739
FLRT2	0.00609096	-1.0874
ARF1	0.0447965	-1.03362
ZBTB38	0.0478519	-0.955925
PIAS2	0.0499602	-0.997383
HSPA12A	0.0238817	0.845412
ITPK1	0.0246362	1.05959
RANBP9	0.0187453	0.811107
SLC23A2	0.0154648	0.889439
JUND	0.0202845	0.966651
DNAJC6	0.0218585	1.14187
SQSTM1	0.00857264	1.05606
CLIP2	0.00986047	0.984307
HERC2	0.0448159	0.799948
FAM219A	0.0119961	0.985602
NRSN1	0.0365568	0.909528
TOMM20	0.00853835	1.11195
AK5	0.0338153	1.57518
PGM2L1	0.0247412	0.990591
TIMP2	0.0272338	0.866876
STRBP	0.0311575	0.822688
SEC62	0.0139991	0.943861
PTPRS	0.00848647	1.27945
PURA	0.00357313	1.03446
BAALC	0.0324135	0.875765
STX12	0.01315	0.979237
IFI6	0.0319079	1.0045
NPTXR	0.031748	0.987154
NRCAM	0.0282267	1.02415
DDX24	0.00655142	1.09817
CNOT8	0.0273312	1.02165
GUK1	0.00125669	1.40448
BCL2L1	0.0199202	1.07601
REEP5	0.0203696	1.13552
ENO1	0.00451123	1.18206
FLOT1	0.0218397	1.07031
BHLHE40	0.0243904	1.20788
PKM	0.0411275	0.925681
NDUFA13	0.0216159	1.33361
SPOCK2	0.00250013	1.37568
SLC4A7	0.023549	1.14567
PPA1	0.00917302	1.43142
NPDC1	0.00289412	1.47114
SPOCK1	0.0292606	1.15346
ABR	0.0176936	1.0833
SERPINI1	0.0315303	1.47752
KIDINS220	0.000408121	1.33608
FBXW7	0.0275476	1.34944
QDPR	0.000866648	1.47481
SYN2	0.0121726	1.79715
CAPZA2	0.00411782	1.31442
NGRN	0.00184091	1.85721
CCDC92	0.005304	1.71718
PTMS	0.00938955	1.35484
BMERB1	0.0254894	1.25695
FXYD6	0.0250417	1.93612
GNB1	0.000360751	1.89327
SOD1	0.000460022	1.72365
CCDC85B	0.000299962	1.84213
NAT8L	5.66549e-05	1.99586
ATP6V0C	0.000614369	2.25456
NPTN	0.0281005	1.67593
GAS7	0.00591691	2.15818
PCSK1N	0.0229136	2.11558
SOD2	3.55715e-05	2.24946
SYP	0.00680284	2.81102
SNCA	0.0452006	3.71119
ATP1B1	0.0016541	2.87921
CPLX2	0.00741528	3.19168
ENO2	0.0138915	3.80656
TSPYL1	0.000680939	4.17195
OLFM1	0.00543676	4.14538
CKB	0.000114314	4.64167
TMSB4X	0.000196504	6.09328
NDRG4	7.06118e-09	9.53879

## Sheet: EX E4 vs E3 LB+ L6
Gene	p-value.bulk	log2FC.bulk
R3HDM1	0.0112275	-2.60794
PRKAR1A	0.0334751	1.6928
GUK1	0.0344367	1.76933
BMERB1	0.00300051	3.00421
CPLX2	0.0234902	2.52903
CAMK2N1	0.011288	2.70866
PEG3	0.000662565	3.33443
TMSB4X	0.014169	3.24175
PNMA2	0.00103547	4.0605
PEBP1	0.00669058	3.5074
PSAP	0.00928768	2.53065
NDRG4	0.0451984	2.7128
ENO2	0.00600683	3.34083
VAMP2	0.0490872	2.77037
CALM3	1.16203e-07	6.80315
SNAP25	1.39482e-15	16.742

## Sheet: EX E4 vs E3 LBsur L23
Gene	p-value.bulk	log2FC.bulk
R3HDM1	3.33629e-05	-2.18105
PRRC2C	0.0102199	-1.93239
PLEKHA5	0.000262627	-1.82159
ITSN1	0.0429945	-1.6107
NTRK2	0.00526681	-1.40411
GUK1	0.032947	1.01231
ENO1	0.0371976	1.01467
MAP4	0.0200947	1.02084
PTMS	0.0205495	1.03184
EPHA4	0.0466866	0.952974
CNBP	0.0391471	1.02841
LY6E	0.0117884	1.15693
SOD1	0.0329254	1.14434
NAT8L	0.00789054	1.29795
TAPBP	0.0258795	1.20927
FLOT1	0.00534694	1.28711
GNB1	0.032306	1.04807
DDX24	0.00586709	1.12745
PKM	0.00386307	1.36065
ABR	0.0149258	1.26001
PRXL2A	0.0125737	1.20639
HNRNPA3	0.0139953	1.26159
NPTN	0.0486124	1.21859
HPRT1	0.00824454	1.23819
OPTN	0.00334921	1.5101
TMSB10	0.0499157	1.54568
JPH4	0.0241726	2.05836
EIF4A1	0.0349536	1.45089
CLIP2	0.038699	1.18278
SV2B	0.0105678	1.346
NDRG4	0.00670195	1.68058
NUDT3	0.00391308	1.45975
FTH1	0.0360691	1.70199
PRKAR1A	0.0178725	1.47874
CCDC85B	0.00234329	1.66809
CFL1	0.002705	1.7159
KLHL2	0.000741983	1.70043
GNAI1	0.0076246	1.64669
OLFM1	0.0476493	3.12259
SELENOW	0.0121911	1.84664
ATP6V1B2	2.1482e-05	2.06073
UCHL1	0.0183261	2.14189
PEBP1	0.0270287	1.91567
PNMA2	0.00540185	2.03727
ITM2C	0.0442766	2.21802
PCSK1N	0.00969373	2.59689
ATP1B1	0.0334195	2.2788
DIRAS2	9.53758e-05	2.13406
NCDN	0.00581732	3.09874
STXBP1	0.0376022	2.66692
SV2A	0.0280881	2.08652
PSAP	0.00288476	2.60541
MAP1B	0.0280643	2.51343
ENO2	0.000444073	3.64092
AK5	0.00424261	3.66602
SNCA	0.0143445	3.74144
ENC1	0.0153189	3.94836
RGS4	0.00208433	4.44171
RTN4	0.000310856	4.17196
TSPYL1	2.62254e-05	5.40573
CALM3	7.6683e-07	5.27151
YWHAG	0.000357458	5.33275
CPLX2	4.652e-05	7.23526
CKB	3.0096e-10	5.71105
CAMK2N1	0.00173997	6.62049
SNAP25	8.27541e-15	26.3997

## Sheet: EX E4 vs E3 LBsur L4
Gene	p-value.bulk	log2FC.bulk
P2RX7	0.0479848	-2.43927
MDGA2	0.00138585	-2.26354
CACNA1D	0.0176462	-2.01281
ITSN1	0.0494849	-2.12695
R3HDM1	0.000893072	-2.00625
LRRTM4	0.00134227	-2.03459
LRRC7	0.00644964	-1.99723
MLIP	2.97039e-05	-2.5199
UNC80	0.00538699	-1.66026
SLITRK5	0.0189911	-1.42663
SORBS2	0.0215035	-1.52763
SH3GLB1	0.0425983	-1.62605
JMJD1C	0.0168797	-1.6252
MDM4	0.0498444	-1.84333
RNPC3	0.0258025	-1.67536
FUT9	0.0447488	-1.40935
TPPP	0.0374946	2.09865
CCDC92	0.0401466	1.35613
PTMS	0.0251034	1.22732
GNB1	0.0321256	1.3773
PTPRS	0.0179163	1.39854
SPOCK2	0.0139424	1.3498
PACSIN1	0.0390801	1.63412
NUDT3	0.0185594	1.57422
CREG2	0.0477339	1.19759
CFL1	0.0179405	1.50373
ABR	0.0217168	1.24864
QDPR	0.00664646	1.49254
RCAN2	0.00980334	2.1368
TPM1	0.0474842	1.21828
SOD1	0.0267411	1.35299
IFI6	0.0262637	1.34791
PEG3	0.0489273	1.396
SMAP2	0.0180511	1.45826
SPOCK1	0.0318006	1.28306
FTH1	0.0172535	1.73084
DNM1	0.0320091	2.06507
CAPZA2	0.023976	1.54009
GAS7	0.00763442	2.67124
NPTN	0.019018	1.79254
FBXW7	0.0205813	1.63191
CLSTN1	0.0218013	1.75957
ATP6V1B2	0.00301049	2.37918
BMERB1	0.00495071	2.07002
PRKAR1A	0.00793413	1.84249
FXYD6	0.0282117	2.10267
PNMA2	0.000642621	3.51591
PCSK1N	0.00721562	3.18412
BASP1	0.00585062	2.76329
NAT8L	0.000795585	2.73989
CCDC85B	7.67237e-05	2.77289
GAP43	0.00244031	3.96197
UCHL1	0.0201636	3.02068
MAP1B	0.0112703	2.73534
RGS4	0.000923907	2.69484
NDRG4	0.00193834	3.5445
CABP1	0.0482137	2.02352
CCK	0.00152886	3.33883
KIF5C	0.00426342	3.26263
ENO2	0.000228108	3.99407
PSAP	0.000413874	3.98393
BEX3	8.92003e-05	4.07699
RTN4	0.000109945	4.38347
TSPYL1	0.000557299	4.84644
YWHAG	0.000786294	5.09671
ENC1	0.000688298	6.11581
CALM3	3.3012e-06	6.35481
SYT1	0.000119501	5.50043
CKB	3.6149e-07	8.06416
DKK3	2.77692e-06	6.88065
TMSB4X	1.71186e-09	8.71793

## Sheet: EX E4 vs E3 LBsur L5
Gene	p-value.bulk	log2FC.bulk
CHORDC1	0.00279308	-4.13733
SYT14	0.000189839	-1.93082
MIS18BP1	0.0101317	-2.057
CNOT6L	0.00548366	-2.15461
ATM	0.00768734	-2.20497
R3HDM1	0.0327336	-1.99072
CHN1	0.0342753	-2.48846
CEP126	0.000393023	-1.8832
HECTD2	0.00528291	-1.97608
MLIP	8.49251e-07	-1.87506
ZNF708	0.041724	-1.90925
FAM135A	0.0172106	-1.61862
WDR70	0.015441	-1.58205
RAD21	0.00982129	-1.6011
ZNF146	0.0075408	-1.69222
OSBPL10	0.0450156	-1.24439
TSGA10	0.00153408	-1.70118
UNC13C	0.00362996	-1.17873
DNAH7	0.0192812	-1.38879
GAB1	0.0161362	-1.48164
CEP112	0.0404807	-1.57572
GABRA4	0.000377903	-1.46406
IFNAR1	0.0134157	-1.3973
PTCH1	0.0479886	-1.62892
MED13L	0.0115087	-1.44998
CLK1	0.0131767	-1.48917
ZFYVE16	0.0376986	-1.36129
GLRB	0.000784208	-1.18119
LYST	0.00688196	-1.29556
SIPA1L1	0.000936072	-1.34469
RHOBTB1	0.0264837	-1.26637
KIAA1549	0.0106831	-1.11716
ARMC9	0.00667515	-1.03457
JMJD1C	0.00513051	-1.0658
ATG7	0.0320463	-1.11161
GABRG3	0.00143335	-1.19122
RNF150	0.00398487	-1.10651
WDPCP	0.00748707	-1.21049
SLC41A2	0.000254767	-1.21959
ZFPM2	0.020737	-1.00925
KCTD8	0.0287991	-1.18363
PATJ	0.00652368	-1.04529
PTPN12	0.00633095	-1.18028
STOX2	0.00593765	-1.0295
ZNF148	0.0150922	-1.04645
RNPC3	0.00432118	-1.15332
USP31	0.00324553	-1.05396
NEO1	0.0239798	-1.25102
NLGN1	0.0282665	-0.870793
MDM4	0.00992198	-1.16668
PTPRT	0.0374689	-0.867666
MMP16	0.0222389	-0.948545
AEBP2	0.0100477	-1.19588
ARHGAP21	0.0157469	-1.00542
CNTN3	0.0306898	-0.792918
PRRC2C	0.020107	-0.982068
ITSN1	0.0125701	-1.06242
AFF2	0.00345922	-0.931892
AJAP1	0.0448072	-0.829971
LRRC8B	0.00375901	-0.96842
NAV3	0.0209366	-0.905515
REEP3	0.0491709	-1.08385
UNC79	0.041231	-0.745927
LRFN5	0.00323277	-0.918785
FAM171B	0.0191183	-0.88085
PTPRR	0.00518626	-0.999009
QSER1	0.00970835	-1.05509
TXNDC16	0.0301777	-0.904052
LRRC4C	0.0177504	-0.855149
LRRTM4	0.0299205	-0.806578
LRRC7	0.0496272	-0.793643
MKLN1	0.0430923	-1.04292
NFIB	0.0180782	-0.870987
DNAJB1	0.0336183	-0.812247
TAB2	0.0428131	-0.838108
KSR2	0.024297	-0.739873
UNC80	0.0107611	-0.81986
KCND3	0.0162921	-0.757978
MAGI2	0.0173116	-0.760658
STXBP5L	0.0247166	-0.897735
ICA1L	0.0142455	-0.845016
FMN1	0.00637364	-0.89532
PIAS2	0.0188423	-0.841273
SORBS2	0.00805365	-0.839652
GRIA4	0.0394051	-0.760405
EVI5	0.0403045	-0.842386
KCTD16	0.0366036	-0.732682
PLEKHA5	0.0453545	-0.649537
DCAF6	0.0389275	-0.658054
C2CD5	0.0471489	-0.64235
SCAI	0.0353194	-0.629234
APBA2	0.0494165	0.606687
HSPA12A	0.0375802	0.641155
HK1	0.00991506	0.758397
ADAR	0.0130596	0.776481
SLC2A13	0.00524779	0.877939
RAB7A	0.0274683	0.683269
SQSTM1	0.0385366	0.696185
ABAT	0.0292658	0.705723
OPCML	0.0300166	0.657635
HSPE1	0.0424243	0.71673
KIF3A	0.0244758	0.743948
MGLL	0.0356878	0.733869
GNAQ	0.0263389	0.737398
NOVA1	0.0142227	0.755829
TTYH1	0.0432811	0.735811
RHOB	0.0202807	0.88305
HNRNPA2B1	0.0230063	0.71034
AKAP12	0.0401535	0.672109
NFIX	0.00403631	0.977955
BAIAP2	0.0205592	1.06089
DYNC1I1	0.0439074	0.910849
SERF2	0.0186796	0.945711
STX6	0.0128198	0.76954
KIFAP3	0.00199235	0.923459
NDUFV2	0.00886231	0.822378
PAM	0.0239455	0.789881
LONRF2	0.00947172	0.930352
EPS15	0.00287351	0.916683
SDC3	0.00618873	0.884323
PDXK	0.00790241	0.940553
EGLN1	0.0322217	0.752451
PFN1	0.0125268	0.922434
LGALS1	0.0402182	1.04683
SLC23A2	0.0081002	0.812398
ENO1	0.00338886	1.00804
TIMP2	0.0258467	0.767994
PURA	0.00498667	0.825157
DYNLL1	0.00084484	1.05275
UGCG	0.00806774	0.913637
NELL2	0.0397577	0.813231
TMEM59	0.00502491	0.934285
DNAJC5	0.00675812	0.894208
DCLK1	0.0401001	0.884943
PTPRS	0.00922549	0.978561
TAFA2	0.00574915	0.975637
ASPH	0.0139863	0.77754
BCL2L1	0.00857107	0.899801
POLR2F	0.00779238	0.984297
KCNAB2	0.0120739	1.22354
RAP1GDS1	0.0103152	0.867363
SLC3A2	0.0453773	0.866596
MARCKS	0.0103794	1.11885
CAMK2G	0.00439874	0.978902
STX12	0.0084675	0.865937
NIPSNAP2	0.027208	0.82854
CDC42SE2	0.040239	0.714521
BHLHE40	0.0207576	0.915193
DDX24	0.0489243	0.784104
STRBP	0.0211852	0.776649
OSTF1	0.00262161	1.00915
PRMT2	0.0125544	0.844997
ELMO1	0.024529	0.90058
CLIP2	0.00609399	0.924701
GUK1	0.00137929	1.10046
RNF19A	0.0318124	0.804891
WARS	0.0117092	1.08285
PFKP	0.0348385	0.770069
ASRGL1	0.019028	1.03274
ACYP2	0.000718901	1.04307
PKM	0.0196407	0.854371
TAPBP	0.000732582	1.03062
CPEB4	0.00815045	0.916416
ITPK1	0.00213235	1.06936
ATP6V1A	0.0467239	0.969392
STK24	0.00041449	1.0473
NDUFA13	0.0148559	1.03602
PPA1	0.00461004	1.13685
SOD1	0.000538881	1.09296
MYL6	0.00470289	1.09642
SMAP2	0.000675575	1.12838
RNF220	0.0422639	1.10789
NGRN	0.00172457	1.20557
IFI6	0.0286444	0.991344
KIDINS220	0.00105305	1.05232
QDPR	0.000161155	1.24589
SLC4A7	0.0104008	1.03913
DNAJC6	0.000865645	1.3442
FBXW7	0.0328798	1.12811
NPDC1	0.00863221	1.25566
HPRT1	0.000588946	1.14195
GNB1	0.00307945	1.60291
CCDC92	0.00460289	1.52447
NPTXR	0.000215709	1.53096
NRSN1	0.000480103	1.26743
BAALC	4.78568e-05	1.4168
GNB5	0.0418983	1.18219
NCDN	0.0343787	1.57409
NPTN	0.00139577	1.46389
PTMS	0.000931162	1.36798
CAPZA2	0.000211968	1.37847
ATP6V1B2	0.0336311	1.36557
RGS4	0.0159116	1.55031
SPOCK2	0.00879457	1.47891
ABR	0.00205262	1.45506
CIRBP	0.00652527	1.35571
APLP1	0.00477432	1.74262
DIRAS2	0.00603554	1.81449
CCDC85B	0.00113943	1.69042
GNAO1	0.00426698	2.118
GAS7	0.00428536	2.15514
FCGBP	0.0186668	2.38694
BMERB1	1.65516e-05	2.38949
ATP6V0C	0.000163191	2.8031
APP	0.0144673	2.94912
TSPYL1	0.0154007	3.20271
CPLX2	0.00215158	2.73147
OLFM1	0.0240358	3.08977
PEG3	0.0130143	2.30673
AK5	0.000487249	3.34326
PRKAR1A	0.0152944	2.08989
SELENOW	0.00205084	2.82764
DKK3	0.0154095	2.98232
UCHL1	0.00225095	3.90991
PNMA2	3.80862e-05	3.49601
FTH1	0.00228081	3.70126
SOD2	8.60288e-07	4.05553
VAMP2	0.0036103	4.19503
CAMK2N1	0.00340525	4.93744
PCSK1N	2.31684e-06	5.12105
FXYD6	1.02724e-06	7.53554

## Sheet: EX E4 vs E3 LBsur L6
Gene	p-value.bulk	log2FC.bulk
RFX3	0.0276952	-2.03395
R3HDM1	0.00994736	-2.24885
APLP2	0.0281043	1.61546
AK5	0.0370033	1.46499
NGRN	0.00346906	2.93275
TOMM20	0.0243545	1.38421
GNB1	0.0423808	1.2515
NUDT3	0.0062396	1.86168
GUK1	0.0101669	1.89811
PEG3	0.0455325	1.61125
DDX24	0.0374252	1.32317
RCAN2	0.0342249	1.20254
PLD3	0.0299029	1.31144
VAMP2	0.019284	2.31768
ATP6V1B2	0.012466	2.09395
SV2A	0.0072675	1.88268
ATP6V0C	0.00944021	2.18541
PRKAR1A	0.0257492	1.48793
IFI6	0.0285311	1.65586
BMERB1	0.0016927	1.90708
ATP6V1A	0.00505744	2.32985
RGS4	0.0294423	1.45642
SOD2	0.00317721	2.51622
DNAJC6	0.00843546	1.80736
GAS7	0.0106761	2.20778
CCDC85B	0.00110723	2.42859
UCHL1	0.041829	3.00322
PNMA2	0.0123226	3.12718
SELENOW	0.0319978	2.29622
MAP1B	0.0130914	3.21091
CPLX2	0.0025839	2.77562
TMSB4X	0.0237627	3.1102
YWHAG	0.0298519	2.05162
SPOCK1	0.00278842	2.09346
BEX3	0.0205973	2.55578
CALM3	0.00252615	4.01583
CAMK2N1	0.03297	2.49818
SLC8A1	0.00247823	3.75549
PCSK1N	0.000670466	3.72984
TSPYL1	0.000392242	4.34884
PSAP	0.0311804	2.16555
SYT1	0.0328806	3.51498

## Sheet: EX E4 vs E3 LB- L1
Gene	p-value.bulk	log2FC.bulk
ATRNL1	0.0250307	-3.52174
MTERF1	0.0173019	-3.2752
ARL5A	0.026843	-2.68016
ATF7IP2	0.0173691	-2.46785
EIF1	0.0120231	-1.66975
GAB1	0.00482929	-1.76989
PTEN	0.00692491	-1.71617
ZNF804A	0.0034338	-1.60762
FAM135A	0.0223523	-1.81205
RHEB	0.0169465	-1.74744
MKLN1	0.00896198	-1.48618
FAM49B	0.042996	-1.56175
PAK3	0.000110525	-1.45219
MAPK1IP1L	0.0162265	-1.63151
SKIL	0.00561147	-1.40287
MLIP	0.00472585	-1.35318
MGST1	0.0431552	-1.35544
UNC13C	0.00302815	-1.17822
NDST3	0.00781376	-1.12866
PHF10	0.0221276	-1.33112
PTPRD	0.000110144	-1.26112
PTPRT	0.0089375	-1.20657
GLRB	0.00417032	-1.14119
NYAP2	0.00893186	-1.12478
R3HDM1	0.00585178	-1.15625
BTBD7	0.0415881	-1.17754
ZNF706	0.0105194	-1.3157
DNAJB1	0.00444468	-1.16757
CEP126	0.0453928	-1.2075
TAB2	0.0107571	-1.16273
IFNAR1	0.0291253	-1.33884
DSCAM	0.0128791	-1.13686
SNX13	0.0227115	-1.29933
RNPC3	0.01635	-1.15678
SPATS2	0.0213151	-1.18073
TRMT11	0.0248511	-1.16909
ZNF385B	0.0183643	-1.06122
BCAP29	0.0276557	-1.12844
AGPAT4	0.0115747	-1.10923
GRM7	0.0309957	-1.03228
TASOR	0.0288088	-1.10846
AEBP2	0.0116312	-1.0983
AAK1	0.0027512	-1.07793
DIAPH2	0.0445662	-1.05043
PRRC2C	0.0359511	-0.983655
CNTN3	0.00370991	-0.954668
PTPN12	0.033979	-0.984503
EXOC6	0.0416996	-1.03013
FMN1	0.00625871	-0.988443
UNC80	0.0113999	-0.956611
STXBP5L	0.00839757	-0.991854
GCC2	0.0181362	-0.925563
MDM4	0.0437113	-0.956906
MMP16	0.0216357	-1.01678
ARHGAP21	0.0297652	-0.964328
FAM171B	0.0116764	-0.997094
PIAS1	0.0490142	-0.913873
FAT3	0.0381512	-0.883799
SLC24A2	0.0391086	-0.899389
GRIA4	0.0334479	-0.984512
C11orf80	0.041276	-0.86115
ATCAY	0.0393796	-0.955246
JMJD1C	0.0319043	-0.82719
CADPS2	0.0487927	-0.77109
EVL	0.0179915	-0.798956
PCLO	0.0186831	-0.757094
DAB1	0.034011	-0.753969
LRRTM4	0.0125313	-0.741743
FLRT2	0.0240769	-0.731235
PLEKHA5	0.0286284	-0.697643
EXOC6B	0.0352794	-0.740484
RBM25	0.0475115	-0.770663
MAPK10	0.0458505	-0.584433
CCDC92	0.0438825	0.74485
PURA	0.0160411	0.712199
ABR	0.0465185	0.694691
TIMP2	0.00935912	0.778359
ENO1	0.0144162	0.816611
HPRT1	0.0335864	0.737532
SAT1	0.0362717	0.811319
TNK2	0.0129228	0.909337
CTSB	0.0214248	0.836805
PDXK	0.0121792	0.795593
SPOCK2	0.0184553	0.788597
BMERB1	0.0167404	0.864821
AGAP1	0.0104351	0.897278
NGEF	0.040569	0.850133
NPDC1	0.0180044	0.783563
PTPRS	0.0181203	0.817347
SOD2	0.00588177	0.945109
PALM	0.0250355	0.986519
EGLN1	0.00793733	0.911272
SHC3	0.0245977	0.972001
BAALC	0.0135952	0.886839
MTCH1	0.027222	0.815688
ZBTB7A	0.01699	0.9891
MARCKS	0.00572113	0.944735
DNAJC5	0.00643015	0.907164
RAMP1	0.00443849	1.04871
SDC3	0.00465112	0.936374
TPPP	0.0449805	1.11782
GSTP1	0.0480952	0.938385
SYN2	0.0202644	1.00419
NUDT3	0.0112012	1.08668
TAPBP	0.00106986	1.06765
FAM107A	0.00917239	1.06557
ATP6V0C	0.00627208	1.06979
DNAJC6	0.00205787	1.09475
CFL1	0.0127885	1.03214
DIRAS2	0.00117984	1.2267
NAT8L	0.000382148	1.19948
CAPZA2	0.00230635	1.19339
NGRN	0.00165308	1.27285
CLIP2	0.000267286	1.28953
IFI6	0.00289591	1.21431
TOMM20	0.0152674	1.12511
NPTN	0.0409402	1.11634
QDPR	3.91782e-05	1.31791
NDRG4	0.048137	1.20372
CABP1	0.0252151	1.45463
PTK2B	0.013454	1.31526
GUK1	6.27751e-05	1.38082
JUND	0.0027515	1.46001
KCNAB2	0.0137829	1.45154
PTMS	0.000133747	1.41645
GNB1	0.000733508	1.4037
PRKAR1A	0.0193194	1.30349
PSAP	0.0286814	1.5633
PNMA2	0.0192108	1.63799
JPH4	0.0356502	1.86988
CKB	0.00409583	1.74282
NCDN	0.0328639	1.82584
CCDC85B	1.23642e-06	1.89598
ITM2C	0.00670717	1.70947
HPCAL1	0.000544124	1.82035
CALM3	0.0408682	2.18035
NPTXR	0.00379118	2.08695
TMSB4X	0.0028893	2.30729
CCK	0.00452847	2.57869
IDS	0.0243116	3.1524
CAMK2A	0.0129965	4.00609
PCSK1N	0.000948405	4.21835
OLFM1	0.00292512	4.56272
SNCA	0.000838698	4.83994
CPLX2	9.40446e-06	5.84676

[truncated: 44 more sheets: EX E4 vs E3 LB- L23, EX E4 vs E3 LB- L4, EX E4 vs E3 LB- L5, EX E4 vs E3 LB- L6, AS E4 vs E3 LB+ L23, AS E4 vs E3 LB+ L4, AS E4 vs E3 LB+ L5, AS E4 vs E3 LB+ L6, AS E4 vs E3 LBsur L23, AS E4 vs E3 LBsur L4, AS E4 vs E3 LBsur L5, AS E4 vs E3 LBsur L6, AS E4 vs E3 LB- L1, AS E4 vs E3 LB- L23, AS E4 vs E3 LB- L4, AS E4 vs E3 LB- L5, AS E4 vs E3 LB- L6, IN E4 vs E3 LB+ L5, IN E4 vs E3 LBsur L23, IN E4 vs E3 LBsur L5 …]
