# Supplementary material for: Spatially resolved molecular signatures of Lewy body dementia
Source: Acta Neuropathol. 2026 Jan 26;151(1):10. doi: 10.1007/s00401-026-02981-z (PMC12835040; doi:10.1007/s00401-026-02981-z)
Supplement: Supplementary file 5 — Supplementary Table 13 (XLSX 67 KB) [file 401_2026_2981_MOESM5_ESM.xlsx]

## Sheet: EX E4 vs E3 LB+ Up L23
Ingenuity Canonical Pathways	-log(p-value)	Ratio	Molecules
PFKFB4 Signaling Pathway	1.31	0.0204	PRKAR1A
G alpha (z) signalling events	1.32	0.0208	RGS4
nNOS Signaling in Skeletal Muscle Cells	1.32	0.0208	CALM1 (includes others)
iNOS Signaling	1.32	0.0213	CALM1 (includes others)
nNOS Signaling in Neurons	1.32	0.0213	CALM1 (includes others)
Apelin Pancreas Signaling Pathway	1.33	0.0217	PRKAR1A
GPER1 signaling	1.34	0.0222	PRKAR1A
MIF Regulation of Innate Immunity	1.35	0.0227	MIF
Myelination Signaling Pathway	1.35	0.00612	CALM1 (includes others),PRKAR1A
Gap Junction Signaling	1.36	0.00615	CALM1 (includes others),PRKAR1A
Smooth Muscle Contraction	1.36	0.0233	CALM1 (includes others)
Vasopressin regulates renal water homeostasis via Aquaporins	1.36	0.0233	PRKAR1A
Parkinson's Signaling Pathway	1.4	0.00651	CALM1 (includes others),TOMM20
Gene and protein expression by JAK-STAT signaling after IL-12 stimulation	1.43	0.027	MIF
MIF-mediated Glucocorticoid Regulation	1.44	0.0278	MIF
G-Protein Coupled Receptor Signaling	1.46	0.00427	CALM1 (includes others),PRKAR1A,RGS4
Oxytocin Signaling Pathway	1.47	0.00709	CALM1 (includes others),PRKAR1A
RHO GTPases activate IQGAPs	1.5	0.0323	CALM1 (includes others)
Sonic Hedgehog Signaling	1.5	0.0323	PRKAR1A
Activation of kainate receptors upon glutamate binding	1.52	0.0333	CALM1 (includes others)
Mitophagy	1.52	0.0333	TOMM20
RAF/MAP kinase cascade	1.53	0.00763	CALM1 (includes others),PEBP1
Cardiac Hypertrophy Signaling	1.53	0.00766	CALM1 (includes others),PRKAR1A
Sperm Motility	1.54	0.00778	CALM1 (includes others),PRKAR1A
RHO GTPases activate PKNs	1.55	0.0357	YWHAG
Gluconeogenesis I	1.56	0.037	ENO2
Glycolysis I	1.56	0.037	ENO2
Docosahexaenoic Acid (DHA) Signaling	1.57	0.008	PRKAR1A,SYT1
Insulin processing	1.59	0.04	VAMP2
Orexin Signaling Pathway	1.61	0.0084	CALM1 (includes others),PRKAR1A
NRF2-mediated Oxidative Stress Response	1.61	0.00844	DNAJC5,ENC1
Glycogen metabolism	1.61	0.0417	CALM1 (includes others)
RAS processing	1.61	0.0417	CALM1 (includes others)
Neurovascular Coupling Signaling Pathway	1.63	0.00862	CALM1 (includes others),PRKAR1A
Role of Osteoblasts, Osteoclasts and Chondrocytes in Rheumatoid Arthritis	1.64	0.00877	CALM1 (includes others),DKK3
Insertion of tail-anchored proteins into the endoplasmic reticulum membrane	1.65	0.0455	VAMP2
Role of NFAT in Cardiac Hypertrophy	1.66	0.00893	CALM1 (includes others),PRKAR1A
Hepatic Cholestasis	1.66	0.00897	CALM1 (includes others),PRKAR1A
RHO GTPases activate PAKs	1.67	0.0476	CALM1 (includes others)
Calcium Signaling	1.67	0.00909	CALM1 (includes others),PRKAR1A
Autophagy	1.68	0.00922	CALM1 (includes others),PRKAR1A
ERK/MAPK Signaling	1.69	0.0093	PRKAR1A,YWHAG
Cell surface interactions at the vascular wall	1.7	0.00948	ATP1B1,MIF
FOXO-mediated transcription	1.71	0.0526	YWHAG
Metabolism of cofactors	1.71	0.0526	CALM1 (includes others)
Adrenomedullin signaling pathway	1.75	0.0101	CALM1 (includes others),PRKAR1A
Protein methylation	1.76	0.0588	CALM1 (includes others)
Acetylcholine Receptor Signaling Pathway	1.77	0.0103	CALM1 (includes others),PRKAR1A
GNRH Signaling	1.78	0.0105	CALM1 (includes others),PRKAR1A
Dopamine-DARPP32 Feedback in cAMP Signaling	1.81	0.0108	CALM1 (includes others),PRKAR1A
Metabolism of nitric oxide: NOS3 activation and regulation	1.81	0.0667	CALM1 (includes others)
Ion channel transport	1.82	0.0109	ATP1B1,CALM1 (includes others)
Gαq Signaling	1.88	0.0118	CALM1 (includes others),RGS4
Androgen Signaling	1.89	0.0118	CALM1 (includes others),PRKAR1A
Neutrophil degranulation	1.9	0.0063	DNAJC5,MIF,SNAP25
Phagosome Maturation	1.91	0.0122	SNAP25,VAMP2
Inhibition of ARE-Mediated mRNA Degradation Pathway	1.92	0.0123	PRKAR1A,YWHAG
eNOS Signaling	1.95	0.0128	CALM1 (includes others),PRKAR1A
Corticotropin Releasing Hormone Signaling	1.97	0.0132	CALM1 (includes others),PRKAR1A
WNT/SHH Axonal Guidance Signaling Pathway	1.99	0.0134	PRKAR1A,YWHAG
Gαi Signaling	2.04	0.0143	PRKAR1A,RGS4
Insulin Receptor Signaling	2.04	0.0143	PRKAR1A,VAMP2
Protein Kinase A Signaling	2.08	0.0073	CALM1 (includes others),PRKAR1A,YWHAG
Response to elevated platelet cytosolic Ca2+	2.09	0.0152	CALM1 (includes others),TMSB10/TMSB4X
Synaptic Long Term Potentiation	2.09	0.0152	CALM1 (includes others),PRKAR1A
Cardiac conduction	2.1	0.0154	ATP1B1,CALM1 (includes others)
Clathrin-mediated endocytosis	2.1	0.0154	SYT1,VAMP2
Nitric Oxide Signaling in the Cardiovascular System	2.17	0.0167	CALM1 (includes others),PRKAR1A
Sleep NREM Signaling Pathway	2.21	0.0174	PRKAR1A,YWHAG
α-Adrenergic Signaling	2.25	0.0183	CALM1 (includes others),PRKAR1A
Cargo recognition for clathrin-mediated endocytosis	2.27	0.0187	SYT1,VAMP2
IGF-1 Signaling	2.28	0.019	PRKAR1A,YWHAG
Creatine-phosphate Biosynthesis	2.29	0.2	CKB
Role of Macrophages, Fibroblasts and Endothelial Cells in Rheumatoid Arthritis	2.33	0.00901	CALM1 (includes others),DKK3,MIF
Eumelanin Biosynthesis	2.39	0.25	MIF
Opioid Signalling	2.41	0.0222	CALM1 (includes others),PRKAR1A
Activation of NMDA receptors and postsynaptic events	2.47	0.0238	CALM1 (includes others),PRKAR1A
Opioid Signaling Pathway	2.54	0.0107	CALM1 (includes others),PRKAR1A,RGS4
Insulin Secretion Signaling Pathway	2.56	0.0109	PRKAR1A,SNAP25,VAMP2
Melatonin Signaling	2.6	0.0278	CALM1 (includes others),PRKAR1A
Pancreatic Secretion Signaling Pathway	2.69	0.0121	PRKAR1A,SNAP25,VAMP2
cAMP-mediated signaling	2.75	0.0127	CALM1 (includes others),PRKAR1A,RGS4
Tight Junction Signaling	3.09	0.0167	PRKAR1A,SNAP25,VAMP2
DAG and IP3 signaling	3.09	0.0488	CALM1 (includes others),PRKAR1A
Netrin Signaling	3.14	0.0173	PRKAR1A,SNAP25,VAMP2
Mitochondrial Dysfunction	3.4	0.0116	ATP1B1,CALM1 (includes others),PRKAR1A,TOMM20
Glutaminergic Receptor Signaling Pathway (Enhanced)	3.5	0.0123	CALM1 (includes others),PRKAR1A,SNAP25,VAMP2
Other interleukin signaling	3.56	0.0833	SNAP25,VAMP2
Huntington's Disease Signaling	3.72	0.0141	CPLX2,DNAJC5,SNAP25,VAMP2
Integration of energy metabolism	3.8	0.0291	PRKAR1A,SNAP25,VAMP2
Translocation of SLC2A4 (GLUT4) to the plasma membrane	4.28	0.0423	CALM1 (includes others),VAMP2,YWHAG
Neurotransmitter release cycle	5.03	0.075	SNAP25,SYT1,VAMP2
Sensory processing of sound by inner hair cells of the cochlea	6.14	0.058	CABP1,DNAJC5,SNAP25,VAMP2
GABA synthesis, release, reuptake and degradation	8.47	0.211	DNAJC5,SNAP25,SYT1,VAMP2
Synaptogenesis Signaling Pathway	9.18	0.0254	CALM1 (includes others),CPLX2,DNAJC5,MAP1B,PRKAR1A,SNAP25,SYT1,VAMP2
SNARE Signaling Pathway	10.2	0.0515	CALM1 (includes others),CPLX2,DNAJC5,PRKAR1A,SNAP25,SYT1,VAMP2

## Sheet: EX E4 vs E3 LB+ Up L4
Ingenuity Canonical Pathways	-log(p-value)	Ratio	Molecules
PFKFB4 Signaling Pathway	1.31	0.0204	PRKAR1A
G alpha (z) signalling events	1.32	0.0208	RGS4
nNOS Signaling in Skeletal Muscle Cells	1.32	0.0208	CALM1 (includes others)
iNOS Signaling	1.32	0.0213	CALM1 (includes others)
nNOS Signaling in Neurons	1.32	0.0213	CALM1 (includes others)
Apelin Pancreas Signaling Pathway	1.33	0.0217	PRKAR1A
GPER1 signaling	1.34	0.0222	PRKAR1A
MIF Regulation of Innate Immunity	1.35	0.0227	MIF
Myelination Signaling Pathway	1.35	0.00612	CALM1 (includes others),PRKAR1A
Gap Junction Signaling	1.36	0.00615	CALM1 (includes others),PRKAR1A
Smooth Muscle Contraction	1.36	0.0233	CALM1 (includes others)
Vasopressin regulates renal water homeostasis via Aquaporins	1.36	0.0233	PRKAR1A
Parkinson's Signaling Pathway	1.4	0.00651	CALM1 (includes others),TOMM20
Gene and protein expression by JAK-STAT signaling after IL-12 stimulation	1.43	0.027	MIF
MIF-mediated Glucocorticoid Regulation	1.44	0.0278	MIF
G-Protein Coupled Receptor Signaling	1.46	0.00427	CALM1 (includes others),PRKAR1A,RGS4
Oxytocin Signaling Pathway	1.47	0.00709	CALM1 (includes others),PRKAR1A
RHO GTPases activate IQGAPs	1.5	0.0323	CALM1 (includes others)
Sonic Hedgehog Signaling	1.5	0.0323	PRKAR1A
Activation of kainate receptors upon glutamate binding	1.52	0.0333	CALM1 (includes others)
Mitophagy	1.52	0.0333	TOMM20
RAF/MAP kinase cascade	1.53	0.00763	CALM1 (includes others),PEBP1
Cardiac Hypertrophy Signaling	1.53	0.00766	CALM1 (includes others),PRKAR1A
Sperm Motility	1.54	0.00778	CALM1 (includes others),PRKAR1A
RHO GTPases activate PKNs	1.55	0.0357	YWHAG
Gluconeogenesis I	1.56	0.037	ENO2
Glycolysis I	1.56	0.037	ENO2
Docosahexaenoic Acid (DHA) Signaling	1.57	0.008	PRKAR1A,SYT1
Insulin processing	1.59	0.04	VAMP2
Orexin Signaling Pathway	1.61	0.0084	CALM1 (includes others),PRKAR1A
NRF2-mediated Oxidative Stress Response	1.61	0.00844	DNAJC5,ENC1
Glycogen metabolism	1.61	0.0417	CALM1 (includes others)
RAS processing	1.61	0.0417	CALM1 (includes others)
Neurovascular Coupling Signaling Pathway	1.63	0.00862	CALM1 (includes others),PRKAR1A
Role of Osteoblasts, Osteoclasts and Chondrocytes in Rheumatoid Arthritis	1.64	0.00877	CALM1 (includes others),DKK3
Insertion of tail-anchored proteins into the endoplasmic reticulum membrane	1.65	0.0455	VAMP2
Role of NFAT in Cardiac Hypertrophy	1.66	0.00893	CALM1 (includes others),PRKAR1A
Hepatic Cholestasis	1.66	0.00897	CALM1 (includes others),PRKAR1A
RHO GTPases activate PAKs	1.67	0.0476	CALM1 (includes others)
Calcium Signaling	1.67	0.00909	CALM1 (includes others),PRKAR1A
Autophagy	1.68	0.00922	CALM1 (includes others),PRKAR1A
ERK/MAPK Signaling	1.69	0.0093	PRKAR1A,YWHAG
Cell surface interactions at the vascular wall	1.7	0.00948	ATP1B1,MIF
FOXO-mediated transcription	1.71	0.0526	YWHAG
Metabolism of cofactors	1.71	0.0526	CALM1 (includes others)
Adrenomedullin signaling pathway	1.75	0.0101	CALM1 (includes others),PRKAR1A
Protein methylation	1.76	0.0588	CALM1 (includes others)
Acetylcholine Receptor Signaling Pathway	1.77	0.0103	CALM1 (includes others),PRKAR1A
GNRH Signaling	1.78	0.0105	CALM1 (includes others),PRKAR1A
Dopamine-DARPP32 Feedback in cAMP Signaling	1.81	0.0108	CALM1 (includes others),PRKAR1A
Metabolism of nitric oxide: NOS3 activation and regulation	1.81	0.0667	CALM1 (includes others)
Ion channel transport	1.82	0.0109	ATP1B1,CALM1 (includes others)
Gαq Signaling	1.88	0.0118	CALM1 (includes others),RGS4
Androgen Signaling	1.89	0.0118	CALM1 (includes others),PRKAR1A
Neutrophil degranulation	1.9	0.0063	DNAJC5,MIF,SNAP25
Phagosome Maturation	1.91	0.0122	SNAP25,VAMP2
Inhibition of ARE-Mediated mRNA Degradation Pathway	1.92	0.0123	PRKAR1A,YWHAG
eNOS Signaling	1.95	0.0128	CALM1 (includes others),PRKAR1A
Corticotropin Releasing Hormone Signaling	1.97	0.0132	CALM1 (includes others),PRKAR1A
WNT/SHH Axonal Guidance Signaling Pathway	1.99	0.0134	PRKAR1A,YWHAG
Gαi Signaling	2.04	0.0143	PRKAR1A,RGS4
Insulin Receptor Signaling	2.04	0.0143	PRKAR1A,VAMP2
Protein Kinase A Signaling	2.08	0.0073	CALM1 (includes others),PRKAR1A,YWHAG
Response to elevated platelet cytosolic Ca2+	2.09	0.0152	CALM1 (includes others),TMSB10/TMSB4X
Synaptic Long Term Potentiation	2.09	0.0152	CALM1 (includes others),PRKAR1A
Cardiac conduction	2.1	0.0154	ATP1B1,CALM1 (includes others)
Clathrin-mediated endocytosis	2.1	0.0154	SYT1,VAMP2
Nitric Oxide Signaling in the Cardiovascular System	2.17	0.0167	CALM1 (includes others),PRKAR1A
Sleep NREM Signaling Pathway	2.21	0.0174	PRKAR1A,YWHAG
α-Adrenergic Signaling	2.25	0.0183	CALM1 (includes others),PRKAR1A
Cargo recognition for clathrin-mediated endocytosis	2.27	0.0187	SYT1,VAMP2
IGF-1 Signaling	2.28	0.019	PRKAR1A,YWHAG
Creatine-phosphate Biosynthesis	2.29	0.2	CKB
Role of Macrophages, Fibroblasts and Endothelial Cells in Rheumatoid Arthritis	2.33	0.00901	CALM1 (includes others),DKK3,MIF
Eumelanin Biosynthesis	2.39	0.25	MIF
Opioid Signalling	2.41	0.0222	CALM1 (includes others),PRKAR1A
Activation of NMDA receptors and postsynaptic events	2.47	0.0238	CALM1 (includes others),PRKAR1A
Opioid Signaling Pathway	2.54	0.0107	CALM1 (includes others),PRKAR1A,RGS4
Insulin Secretion Signaling Pathway	2.56	0.0109	PRKAR1A,SNAP25,VAMP2
Melatonin Signaling	2.6	0.0278	CALM1 (includes others),PRKAR1A
Pancreatic Secretion Signaling Pathway	2.69	0.0121	PRKAR1A,SNAP25,VAMP2
cAMP-mediated signaling	2.75	0.0127	CALM1 (includes others),PRKAR1A,RGS4
Tight Junction Signaling	3.09	0.0167	PRKAR1A,SNAP25,VAMP2
DAG and IP3 signaling	3.09	0.0488	CALM1 (includes others),PRKAR1A
Netrin Signaling	3.14	0.0173	PRKAR1A,SNAP25,VAMP2
Mitochondrial Dysfunction	3.4	0.0116	ATP1B1,CALM1 (includes others),PRKAR1A,TOMM20
Glutaminergic Receptor Signaling Pathway (Enhanced)	3.5	0.0123	CALM1 (includes others),PRKAR1A,SNAP25,VAMP2
Other interleukin signaling	3.56	0.0833	SNAP25,VAMP2
Huntington's Disease Signaling	3.72	0.0141	CPLX2,DNAJC5,SNAP25,VAMP2
Integration of energy metabolism	3.8	0.0291	PRKAR1A,SNAP25,VAMP2
Translocation of SLC2A4 (GLUT4) to the plasma membrane	4.28	0.0423	CALM1 (includes others),VAMP2,YWHAG
Neurotransmitter release cycle	5.03	0.075	SNAP25,SYT1,VAMP2
Sensory processing of sound by inner hair cells of the cochlea	6.14	0.058	CABP1,DNAJC5,SNAP25,VAMP2
GABA synthesis, release, reuptake and degradation	8.47	0.211	DNAJC5,SNAP25,SYT1,VAMP2
Synaptogenesis Signaling Pathway	9.18	0.0254	CALM1 (includes others),CPLX2,DNAJC5,MAP1B,PRKAR1A,SNAP25,SYT1,VAMP2
SNARE Signaling Pathway	10.2	0.0515	CALM1 (includes others),CPLX2,DNAJC5,PRKAR1A,SNAP25,SYT1,VAMP2

## Sheet: EX E4 vs E3 LB+ Up L5
Ingenuity Canonical Pathways	-log(p-value)	Ratio	Molecules
1D-myo-inositol Hexakisphosphate Biosynthesis II (Mammalian)	1.32	0.0588	ITPK1
Signaling by NTRK3 (TRKC)	1.32	0.0588	PTPRS
Protein Ubiquitination Pathway	1.35	0.011	DNAJC6,FBXW7,HSPA12A
Amyotrophic Lateral Sclerosis Signaling	1.35	0.0172	BCL2L1,SOD1
Hematoma Resolution Signaling Pathway	1.41	0.0116	NDUFA13,SOD1,SOD2
Advanced glycosylation endproduct receptor signaling	1.43	0.0769	CAPZA2
p75 NTR receptor-mediated signalling	1.47	0.02	ABR,SQSTM1
Protein folding	1.49	0.0204	FBXW7,GNB1
Aspartate and asparagine metabolism	1.5	0.0909	NAT8L
Pexophagy	1.5	0.0909	SQSTM1
Phenylalanine and tyrosine metabolism	1.5	0.0909	QDPR
Factors involved in megakaryocyte development and platelet production	1.55	0.022	CAPZA2,ITPK1
PEDF Signaling	1.61	0.0238	BCL2L1,SOD2
G alpha (12/13) signalling events	1.65	0.025	ABR,GNB1
Sensory processing of sound by inner hair cells of the cochlea	1.77	0.029	CAPZA2,SYP
Ion channel transport	1.8	0.0164	ATP1B1,ATP6V0C,FXYD6
Creatine-phosphate Biosynthesis	1.84	0.2	CKB
GABA receptor activation	1.89	0.0333	GNB1,NPTN
Parkinson's Signaling Pathway	1.92	0.013	ATP6V0C,NDUFA13,SNCA,TOMM20
Phenylalanine Degradation I (Aerobic)	1.94	0.25	QDPR
IL-10 Signaling	2	0.0195	BCL2L1,BHLHE40,PKM
Sirtuin Signaling Pathway	2	0.0137	NDUFA13,SOD1,SOD2,TOMM20
RHO GTPase cycle	2.01	0.0111	ABR,CKB,FLOT1,KIDINS220,SLC4A7
Huntington's Disease Signaling	2.04	0.0141	BCL2L1,CPLX2,GNB1,SNCA
1D-myo-inositol Hexakisphosphate Biosynthesis V (from Ins(1,3,4)P3)	2.06	0.333	ITPK1
Pyrophosphate hydrolysis	2.06	0.333	PPA1
SNARE Signaling Pathway	2.14	0.0221	CPLX2,SNCA,SYN2
Detoxification of Reactive Oxygen Species	2.29	0.0541	SOD1,SOD2
Gene and protein expression by JAK-STAT signaling after IL-12 stimulation	2.29	0.0541	SOD1,SOD2
Mitophagy	2.47	0.0667	SQSTM1,TOMM20
Gluconeogenesis I	2.56	0.0741	ENO1,ENO2
Interconversion of nucleotide di- and triphosphates	2.74	0.0909	AK5,GUK1
Synaptic adhesion-like molecules	2.78	0.0952	FLOT1,PTPRS
NRF2-mediated Oxidative Stress Response	3.21	0.0211	DNAJC6,JUND,SOD1,SOD2,SQSTM1
Superoxide Radicals Degradation	3.64	0.25	SOD1,SOD2
Glycolysis I	4.19	0.111	ENO1,ENO2,PKM
Mitochondrial Dysfunction	4.22	0.0203	ATP1B1,FBXW7,NDUFA13,SNCA,SOD1,SOD2,TOMM20

## Sheet: EX E4 vs E3 LB+ Down L5
Ingenuity Canonical Pathways	-log(p-value)	Ratio	Molecules
PI3K Cascade	1.32	0.0227	GAB1
SUMOylation of transcription cofactors	1.32	0.0227	PIAS2
TP53 Regulates Transcription of Cell Death Genes	1.32	0.0227	ATM
Regulation of beta-cell development	1.34	0.0238	RBPJ
RET signaling	1.35	0.0244	GAB1
Signaling by FGFR4	1.35	0.0244	GAB1
Signaling by FGFR3	1.36	0.025	GAB1
Regulation of TP53 Expression and Degradation	1.37	0.0256	ATM
Notch Signaling	1.38	0.0263	RBPJ
SUMOylation of ubiquitinylation proteins	1.38	0.0263	PIAS2
Gene and protein expression by JAK-STAT signaling after IL-12 stimulation	1.39	0.027	ARF1
Signaling by NOTCH2	1.43	0.0294	RBPJ
Phosphatidylglycerol Biosynthesis II (Non-plastidic)	1.48	0.0333	AGPAT4
CDP-diacylglycerol Biosynthesis I	1.51	0.0357	AGPAT4
SUMOylation of intracellular receptors	1.51	0.0357	PIAS2
Cohesin Chromatin Regulation Pathway	1.51	0.0081	ATM,PCDH11Y
Signaling by Erythropoietin	1.56	0.04	GAB1
Signaling by NTRK2 (TRKB)	1.56	0.04	GAB1
Formation of paraxial mesoderm	1.6	0.0435	RBPJ
Synaptic adhesion-like molecules	1.64	0.0476	RTN3
SUMOylation of transcription factors	1.66	0.05	PIAS2
Intra-Golgi and retrograde Golgi-to-ER traffic	1.67	0.00985	ARF1,GCC2
Regulation of TP53 Activity through Methylation	1.68	0.0526	ATM
Regulation of the Epithelial-Mesenchymal Transition Pathway	1.7	0.0103	GAB1,RBPJ
DNA Double-Strand Break Repair by Homologous Recombination	1.81	0.0714	ATM
DNA Double-Strand Break Repair by Non-Homologous End Joining	1.81	0.0714	ATM
HEY1 Signaling Pathway	1.86	0.0124	GAB1,RBPJ
Pexophagy	1.91	0.0909	ATM
Signaling by FGFR1	2.85	0.04	FLRT2,GAB1

## Sheet: EX E4 vs E3 LB+ Up L6
Ingenuity Canonical Pathways	-log(p-value)	Ratio	Molecules
Chemokine Signaling	1.31	0.0123	CALM1 (includes others)
Dopamine Receptor Signaling	1.32	0.0125	PRKAR1A
Leptin Signaling in Obesity	1.34	0.0132	PRKAR1A
GPCR-Mediated Integration of Enteroendocrine Signaling Exemplified by an L Cell	1.34	0.0133	PRKAR1A
trans-Golgi Network Vesicle Budding	1.35	0.0135	VAMP2
Extra-nuclear estrogen signaling	1.35	0.0137	CALM1 (includes others)
Cardiac Hypertrophy Signaling (Enhanced)	1.37	0.00369	CALM1 (includes others),PRKAR1A
Glutamate Receptor Signaling	1.4	0.0152	CALM1 (includes others)
PXR/RXR Activation	1.4	0.0154	PRKAR1A
Mitochondrial biogenesis	1.41	0.0156	CALM1 (includes others)
Transcriptional Regulation by MECP2	1.42	0.0159	CALM1 (includes others)
Visual phototransduction	1.44	0.0167	CALM1 (includes others)
Neutrophil degranulation	1.47	0.0042	PSAP,SNAP25
Serotonin Receptor Signaling	1.48	0.00426	CALM1 (includes others),PRKAR1A
Phototransduction Pathway	1.48	0.0185	PRKAR1A
Amyloid Processing	1.51	0.0196	PRKAR1A
MYC Mediated Apoptosis Signaling	1.52	0.02	PRKAR1A
PFKFB4 Signaling Pathway	1.52	0.0204	PRKAR1A
nNOS Signaling in Skeletal Muscle Cells	1.53	0.0208	CALM1 (includes others)
iNOS Signaling	1.54	0.0213	CALM1 (includes others)
nNOS Signaling in Neurons	1.54	0.0213	CALM1 (includes others)
Apelin Pancreas Signaling Pathway	1.55	0.0217	PRKAR1A
GPER1 signaling	1.56	0.0222	PRKAR1A
Hepatic Fibrosis Signaling Pathway	1.57	0.0048	CALM1 (includes others),PRKAR1A
Smooth Muscle Contraction	1.58	0.0233	CALM1 (includes others)
Vasopressin regulates renal water homeostasis via Aquaporins	1.58	0.0233	PRKAR1A
Protein Kinase A Signaling	1.59	0.00487	CALM1 (includes others),PRKAR1A
RHO GTPases activate IQGAPs	1.72	0.0323	CALM1 (includes others)
Sonic Hedgehog Signaling	1.72	0.0323	PRKAR1A
Mitochondrial Dysfunction	1.73	0.00581	CALM1 (includes others),PRKAR1A
Activation of kainate receptors upon glutamate binding	1.74	0.0333	CALM1 (includes others)
Myelination Signaling Pathway	1.77	0.00612	CALM1 (includes others),PRKAR1A
Gap Junction Signaling	1.78	0.00615	CALM1 (includes others),PRKAR1A
Gluconeogenesis I	1.78	0.037	ENO2
Glycolysis I	1.78	0.037	ENO2
Insulin processing	1.81	0.04	VAMP2
Glycogen metabolism	1.83	0.0417	CALM1 (includes others)
RAS processing	1.83	0.0417	CALM1 (includes others)
Insertion of tail-anchored proteins into the endoplasmic reticulum membrane	1.87	0.0455	VAMP2
Interconversion of nucleotide di- and triphosphates	1.87	0.0455	GUK1
RHO GTPases activate PAKs	1.89	0.0476	CALM1 (includes others)
Oxytocin Signaling Pathway	1.89	0.00709	CALM1 (includes others),PRKAR1A
Opioid Signaling Pathway	1.9	0.00714	CALM1 (includes others),PRKAR1A
Metabolism of cofactors	1.93	0.0526	CALM1 (includes others)
RAF/MAP kinase cascade	1.95	0.00763	CALM1 (includes others),PEBP1
Cardiac Hypertrophy Signaling	1.96	0.00766	CALM1 (includes others),PRKAR1A
Sperm Motility	1.97	0.00778	CALM1 (includes others),PRKAR1A
Protein methylation	1.98	0.0588	CALM1 (includes others)
Orexin Signaling Pathway	2.03	0.0084	CALM1 (includes others),PRKAR1A
Metabolism of nitric oxide: NOS3 activation and regulation	2.03	0.0667	CALM1 (includes others)
cAMP-mediated signaling	2.04	0.00847	CALM1 (includes others),PRKAR1A
Neurovascular Coupling Signaling Pathway	2.06	0.00862	CALM1 (includes others),PRKAR1A
Role of NFAT in Cardiac Hypertrophy	2.08	0.00893	CALM1 (includes others),PRKAR1A
Hepatic Cholestasis	2.09	0.00897	CALM1 (includes others),PRKAR1A
Calcium Signaling	2.1	0.00909	CALM1 (includes others),PRKAR1A
Autophagy	2.11	0.00922	CALM1 (includes others),PRKAR1A
Adrenomedullin signaling pathway	2.18	0.0101	CALM1 (includes others),PRKAR1A
Acetylcholine Receptor Signaling Pathway	2.21	0.0103	CALM1 (includes others),PRKAR1A
GNRH Signaling	2.22	0.0105	CALM1 (includes others),PRKAR1A
Dopamine-DARPP32 Feedback in cAMP Signaling	2.24	0.0108	CALM1 (includes others),PRKAR1A
Androgen Signaling	2.32	0.0118	CALM1 (includes others),PRKAR1A
Phagosome Maturation	2.35	0.0122	SNAP25,VAMP2
eNOS Signaling	2.39	0.0128	CALM1 (includes others),PRKAR1A
Corticotropin Releasing Hormone Signaling	2.41	0.0132	CALM1 (includes others),PRKAR1A
Insulin Receptor Signaling	2.48	0.0143	PRKAR1A,VAMP2
Synaptic Long Term Potentiation	2.53	0.0152	CALM1 (includes others),PRKAR1A
Nitric Oxide Signaling in the Cardiovascular System	2.61	0.0167	CALM1 (includes others),PRKAR1A
α-Adrenergic Signaling	2.69	0.0183	CALM1 (includes others),PRKAR1A
Opioid Signalling	2.86	0.0222	CALM1 (includes others),PRKAR1A
Activation of NMDA receptors and postsynaptic events	2.92	0.0238	CALM1 (includes others),PRKAR1A
Melatonin Signaling	3.05	0.0278	CALM1 (includes others),PRKAR1A
Translocation of SLC2A4 (GLUT4) to the plasma membrane	3.06	0.0282	CALM1 (includes others),VAMP2
Sensory processing of sound by inner hair cells of the cochlea	3.09	0.029	SNAP25,VAMP2
Huntington's Disease Signaling	3.19	0.0106	CPLX2,SNAP25,VAMP2
Insulin Secretion Signaling Pathway	3.23	0.0109	PRKAR1A,SNAP25,VAMP2
Pancreatic Secretion Signaling Pathway	3.36	0.0121	PRKAR1A,SNAP25,VAMP2
DAG and IP3 signaling	3.54	0.0488	CALM1 (includes others),PRKAR1A
Neurotransmitter release cycle	3.56	0.05	SNAP25,VAMP2
Tight Junction Signaling	3.77	0.0167	PRKAR1A,SNAP25,VAMP2
Netrin Signaling	3.82	0.0173	PRKAR1A,SNAP25,VAMP2
Other interleukin signaling	4.01	0.0833	SNAP25,VAMP2
Response to elevated platelet cytosolic Ca2+	4.17	0.0227	CALM1 (includes others),PSAP,TMSB10/TMSB4X
GABA synthesis, release, reuptake and degradation	4.22	0.105	SNAP25,VAMP2
Glutaminergic Receptor Signaling Pathway (Enhanced)	4.42	0.0123	CALM1 (includes others),PRKAR1A,SNAP25,VAMP2
Integration of energy metabolism	4.49	0.0291	PRKAR1A,SNAP25,VAMP2
Synaptogenesis Signaling Pathway	6.02	0.0159	CALM1 (includes others),CPLX2,PRKAR1A,SNAP25,VAMP2
SNARE Signaling Pathway	7.83	0.0368	CALM1 (includes others),CPLX2,PRKAR1A,SNAP25,VAMP2

## Sheet: EX E4 vs E3 LBsur Up L23
Ingenuity Canonical Pathways	-log(p-value)	Ratio	Molecules
Gap Junction Signaling	1.31	0.00923	CALM1 (includes others),GNAI1,PRKAR1A
Cardiac Hypertrophy Signaling (Enhanced)	1.32	0.00738	CALM1 (includes others),GNAI1,GNB1,PRKAR1A
Iron homeostasis signaling pathway	1.33	0.0145	ATP6V1B2,FTH1
Reelin Signaling in Neurons	1.33	0.0145	CFL1,MAP1B
FOXO-mediated transcription	1.33	0.0526	YWHAG
Metabolism of cofactors	1.33	0.0526	CALM1 (includes others)
RHO GTPases Activate ROCKs	1.33	0.0526	CFL1
GABA Receptor Signaling	1.36	0.0152	GNAI1,GNB1
Synaptic Long Term Potentiation	1.36	0.0152	CALM1 (includes others),PRKAR1A
Ferroptosis Signaling Pathway	1.37	0.0153	FTH1,PEBP1
Cardiac conduction	1.37	0.0154	ATP1B1,CALM1 (includes others)
Protein methylation	1.38	0.0588	CALM1 (includes others)
14-3-3-mediated Signaling	1.39	0.0157	SNCA,YWHAG
Metabolism of nitric oxide: NOS3 activation and regulation	1.43	0.0667	CALM1 (includes others)
Nitric Oxide Signaling in the Cardiovascular System	1.44	0.0167	CALM1 (includes others),PRKAR1A
GPCR-Mediated Nutrient Sensing in Enteroendocrine Cells	1.45	0.0169	GNAI1,PRKAR1A
CLEAR Signaling Pathway	1.46	0.0105	ATP6V1B2,PSAP,YWHAG
Eicosanoid Signaling	1.48	0.0107	GNAI1,GNB1,PRKAR1A
Insulin Secretion Signaling Pathway	1.5	0.0109	EIF4A1,PRKAR1A,SNAP25
Sleep REM Signaling Pathway	1.5	0.018	CFL1,PRKAR1A
Neutrophil degranulation	1.5	0.0084	FTH1,PKM,PSAP,SNAP25
G-Protein Coupled Receptor Signaling	1.5	0.00711	CALM1 (includes others),GNAI1,GNB1,PRKAR1A,RGS4
Colorectal Cancer Metastasis Signaling	1.51	0.0111	GNAI1,GNB1,PRKAR1A
Serotonin Receptor Signaling	1.52	0.00853	CALM1 (includes others),GNAI1,GNB1,PRKAR1A
Circadian Rhythm Signaling	1.52	0.0112	GNAI1,GNB1,PRKAR1A
Signaling by Rho Family GTPases	1.53	0.0112	CFL1,GNAI1,GNB1
IGF-1 Signaling	1.54	0.019	PRKAR1A,YWHAG
Aspartate and asparagine metabolism	1.56	0.0909	NAT8L
Beta-catenin independent WNT signaling	1.56	0.0196	CALM1 (includes others),GNB1
p75 NTR receptor-mediated signalling	1.58	0.02	ABR,RTN4
Pancreatic Secretion Signaling Pathway	1.61	0.0121	PRKAR1A,SNAP25,STXBP1
EPH-Ephrin signaling	1.63	0.0213	CFL1,EPHA4
NRF2-mediated Oxidative Stress Response	1.66	0.0127	ENC1,FTH1,SOD1
Hepatic Fibrosis Signaling Pathway	1.68	0.00959	CALM1 (includes others),FTH1,GNAI1,PRKAR1A
Superoxide Radicals Degradation	1.7	0.125	SOD1
Platelet homeostasis	1.7	0.0233	CALM1 (includes others),GNB1
Estrogen Receptor Signaling	1.71	0.00978	CFL1,GNAI1,GNB1,PRKAR1A
Activation of NMDA receptors and postsynaptic events	1.72	0.0238	CALM1 (includes others),PRKAR1A
RHOGDI Signaling	1.75	0.0136	CFL1,GNAI1,GNB1
Adenine and Adenosine Salvage III	1.76	0.143	HPRT1
Autophagy	1.76	0.0138	CALM1 (includes others),OPTN,PRKAR1A
G alpha (12/13) signalling events	1.76	0.025	ABR,GNB1
GPCR-Mediated Integration of Enteroendocrine Signaling Exemplified by an L Cell	1.81	0.0267	GNAI1,PRKAR1A
Adrenergic Receptor Signaling Pathway (Enhanced)	1.85	0.015	ATP6V1B2,GNAI1,PRKAR1A
Translocation of SLC2A4 (GLUT4) to the plasma membrane	1.86	0.0282	CALM1 (includes others),YWHAG
Oxytocin in Brain Signaling Pathway	1.86	0.0151	CALM1 (includes others),GNAI1,GNB1
Acetylcholine Receptor Signaling Pathway	1.89	0.0155	CALM1 (includes others),GNAI1,PRKAR1A
Creatine-phosphate Biosynthesis	1.9	0.2	CKB
Glutamate Receptor Signaling	1.92	0.0303	CALM1 (includes others),GNB1
Dopamine-DARPP32 Feedback in cAMP Signaling	1.94	0.0161	CALM1 (includes others),GNAI1,PRKAR1A
Ion channel transport	1.96	0.0164	ATP1B1,ATP6V1B2,CALM1 (includes others)
Cardiac β-adrenergic Signaling	1.98	0.0167	GNAI1,GNB1,PRKAR1A
Visual phototransduction	2	0.0333	CALM1 (includes others),GNB1
Iron uptake and transport	2.03	0.0345	ATP6V1B2,FTH1
Glutaminergic Receptor Signaling Pathway (Enhanced)	2.04	0.0123	CALM1 (includes others),GNAI1,PRKAR1A,SNAP25
Phototransduction Pathway	2.09	0.037	GNB1,PRKAR1A
Guanine and Guanosine Salvage I	2.12	0.333	HPRT1
Parkinson's Signaling Pathway	2.13	0.013	ATP6V1B2,CALM1 (includes others),SNCA,UCHL1
Relaxin Signaling	2.15	0.0194	GNAI1,GNB1,PRKAR1A
Corticotropin Releasing Hormone Signaling	2.18	0.0197	CALM1 (includes others),GNAI1,PRKAR1A
Apelin Muscle Signaling Pathway	2.19	0.0417	GNAI1,GNB1
Endocannabinoid Neuronal Synapse Pathway	2.2	0.0201	GNAI1,GNB1,PRKAR1A
Huntington's Disease Signaling	2.25	0.0141	CPLX2,GNB1,SNAP25,SNCA
Oxytocin Signaling Pathway	2.26	0.0142	CALM1 (includes others),GNAI1,GNB1,PRKAR1A
Apelin Endothelial Signaling Pathway	2.27	0.0213	CALM1 (includes others),GNAI1,GNB1
Vasopressin regulates renal water homeostasis via Aquaporins	2.28	0.0465	GNB1,PRKAR1A
Ephrin A Signaling	2.28	0.0216	CFL1,EPHA4,PRKAR1A
GABAergic Receptor Signaling Pathway (Enhanced)	2.28	0.0216	GNAI1,GNB1,PRKAR1A
DAG and IP3 signaling	2.32	0.0488	CALM1 (includes others),PRKAR1A
P2Y Purinergic Receptor Signaling Pathway	2.34	0.0226	GNAI1,GNB1,PRKAR1A
Neurotransmitter release cycle	2.34	0.05	SNAP25,STXBP1
fMLP Signaling in Neutrophils	2.36	0.0229	CALM1 (includes others),GNAI1,GNB1
Cardiac Hypertrophy Signaling	2.37	0.0153	CALM1 (includes others),GNAI1,GNB1,PRKAR1A
G Beta Gamma Signaling	2.38	0.0233	GNAI1,GNB1,PRKAR1A
G alpha (i) signalling events	2.39	0.0155	GNAI1,GNB1,PSAP,RGS4
Endocannabinoid Developing Neuron Pathway	2.39	0.0236	GNAI1,GNB1,PRKAR1A
Gαs Signaling	2.4	0.0238	GNAI1,GNB1,PRKAR1A
Gene and protein expression by JAK-STAT signaling after IL-12 stimulation	2.41	0.0541	CFL1,SOD1
Protein Kinase A Signaling	2.43	0.0122	CALM1 (includes others),GNAI1,GNB1,PRKAR1A,YWHAG
AMPK Signaling	2.49	0.0165	AK5,GNAI1,GNB1,PRKAR1A
Signal amplification	2.51	0.0606	GNAI1,GNB1
Sleep NREM Signaling Pathway	2.52	0.0261	GNAI1,PRKAR1A,YWHAG
Orexin Signaling Pathway	2.52	0.0168	ATP6V1B2,CALM1 (includes others),GNB1,PRKAR1A
cAMP-mediated signaling	2.53	0.0169	CALM1 (includes others),GNAI1,PRKAR1A,RGS4
Activation of kainate receptors upon glutamate binding	2.59	0.0667	CALM1 (includes others),GNB1
Role of NFAT in Cardiac Hypertrophy	2.61	0.0179	CALM1 (includes others),GNAI1,GNB1,PRKAR1A
Gluconeogenesis I	2.68	0.0741	ENO1,ENO2
IL-1 Signaling	2.74	0.0312	GNAI1,GNB1,PRKAR1A
Axonal Guidance Signaling	2.76	0.0118	CFL1,EPHA4,GNAI1,GNB1,PRKAR1A,RTN4
Mitochondrial Dysfunction	2.76	0.0145	ATP1B1,CALM1 (includes others),PRKAR1A,SNCA,SOD1
Ephrin Receptor Signaling	2.78	0.0198	CFL1,EPHA4,GNAI1,GNB1
Apelin Adipocyte Signaling Pathway	2.8	0.033	GNAI1,PRKAR1A,SOD1
Interconversion of nucleotide di- and triphosphates	2.86	0.0909	AK5,GUK1
GNRH Signaling	2.86	0.0209	CALM1 (includes others),GNAI1,GNB1,PRKAR1A
Chemokine Signaling	2.95	0.037	CALM1 (includes others),CFL1,GNAI1
GABA synthesis, release, reuptake and degradation	2.99	0.105	SNAP25,STXBP1
Gαq Signaling	3.05	0.0235	CALM1 (includes others),GNAI1,GNB1,RGS4
Androgen Signaling	3.06	0.0237	CALM1 (includes others),GNAI1,GNB1,PRKAR1A
Extra-nuclear estrogen signaling	3.08	0.0411	CALM1 (includes others),GNAI1,GNB1
Ephrin B Signaling	3.1	0.0417	CFL1,GNAI1,GNB1
Melatonin Signaling	3.1	0.0417	CALM1 (includes others),GNAI1,PRKAR1A
Opioid Signaling Pathway	3.16	0.0179	CALM1 (includes others),GNAI1,GNB1,PRKAR1A,RGS4
Sperm Motility	3.33	0.0195	CALM1 (includes others),EPHA4,GNAI1,GNB1,PRKAR1A
GABA receptor activation	3.33	0.05	GNAI1,GNB1,NPTN
Gαi Signaling	3.37	0.0286	GNAI1,GNB1,PRKAR1A,RGS4
CCR3 Signaling in Eosinophils	3.44	0.0299	CALM1 (includes others),CFL1,GNAI1,GNB1
G alpha (z) signalling events	3.62	0.0625	GNAI1,GNB1,RGS4
GPER1 signaling	3.7	0.0667	GNAI1,GNB1,PRKAR1A
α-Adrenergic Signaling	3.78	0.0367	CALM1 (includes others),GNAI1,GNB1,PRKAR1A
Opioid Signalling	4.11	0.0444	CALM1 (includes others),GNAI1,GNB1,PRKAR1A
Glycolysis I	4.37	0.111	ENO1,ENO2,PKM
Response to elevated platelet cytosolic Ca2+	4.69	0.0379	CALM1 (includes others),CFL1,PSAP,SOD1,TMSB10/TMSB4X
Integration of energy metabolism	5.21	0.0485	GNAI1,GNB1,PRKAR1A,SNAP25,STXBP1
SNARE Signaling Pathway	5.92	0.0441	CALM1 (includes others),CPLX2,PRKAR1A,SNAP25,SNCA,STXBP1
Synaptogenesis Signaling Pathway	7.05	0.0286	CALM1 (includes others),CFL1,CPLX2,EPHA4,MAP1B,PRKAR1A,SNAP25,SNCA,STXBP1

## Sheet: EX E4 vs E3 LBsur Up L4
Ingenuity Canonical Pathways	-log(p-value)	Ratio	Molecules
eNOS Signaling	1.31	0.0128	CALM1 (includes others),PRKAR1A
Relaxin Signaling	1.32	0.0129	GNB1,PRKAR1A
Corticotropin Releasing Hormone Signaling	1.33	0.0132	CALM1 (includes others),PRKAR1A
RHO GTPases activate PAKs	1.33	0.0476	CALM1 (includes others)
Synaptic adhesion-like molecules	1.33	0.0476	PTPRS
Dilated Cardiomyopathy Signaling Pathway	1.34	0.0133	PRKAR1A,TPM1
Semaphorin Neuronal Repulsive Signaling Pathway	1.34	0.0133	CFL1,PRKAR1A
Endocannabinoid Neuronal Synapse Pathway	1.35	0.0134	GNB1,PRKAR1A
WNT/SHH Axonal Guidance Signaling Pathway	1.35	0.0134	PRKAR1A,YWHAG
Receptor-type tyrosine-protein phosphatases	1.35	0.05	PTPRS
FOXO-mediated transcription	1.37	0.0526	YWHAG
GABA synthesis, release, reuptake and degradation	1.37	0.0526	SYT1
Metabolism of cofactors	1.37	0.0526	CALM1 (includes others)
RHO GTPases Activate ROCKs	1.37	0.0526	CFL1
Apelin Endothelial Signaling Pathway	1.39	0.0142	CALM1 (includes others),GNB1
Ephrin A Signaling	1.4	0.0144	CFL1,PRKAR1A
GABAergic Receptor Signaling Pathway (Enhanced)	1.4	0.0144	GNB1,PRKAR1A
Iron homeostasis signaling pathway	1.41	0.0145	ATP6V1B2,FTH1
Reelin Signaling in Neurons	1.41	0.0145	CFL1,MAP1B
Protein methylation	1.42	0.0588	CALM1 (includes others)
Signaling by NTRK3 (TRKC)	1.42	0.0588	PTPRS
P2Y Purinergic Receptor Signaling Pathway	1.44	0.015	GNB1,PRKAR1A
GABA Receptor Signaling	1.44	0.0152	DNM1,GNB1
Synaptic Long Term Potentiation	1.44	0.0152	CALM1 (includes others),PRKAR1A
fMLP Signaling in Neutrophils	1.45	0.0153	CALM1 (includes others),GNB1
Cardiac conduction	1.45	0.0154	CALM1 (includes others),FXYD6
G Beta Gamma Signaling	1.46	0.0155	GNB1,PRKAR1A
Endocannabinoid Developing Neuron Pathway	1.47	0.0157	GNB1,PRKAR1A
Metabolism of nitric oxide: NOS3 activation and regulation	1.48	0.0667	CALM1 (includes others)
Gαs Signaling	1.48	0.0159	GNB1,PRKAR1A
L1CAM interactions	1.49	0.016	DNM1,GAP43
Parkinson's Signaling Pathway	1.49	0.00977	ATP6V1B2,CALM1 (includes others),UCHL1
Nitric Oxide Signaling in the Cardiovascular System	1.52	0.0167	CALM1 (includes others),PRKAR1A
GPCR-Mediated Nutrient Sensing in Enteroendocrine Cells	1.53	0.0169	CCK,PRKAR1A
Advanced glycosylation endproduct receptor signaling	1.54	0.0769	CAPZA2
Axonal Guidance Signaling	1.55	0.00784	CFL1,GNB1,PRKAR1A,RTN4
Sleep NREM Signaling Pathway	1.55	0.0174	PRKAR1A,YWHAG
CLEAR Signaling Pathway	1.57	0.0105	ATP6V1B2,PSAP,YWHAG
Huntington's Disease Signaling	1.58	0.0106	DNM1,GNB1,PACSIN1
Sleep REM Signaling Pathway	1.58	0.018	CFL1,PRKAR1A
Oxytocin Signaling Pathway	1.58	0.0106	CALM1 (includes others),GNB1,PRKAR1A
Aspartate and asparagine metabolism	1.61	0.0909	NAT8L
Phenylalanine and tyrosine metabolism	1.61	0.0909	QDPR
IGF-1 Signaling	1.62	0.019	PRKAR1A,YWHAG
Integration of energy metabolism	1.64	0.0194	GNB1,PRKAR1A
Beta-catenin independent WNT signaling	1.65	0.0196	CALM1 (includes others),GNB1
Cardiac Hypertrophy Signaling	1.67	0.0115	CALM1 (includes others),GNB1,PRKAR1A
Protein folding	1.68	0.0204	FBXW7,GNB1
G alpha (i) signalling events	1.68	0.0116	GNB1,PSAP,RGS4
Sperm Motility	1.69	0.0117	CALM1 (includes others),GNB1,PRKAR1A
IL-1 Signaling	1.7	0.0208	GNB1,PRKAR1A
EPH-Ephrin signaling	1.71	0.0213	CFL1,DNM1
ABRA Signaling Pathway	1.73	0.0217	CFL1,TPM1
Apelin Adipocyte Signaling Pathway	1.74	0.022	PRKAR1A,SOD1
Factors involved in megakaryocyte development and platelet production	1.74	0.022	CAPZA2,PRKAR1A
Superoxide Radicals Degradation	1.75	0.125	SOD1
NRF2-mediated Oxidative Stress Response	1.78	0.0127	ENC1,FTH1,SOD1
cAMP-mediated signaling	1.78	0.0127	CALM1 (includes others),PRKAR1A,RGS4
Platelet homeostasis	1.79	0.0233	CALM1 (includes others),GNB1
Activation of NMDA receptors and postsynaptic events	1.81	0.0238	CALM1 (includes others),PRKAR1A
Chemokine Signaling	1.84	0.0247	CALM1 (includes others),CFL1
Dopamine Receptor Signaling	1.85	0.025	PRKAR1A,QDPR
G alpha (12/13) signalling events	1.85	0.025	ABR,GNB1
GPCR-Mediated Integration of Enteroendocrine Signaling Exemplified by an L Cell	1.9	0.0267	CCK,PRKAR1A
Extra-nuclear estrogen signaling	1.92	0.0274	CALM1 (includes others),GNB1
Ephrin B Signaling	1.93	0.0278	CFL1,GNB1
Melatonin Signaling	1.93	0.0278	CALM1 (includes others),PRKAR1A
Translocation of SLC2A4 (GLUT4) to the plasma membrane	1.95	0.0282	CALM1 (includes others),YWHAG
Creatine-phosphate Biosynthesis	1.95	0.2	CKB
Sensory processing of sound by inner hair cells of the cochlea	1.97	0.029	CABP1,CAPZA2
Glutamate Receptor Signaling	2.01	0.0303	CALM1 (includes others),GNB1
GNRH Signaling	2.03	0.0157	CALM1 (includes others),GNB1,PRKAR1A
Phenylalanine Degradation I (Aerobic)	2.04	0.25	QDPR
Ion channel transport	2.08	0.0164	ATP6V1B2,CALM1 (includes others),FXYD6
GABA receptor activation	2.09	0.0333	GNB1,NPTN
Visual phototransduction	2.09	0.0333	CALM1 (includes others),GNB1
Iron uptake and transport	2.11	0.0345	ATP6V1B2,FTH1
Mitochondrial Dysfunction	2.12	0.0116	CALM1 (includes others),FBXW7,PRKAR1A,SOD1
G alpha (q) signalling events	2.14	0.0172	CCK,GNB1,RGS4
Gαq Signaling	2.17	0.0176	CALM1 (includes others),GNB1,RGS4
Phototransduction Pathway	2.17	0.037	GNB1,PRKAR1A
Androgen Signaling	2.18	0.0178	CALM1 (includes others),GNB1,PRKAR1A
G alpha (z) signalling events	2.27	0.0417	GNB1,RGS4
GPER1 signaling	2.33	0.0444	GNB1,PRKAR1A
Smooth Muscle Contraction	2.37	0.0465	CALM1 (includes others),TPM1
Vasopressin regulates renal water homeostasis via Aquaporins	2.37	0.0465	GNB1,PRKAR1A
Serotonin Receptor Signaling	2.38	0.0107	CALM1 (includes others),GAP43,GNB1,PRKAR1A,QDPR
Gαi Signaling	2.4	0.0214	GNB1,PRKAR1A,RGS4
DAG and IP3 signaling	2.41	0.0488	CALM1 (includes others),PRKAR1A
Opioid Signaling Pathway	2.43	0.0143	CALM1 (includes others),GNB1,PRKAR1A,RGS4
SNARE Signaling Pathway	2.44	0.0221	CALM1 (includes others),PRKAR1A,SYT1
CCR3 Signaling in Eosinophils	2.46	0.0224	CALM1 (includes others),CFL1,GNB1
Clathrin-mediated endocytosis	2.49	0.0231	DNM1,PACSIN1,SYT1
Gene and protein expression by JAK-STAT signaling after IL-12 stimulation	2.5	0.0541	CFL1,SOD1
MHC class II antigen presentation	2.53	0.0238	CAPZA2,DNM1,KIF5C
Protein Kinase A Signaling	2.63	0.0122	CALM1 (includes others),GNB1,PRKAR1A,PTPRS,YWHAG
Activation of kainate receptors upon glutamate binding	2.68	0.0667	CALM1 (includes others),GNB1
Orexin Signaling Pathway	2.68	0.0168	ATP6V1B2,CALM1 (includes others),GNB1,PRKAR1A
α-Adrenergic Signaling	2.71	0.0275	CALM1 (includes others),GNB1,PRKAR1A
Role of NFAT in Cardiac Hypertrophy	2.78	0.0179	CALM1 (includes others),GNB1,PRKAR1A,RCAN2
Calcium Signaling	2.81	0.0182	CALM1 (includes others),PRKAR1A,RCAN2,TPM1
p75 NTR receptor-mediated signalling	2.82	0.03	ABR,BEX3,RTN4
Opioid Signalling	2.95	0.0333	CALM1 (includes others),GNB1,PRKAR1A
Synaptogenesis Signaling Pathway	3.14	0.0159	CALM1 (includes others),CFL1,MAP1B,PRKAR1A,SYT1
Response to elevated platelet cytosolic Ca2+	4.91	0.0379	CALM1 (includes others),CFL1,PSAP,SOD1,TMSB10/TMSB4X

## Sheet: EX E4 vs E3 LBsur Down L4
Ingenuity Canonical Pathways	-log(p-value)	Ratio	Molecules
Caveolar-mediated Endocytosis Signaling	1.32	0.0133	ITSN1
Ephrin B Signaling	1.33	0.0139	ITSN1
Sensory processing of sound by inner hair cells of the cochlea	1.35	0.0145	CACNA1D
NCAM signaling for neurite out-growth	1.4	0.0164	CACNA1D
Neurexins and neuroligins	1.43	0.0175	LRRTM4
NLR signaling pathways	1.44	0.0179	P2RX7
RHO GTPase cycle	1.46	0.00444	ITSN1,SLITRK5
Cell Cycle: G2/M DNA Damage Checkpoint Regulation	1.48	0.0196	MDM4
nNOS Signaling in Skeletal Muscle Cells	1.51	0.0208	CACNA1D
Role of OCT4 in Mammalian Embryonic Stem Cell Pluripotency	1.52	0.0217	SH3GLB1
Assembly and cell surface presentation of NMDA receptors	1.55	0.0233	LRRC7
Mechanisms of Viral Exit from Host Cells	1.57	0.0244	SH3GLB1
Regulation of TP53 Expression and Degradation	1.6	0.0256	MDM4
Oncogene Induced Senescence	1.65	0.0294	MDM4
Inflammasome pathway	1.88	0.05	P2RX7
Receptor-type tyrosine-protein phosphatases	1.88	0.05	SLITRK5
Regulation of TP53 Activity through Methylation	1.9	0.0526	MDM4
Gustation Pathway	2.11	0.00985	CACNA1D,P2RX7

## Sheet: EX E4 vs E3 LBsur Up L5
Ingenuity Canonical Pathways	-log(p-value)	Ratio	Molecules
Glutamate Receptor Signaling	1.31	0.0303	GNB1,GNB5
Corticotropin Releasing Hormone Signaling	1.31	0.0197	GNAO1,GNAQ,PRKAR1A
RHO GTPases Activate Rhotekin and Rhophilins	1.33	0.111	RHOB
Dilated Cardiomyopathy Signaling Pathway	1.33	0.02	CAMK2G,MYL6,PRKAR1A
Semaphorin interactions	1.33	0.0312	MYL6,RHOB
Docosahexaenoic Acid (DHA) Signaling	1.34	0.016	APP,BCL2L1,GNAQ,PRKAR1A
CREB Signaling in Neurons	1.35	0.0115	CAMK2G,GNAO1,GNAQ,GNB1,GNB5,POLR2F,PRKAR1A
Endocannabinoid Cancer Inhibition Pathway	1.35	0.0204	GNAO1,GNAQ,PRKAR1A
Pancreatic Secretion Signaling Pathway	1.35	0.0161	GNAQ,PRKAR1A,SLC4A7,VAMP2
Kinesins	1.37	0.0328	KIF3A,KIFAP3
Miro GTPase Cycle	1.38	0.125	RAP1GDS1
Visual phototransduction	1.39	0.0333	GNB1,GNB5
Metabolism of water-soluble vitamins and cofactors	1.4	0.0339	PDXK,SLC23A2
CGAS-STING Signaling Pathway	1.4	0.0214	ATP6V0C,ATP6V1A,ATP6V1B2
Ephrin A Signaling	1.41	0.0216	APP,MYL6,PRKAR1A
Adenine and Adenosine Salvage III	1.43	0.143	HPRT1
Trehalose Degradation II (Trehalase)	1.43	0.143	HK1
NLR signaling pathways	1.44	0.0357	APP,BCL2L1
G-Protein Coupled Receptor Signaling	1.45	0.0114	CAMK2G,GNAO1,GNAQ,GNB1,GNB5,MYL6,PRKAR1A,RGS4
Intrinsic Pathway for Apoptosis	1.45	0.0364	BCL2L1,DYNLL1
Response to elevated platelet cytosolic Ca2+	1.47	0.0227	APP,PFN1,SOD1
Synaptic Long Term Potentiation	1.47	0.0227	CAMK2G,GNAQ,PRKAR1A
Ferroptosis Signaling Pathway	1.48	0.0229	FTH1,SLC3A2,SQSTM1
Cardiac conduction	1.48	0.0231	ASPH,CAMK2G,FXYD6
Clathrin-mediated endocytosis	1.48	0.0231	DNAJC6,EPS15,VAMP2
TR/RXR Activation	1.5	0.0234	ENO1,PFKP,STRBP
ROBO SLIT Signaling Pathway	1.51	0.0236	APP,NELL2,PRKAR1A
Glutaminergic Receptor Signaling Pathway (Enhanced)	1.51	0.0154	CAMK2G,GNAO1,GNAQ,PRKAR1A,VAMP2
Calcium Signaling	1.51	0.0182	ASPH,CAMK2G,MYL6,PRKAR1A
Amyloid Processing	1.51	0.0392	APP,PRKAR1A
Autophagy	1.53	0.0184	PRKAR1A,RAB7A,SLC3A2,SQSTM1
MYC Mediated Apoptosis Signaling	1.53	0.04	BCL2L1,PRKAR1A
RHOA Signaling	1.54	0.0242	BAIAP2,MYL6,PFN1
PFKFB4 Signaling Pathway	1.55	0.0408	HK1,PRKAR1A
RAR Activation	1.55	0.014	CAMK2G,GNAQ,GNB1,PRKAR1A,PRMT2,RHOB
Glutamate Degradation III (via 4-aminobutyrate)	1.58	0.2	ABAT
HIF1α Signaling	1.58	0.0191	CAMK2G,EGLN1,HK1,PKM
Amyotrophic Lateral Sclerosis Signaling	1.61	0.0259	BCL2L1,RNF19A,SOD1
Ephrin Receptor Signaling	1.63	0.0198	GNAO1,GNAQ,GNB1,GNB5
Role of MAPK Signaling in Promoting the Pathogenesis of Influenza	1.63	0.0263	ATP6V0C,ATP6V1A,ATP6V1B2
Oxytocin in Brain Signaling Pathway	1.65	0.0201	GNAO1,GNAQ,GNB1,GNB5
Aggrephagy	1.65	0.0465	DYNC1I1,DYNLL1
Phenylalanine Degradation I (Aerobic)	1.67	0.25	QDPR
Acetylcholine Receptor Signaling Pathway	1.69	0.0206	CAMK2G,GNAO1,GNAQ,PRKAR1A
DAG and IP3 signaling	1.69	0.0488	CAMK2G,PRKAR1A
RNA Polymerase III Transcription	1.69	0.0488	NFIX,POLR2F
Potassium Channels	1.74	0.0291	GNB1,GNB5,KCNAB2
Eicosanoid Signaling	1.76	0.0179	GNAO1,GNAQ,GNB1,GNB5,PRKAR1A
COPI-mediated anterograde transport	1.76	0.0294	CAPZA2,DYNC1I1,DYNLL1
Detoxification of Reactive Oxygen Species	1.78	0.0541	SOD1,SOD2
1D-myo-inositol Hexakisphosphate Biosynthesis V (from Ins(1,3,4)P3)	1.8	0.333	ITPK1
4-aminobutyrate Degradation I	1.8	0.333	ABAT
Guanine and Guanosine Salvage I	1.8	0.333	HPRT1
Pyrophosphate hydrolysis	1.8	0.333	PPA1
Aldosterone Signaling in Epithelial Cells	1.86	0.0233	DNAJC5,DNAJC6,HSPA12A,HSPE1
Factors involved in megakaryocyte development and platelet production	1.89	0.033	CAPZA2,ITPK1,PRKAR1A
Hematoma Resolution Signaling Pathway	1.89	0.0194	FTH1,NDUFA13,NDUFV2,SOD1,SOD2
G-protein beta:gamma signalling	1.9	0.0625	GNB1,GNB5
Sperm Motility	1.9	0.0195	GNAO1,GNAQ,GNB1,GNB5,PRKAR1A
Activation of kainate receptors upon glutamate binding	1.95	0.0667	GNB1,GNB5
Asparagine Degradation I	1.97	0.5	ASRGL1
β-alanine Degradation I	1.97	0.5	ABAT
RHO GTPases activate PKNs	2.01	0.0714	MYL6,RHOB
Glucose metabolism	2.04	0.0375	HK1,PFKP,PKM
cAMP-mediated signaling	2.05	0.0212	AKAP12,CAMK2G,GNAO1,PRKAR1A,RGS4
Role of NFAT in Cardiac Hypertrophy	2.14	0.0223	CAMK2G,GNAQ,GNB1,GNB5,PRKAR1A
Synaptogenesis Signaling Pathway	2.15	0.019	CAMK2G,CPLX2,DNAJC5,MARCKS,PRKAR1A,VAMP2
Apelin Endothelial Signaling Pathway	2.15	0.0284	GNAO1,GNAQ,GNB1,GNB5
RHO GTPases Activate Formins	2.17	0.0288	DYNC1I1,DYNLL1,PFN1,RHOB
Nuclear Cytoskeleton Signaling Pathway	2.17	0.0227	CAPZA2,DYNC1I1,DYNLL1,KIF3A,KIFAP3
Translocation of SLC2A4 (GLUT4) to the plasma membrane	2.18	0.0423	KIF3A,KIFAP3,VAMP2
Iron homeostasis signaling pathway	2.18	0.029	ATP6V0C,ATP6V1A,ATP6V1B2,FTH1
Axonal Guidance Signaling	2.2	0.0157	BAIAP2,GNAO1,GNAQ,GNB1,GNB5,MYL6,PFN1,PRKAR1A
Insertion of tail-anchored proteins into the endoplasmic reticulum membrane	2.21	0.0909	APP,VAMP2
Interconversion of nucleotide di- and triphosphates	2.21	0.0909	AK5,GUK1
Sensory processing of sound by inner hair cells of the cochlea	2.22	0.0435	CAPZA2,DNAJC5,VAMP2
CCR3 Signaling in Eosinophils	2.23	0.0299	GNAO1,GNAQ,GNB1,GNB5
P2Y Purinergic Receptor Signaling Pathway	2.24	0.0301	GNAQ,GNB1,GNB5,PRKAR1A
fMLP Signaling in Neutrophils	2.26	0.0305	GNAO1,GNAQ,GNB1,GNB5
Sirtuin Signaling Pathway	2.31	0.0206	APP,NDUFA13,NDUFV2,POLR2F,SOD1,SOD2
RHO GTPases Activate ROCKs	2.34	0.105	MYL6,RHOB
RHO GTPases activate CIT	2.34	0.105	MYL6,RHOB
Oxytocin Signaling Pathway	2.38	0.0213	GNAO1,GNAQ,GNB1,GNB5,MYL6,PRKAR1A
GABA receptor activation	2.39	0.05	GNB1,GNB5,NPTN
GNRH Signaling	2.43	0.0262	CAMK2G,GNAQ,GNB1,GNB5,PRKAR1A
Protein Ubiquitination Pathway	2.45	0.022	DNAJC5,DNAJC6,FBXW7,HSPA12A,HSPE1,UCHL1
Regulation of Actin-based Motility by Rho	2.46	0.0348	BAIAP2,MYL6,PFN1,RHOB
Amino acids regulate mTORC1	2.49	0.0545	ATP6V0C,ATP6V1A,ATP6V1B2
HSP90 chaperone cycle for steroid hormone receptors in the presence of ligand	2.49	0.0545	CAPZA2,DYNC1I1,DYNLL1
Phototransduction Pathway	2.52	0.0556	GNB1,GNB5,PRKAR1A
G alpha (q) signalling events	2.6	0.0287	APP,GNAQ,GNB1,GNB5,RGS4
Beta-catenin independent WNT signaling	2.65	0.0392	GNAO1,GNB1,GNB5,PFN1
G alpha (z) signalling events	2.66	0.0625	GNB1,GNB5,RGS4
Advanced glycosylation endproduct receptor signaling	2.67	0.154	APP,CAPZA2
Protein folding	2.72	0.0408	FBXW7,GNAQ,GNB1,GNB5
GPER1 signaling	2.74	0.0667	GNB1,GNB5,PRKAR1A
NRF2-mediated Oxidative Stress Response	2.75	0.0253	DNAJC5,DNAJC6,FTH1,SOD1,SOD2,SQSTM1
Protein Kinase A Signaling	2.77	0.0195	AKAP12,CAMK2G,GNAQ,GNB1,GNB5,MYL6,PRKAR1A,PTPRS
Signaling by Insulin receptor	2.8	0.0698	ATP6V0C,ATP6V1A,ATP6V1B2
Vasopressin regulates renal water homeostasis via Aquaporins	2.8	0.0698	GNB1,GNB5,PRKAR1A
Phenylalanine and tyrosine metabolism	2.82	0.182	ASRGL1,QDPR
Relaxin Signaling	2.82	0.0323	GNAO1,GNAQ,GNB1,GNB5,PRKAR1A
Parkinson's Signaling Pathway	2.87	0.0228	ATP6V0C,ATP6V1A,ATP6V1B2,CAMK2G,NDUFA13,NDUFV2,UCHL1
RHOGDI Signaling	2.92	0.0273	GNAO1,GNAQ,GNB1,GNB5,MYL6,RHOB
Gene and protein expression by JAK-STAT signaling after IL-12 stimulation	2.99	0.0811	HNRNPA2B1,SOD1,SOD2
IL-8 Signaling	3.02	0.0286	BCL2L1,GNAO1,GNAQ,GNB1,GNB5,RHOB
GABAergic Receptor Signaling Pathway (Enhanced)	3.03	0.036	ABAT,GNAO1,GNB1,GNB5,PRKAR1A
G alpha (12/13) signalling events	3.04	0.05	ABR,GNB1,GNB5,RHOB
Intra-Golgi and retrograde Golgi-to-ER traffic	3.1	0.0296	CAPZA2,DYNC1I1,DYNLL1,KIF3A,KIFAP3,STX6
Opioid Signaling Pathway	3.1	0.025	CAMK2G,GNAO1,GNAQ,GNB1,GNB5,PRKAR1A,RGS4
Superoxide Radicals Degradation	3.11	0.25	SOD1,SOD2
Adrenergic Receptor Signaling Pathway (Enhanced)	3.13	0.03	ATP6V0C,ATP6V1A,ATP6V1B2,GNAO1,GNAQ,PRKAR1A
GABA Receptor Signaling	3.13	0.0379	ABAT,GNAO1,GNAQ,GNB1,GNB5
Signal amplification	3.14	0.0909	GNAQ,GNB1,GNB5
trans-Golgi Network Vesicle Budding	3.17	0.0541	APP,DNAJC6,FTH1,VAMP2
Thrombin signalling through proteinase activated receptors (PARs)	3.18	0.0938	GNAQ,GNB1,GNB5
G Beta Gamma Signaling	3.18	0.0388	GNAO1,GNAQ,GNB1,GNB5,PRKAR1A
Colorectal Cancer Metastasis Signaling	3.18	0.0258	BCL2L1,GNAO1,GNAQ,GNB1,GNB5,PRKAR1A,RHOB
Circadian Rhythm Signaling	3.21	0.0261	BHLHE40,CAMK2G,CIRBP,GNAQ,GNB1,GNB5,PRKAR1A
Endocannabinoid Developing Neuron Pathway	3.21	0.0394	GNAO1,GNB1,GNB5,MGLL,PRKAR1A
Ephrin B Signaling	3.21	0.0556	GNAO1,GNAQ,GNB1,GNB5
Melatonin Signaling	3.21	0.0556	CAMK2G,GNAO1,GNAQ,PRKAR1A
Signaling by Rho Family GTPases	3.22	0.0262	BAIAP2,GNAO1,GNAQ,GNB1,GNB5,MYL6,RHOB
Gαs Signaling	3.23	0.0397	GNAO1,GNAQ,GNB1,GNB5,PRKAR1A
Mitochondrial Dysfunction	3.26	0.0233	APP,CAMK2G,FBXW7,NDUFA13,NDUFV2,PRKAR1A,SOD1,SOD2
Cardiac Hypertrophy Signaling	3.28	0.0268	GNAO1,GNAQ,GNB1,GNB5,MYL6,PRKAR1A,RHOB
Cardiac β-adrenergic Signaling	3.37	0.0333	AKAP12,GNAO1,GNAQ,GNB1,GNB5,PRKAR1A
Glycolysis I	3.4	0.111	ENO1,PFKP,PKM
Estrogen Receptor Signaling	3.43	0.022	GNAO1,GNAQ,GNB1,GNB5,MYL6,NDUFA13,NDUFV2,PRKAR1A,SOD2
Gαq Signaling	3.5	0.0353	GNAO1,GNAQ,GNB1,GNB5,RGS4,RHOB
α-Adrenergic Signaling	3.52	0.0459	GNAO1,GNAQ,GNB1,GNB5,PRKAR1A
Androgen Signaling	3.52	0.0355	GNAO1,GNAQ,GNB1,GNB5,POLR2F,PRKAR1A
Orexin Signaling Pathway	3.52	0.0294	ATP6V0C,ATP6V1A,ATP6V1B2,GNAQ,GNB1,GNB5,PRKAR1A
Iron uptake and transport	3.57	0.069	ATP6V0C,ATP6V1A,ATP6V1B2,FTH1
Neutrophil degranulation	3.6	0.021	ATP6V0C,DNAJC5,DYNLL1,FTH1,KCNAB2,OSTF1,PDXK,PKM,RAB7A,TIMP2
Serotonin Receptor Signaling	3.65	0.0213	APP,CAMK2G,GNAO1,GNAQ,GNB1,GNB5,PRKAR1A,QDPR,RHOB,SQSTM1
Thrombin Signaling	3.67	0.0311	CAMK2G,GNAO1,GNAQ,GNB1,GNB5,MYL6,RHOB
IL-1 Signaling	3.77	0.0521	GNAO1,GNAQ,GNB1,GNB5,PRKAR1A
Endocannabinoid Neuronal Synapse Pathway	3.81	0.0403	GNAO1,GNAQ,GNB1,GNB5,MGLL,PRKAR1A
Huntington's Disease Signaling	3.82	0.0282	BCL2L1,CPLX2,DNAJC5,GNAQ,GNB1,GNB5,POLR2F,VAMP2
GABA synthesis, release, reuptake and degradation	3.86	0.158	ABAT,DNAJC5,VAMP2
Apelin Muscle Signaling Pathway	3.89	0.0833	GNAO1,GNAQ,GNB1,GNB5
Opioid Signalling	3.9	0.0556	CAMK2G,GNAQ,GNB1,GNB5,PRKAR1A
Gαi Signaling	3.96	0.0429	GNAO1,GNAQ,GNB1,GNB5,PRKAR1A,RGS4
MHC class II antigen presentation	4.21	0.0476	CAPZA2,DYNC1I1,DYNLL1,KIF3A,KIFAP3,RAB7A
Ion channel transport	4.22	0.0383	ASPH,ATP6V0C,ATP6V1A,ATP6V1B2,CAMK2G,FXYD6,TTYH1
AMPK Signaling	4.3	0.0331	AK5,GNAO1,GNAQ,GNB1,GNB5,PFKP,PRKAR1A,RAB7A
CXCR4 Signaling	4.46	0.0417	ELMO1,GNAO1,GNAQ,GNB1,GNB5,MYL6,RHOB
RHO GTPase cycle	4.5	0.0244	ABR,AKAP12,BAIAP2,CDC42SE2,HSPE1,KIDINS220,NIPSNAP2,RAB7A,RHOB,SLC4A7,TMEM59
Phagosome Maturation	4.53	0.0427	ATP6V0C,ATP6V1A,ATP6V1B2,DYNC1I1,DYNLL1,RAB7A,VAMP2
Integration of energy metabolism	4.71	0.0583	GNAQ,GNB1,GNB5,MARCKS,PRKAR1A,VAMP2
SNARE Signaling Pathway	5.05	0.0515	CAMK2G,CPLX2,DNAJC5,MYL6,PRKAR1A,RAB7A,VAMP2

## Sheet: EX E4 vs E3 LBsur Down L5
Ingenuity Canonical Pathways	-log(p-value)	Ratio	Molecules
Regulation of TP53 Activity through Phosphorylation	1.32	0.0215	ATM,MDM4
Transcriptional regulation of testis differentiation	1.32	0.0769	ZFPM2
Molecular Mechanisms of Cancer	1.38	0.00818	ATM,GAB1,IFNAR1,MMP16,PTCH1,RHOBTB1,TAB2
Gustation Pathway	1.39	0.0148	GABRA4,GABRG3,LRRC8B
Alpha-protein kinase 1 signaling pathway	1.39	0.0909	TAB2
Neurotransmitter receptors and postsynaptic signal transmission	1.39	0.0909	GLRB
Oleate Biosynthesis II (Animals)	1.39	0.0909	PTPRT
Pexophagy	1.39	0.0909	ATM
Activation of NMDA receptors and postsynaptic events	1.4	0.0238	GRIA4,LRRC7
SUMOylation of DNA damage response and repair proteins	1.48	0.0263	PIAS2,RAD21
RHO GTPase cycle	1.57	0.0111	ARHGAP21,CHN1,FAM135A,ITSN1,RHOBTB1
HOTAIR Regulatory Pathway	1.63	0.0184	AEBP2,ATG7,MMP16
GABA receptor activation	1.67	0.0333	GABRA4,GABRG3
Signaling by ERBB4	1.68	0.0339	GABRG3,TAB2
Cell Cycle: G2/M DNA Damage Checkpoint Regulation	1.8	0.0392	ATM,MDM4
GABAergic Receptor Signaling Pathway (Enhanced)	1.81	0.0216	GABRA4,GABRG3,NLGN1
Signaling by EGFR	1.82	0.04	GAB1,PTPN12
Signaling by ERBB2	1.82	0.04	GAB1,PTPN12
Regulation of TP53 Expression and Degradation	2.03	0.0513	ATM,MDM4
Synaptogenesis Signaling Pathway	2.17	0.0159	CHN1,GRIA4,ITSN1,NLGN1,SYT14
Regulation of TP53 Activity through Methylation	2.64	0.105	ATM,MDM4
Neurexins and neuroligins	2.89	0.0526	LRRTM4,NLGN1,SIPA1L1

[truncated: 14 more sheets: EX E4 vs E3 LBsur Up L6, EX E4 vs E3 LB- Up L1, EX E4 vs E3 LB- Down L1, EX E4 vs E3 LB- Up L23, EX E4 vs E3 LB- Down L23, EX E4 vs E3 LB- Up L4, EX E4 vs E3 LB- Down L4, EX E4 vs E3 LB- Up L5, EX E4 vs E3 LB- Down L5, EX E4 vs E3 LB- Up L6, EX E4 vs E3 LB- Down L6, Sheet1, AS E4 vs E3 LB+ Down L5, AS E4 vs E3 LBsur Down L5]
