# Supplementary material for: Spatially resolved molecular signatures of Lewy body dementia
Source: Acta Neuropathol. 2026 Jan 26;151(1):10. doi: 10.1007/s00401-026-02981-z (PMC12835040; doi:10.1007/s00401-026-02981-z)
Supplement: Supplementary file 6 — Supplementary Table 14 (XLSX 19 KB) [file 401_2026_2981_MOESM6_ESM.xlsx]

## Sheet: Sheet1
Supplementary Table 14. DEG list: E4 vs E3 in deconvoluted cell types in WM.

## Sheet: AS E4 vs E3 WM
Gene	p-value.bulk	log2FC.bulk
TSC22D1	0.0146245	-1.92528
ARL5A	0.0496844	-1.98517
TMEM123	0.0051815	-2.06829
SLC14A1	6.06441e-05	-1.98051
STOX1	0.00938288	-1.72201
ZMAT1	0.00142232	-1.92498
MTUS1	0.00140159	-1.79537
PIP4K2A	0.0043473	-1.67247
SMG1	0.0484434	-1.68156
IFNAR1	0.0124769	-1.58593
ATM	0.025387	-1.56383
PTEN	0.0239376	-1.4241
RAB1A	0.0316503	-1.41293
BCAP29	0.0277037	-1.48539
FAT3	0.00499614	-1.52738
TLR4	0.0188235	-1.45678
GJA1	0.00792645	-1.26473
RAD21	0.0382529	-1.45899
SP3	0.0207028	-1.38253
LRRC8D	0.0250339	-1.3544
CLIC4	0.0458447	-1.31128
ARHGAP29	0.0354509	-1.39257
NHS	0.0418535	-1.39242
RFTN2	0.000455074	-1.30573
MAPK1IP1L	0.0380979	-1.31327
RDX	0.0201586	-1.28477
RAPGEF3	0.0289654	-1.21115
TOX	0.00596548	-1.29484
WDR70	0.0314996	-1.34366
SCARB2	0.0333765	-1.27656
MGAT4C	0.037256	-1.31541
ADCY2	0.0101977	-1.31124
PPP2R5A	0.0244731	-1.26364
GAB1	0.0293001	-1.30049
HNRNPM	0.0447025	-1.28961
RYR3	0.00295885	-1.16444
TPCN1	0.0303919	-1.11107
SLC16A9	0.0172068	-1.12836
NAV3	0.019896	-1.23536
LYST	0.0309693	-1.10823
NEO1	0.0236936	-1.17857
BRINP3	0.0150746	-1.1407
NFE2L2	0.0467674	-0.990751
KLHL32	0.0465275	-1.00644
SOS1	0.0397119	-0.95959
KIAA1958	0.0329766	-1.01252
ETNPPL	0.0194996	-1.17048
SIPA1L1	0.0371609	-1.11846
AFF1	0.0124132	-1.00481
IQCA1	0.0168866	-1.05626
FAM171B	0.0157566	-1.08861
ZFHX3	0.0334114	-0.945709
COL21A1	0.0380241	-0.935182
ATF7	0.048279	-1.10927
RFX4	0.0125103	-1.02432
TAB2	0.0236572	-1.04237
LGI1	0.0239856	-0.891995
SYT17	0.0492118	-1.03655
DIP2C	0.0478504	-1.01467
RNF130	0.0339552	-0.859401
RNF150	0.0484268	-0.861249
CDHR3	0.0464762	-0.915829
KIAA0319	0.0306045	-0.952704
RHOQ	0.0444806	-0.807047
SLC15A2	0.0351108	-0.818865
RNPC3	0.0483031	-0.848482
DOCK7	0.0318622	-0.786219
LRRC3B	0.043587	-0.763564
ATP13A4	0.0394649	-0.709637
MGLL	0.0429684	0.733832
DTNBP1	0.0480801	0.873618
ATP5F1E	0.0320397	0.869027
ADAR	0.0286807	0.791699
NCDN	0.0464055	0.89734
ZBTB7A	0.020353	0.898709
CTSB	0.0394469	0.863851
MTCH1	0.0253169	0.83315
HERC4	0.0315201	0.897449
PKM	0.0320623	0.875131
LAP3	0.0280771	0.922544
ARRB1	0.0112411	0.854368
NUDT3	0.0242822	0.955637
IDS	0.0366662	0.872983
BAIAP2	0.0250698	0.958255
PTMS	0.0340296	0.931621
GSN	0.0381939	0.905909
SOD1	0.0211316	0.881214
DYNC1LI2	0.0439173	0.843739
RAB7A	0.016494	0.899882
CYSTM1	0.00988974	0.98356
YY1	0.0334978	0.962446
MYL6	0.0190333	0.985701
KIF5C	0.0307698	0.871172
ST8SIA1	0.0164559	1.06154
CAPZA2	0.0231143	0.997971
GNAO1	0.0130951	1.04351
CALM3	0.0407925	1.06661
ZCCHC24	0.0445654	0.927181
NPTXR	0.0272205	1.03274
SQSTM1	0.0386177	1.09377
SPI1	0.00949061	1.02315
DDR2	0.0246209	0.894614
ID3	0.00953127	1.11087
ITPK1	0.00233373	1.05118
NGRN	0.0109578	1.07812
RAB40B	0.00998801	1.09464
CSRP1	0.0165339	1.03097
PSAP	0.048975	1.02019
COTL1	0.0219959	1.10843
GNB1	0.00824754	1.04596
HNRNPA3	0.0295936	1.02476
SEPTIN9	0.00437398	1.06204
BMERB1	0.00386049	1.04734
MAP1A	0.0415923	0.943039
SAMD4A	0.0101791	1.06656
CORO1C	0.0116243	1.05615
EZR	0.00765848	1.10696
PRKAR1A	0.0236225	1.08115
MT2A	0.0149678	1.37876
DKK3	0.0273197	1.18337
RGMA	0.00358436	1.1164
OLFM1	0.00202115	1.18731
MARCKS	0.00940484	1.17196
C3	0.0063624	1.18127
JUND	0.00139659	1.27123
SDC3	0.0210823	1.16398
TSPYL1	0.00980741	1.24577
SCD	0.042047	1.08166
SERF2	0.00139394	1.2086
SAT1	0.00404424	1.2886
LGALS1	0.00582878	1.20586
PCSK1N	0.0439901	1.25853
CD44	0.0226597	1.15076
NDRG4	0.00185909	1.18806
ITPKB	0.00135256	1.35123
QDPR	0.00251995	1.34602
CD74	0.0234871	1.26305
ATP6V0C	0.00875078	1.33485
BAALC	0.00576996	1.22087
IFI6	0.0252197	1.24843
PURA	0.00124143	1.20812
TAPBP	0.000234743	1.33563
GSTP1	0.000848441	1.34513
FCGBP	0.0301722	1.37641
ENO1	0.000184988	1.44142
CLIP2	0.000397442	1.37639
GUK1	0.000203701	1.4391
FGFR3	0.0247543	1.1969
RAMP1	8.10481e-06	1.4853
ASRGL1	0.000245596	1.48324
PPA1	0.00258002	1.6429
CCDC85B	0.000441144	1.63525
PLEKHB1	0.00451674	1.45353
SPP1	0.0393446	1.72195
SOX2	0.000795186	1.66319
NAT8L	2.73435e-06	1.70446
ATP1A2	0.011991	1.61142
CIRBP	0.00437927	1.49838
SLC3A2	0.00116729	1.82015
CXCL14	0.000793114	1.79903
METRN	0.000541256	1.84818
FTH1	0.00470603	2.12074
MAFF	0.00278778	2.4891
SOD2	3.8092e-05	2.5313
MT3	6.91269e-06	2.65212
MTSS2	1.02844e-06	2.56383
BCAN	1.85277e-06	3.67027
CKB	4.59704e-05	3.07115
CST3	0.0458471	2.8766
APOE	9.22983e-12	7.3506
AQP4	5.50244e-10	8.05994

## Sheet: MG E4 vs E3 WM
Gene	p-value.bulk	log2FC.bulk
ZMAT1	0.00573292	-2.19508
TXNIP	0.0453939	-1.01738
CLEC2D	0.00834038	-1.56736
CLIC2	0.0286282	-2.04675
FOXP2	0.0337279	-1.16046
MTUS1	0.00473702	-1.71748
MAML3	0.0172799	-1.24922
MRC1	0.00360456	-1.40781
SOS1	0.0381699	-1.20562
TPCN1	0.0387574	-1.28094
WDR70	0.0263407	-1.44709
RNF150	0.0236685	-1.21464
NAV3	0.0143246	-1.41086
PIP4K2A	0.00488181	-1.67536
LRRC8D	0.00529117	-1.56617
ITPRID2	0.0387154	-1.16461
KBTBD12	0.0391197	-1.07538
SYT6	0.0316452	-1.05043
SH3RF3	0.0413646	-0.997583
SPOPL	0.0409498	-1.30438
BNC2	0.0412547	-0.988065
PDE3B	0.0374178	-1.10489
LYST	0.0240166	-1.16346
SYT17	0.0286386	-1.24666
IPCEF1	0.0139963	-1.29462
TPK1	0.0490351	-1.18594
ATM	0.00833514	-1.56157
LRRC8C	0.0354813	-1.10599
ZFHX3	0.0270249	-1.01113
CPED1	0.0138902	-1.11132
P2RX7	0.0243339	-1.16339
MAF	0.0309726	0.940501
PURA	0.048599	0.933642
GFAP	0.0166225	1.50678
TIMP2	0.0412141	0.881733
DNAJC5	0.0271802	0.961947
MARCKS	0.0241092	1.10062
SH3TC1	0.0330708	0.881704
PCSK1N	0.0133007	1.26836
APBB1IP	0.0341398	0.98135
ADAR	0.0475153	0.828158
KCTD12	0.0154704	1.15183
FAM107A	0.0124549	1.40929
QDPR	0.013728	1.14529
SERF2	0.00729771	1.16737
NGRN	0.0353292	1.00199
GUK1	0.00359974	1.36925
ATP6V0C	0.00253394	1.40884
BAIAP2	0.0288451	1.14053
GNB1	0.0105766	1.10386
YY1	0.0386789	1.07462
OLFM1	0.0463583	1.07107
TMIGD3	0.0437316	0.943859
MYL6	0.0296514	1.04634
TSPYL1	0.00978291	1.17538
GAP43	0.0368736	1.13584
ITPK1	0.013552	1.06983
CPLX2	0.0236204	1.31794
YWHAG	0.0347416	0.986616
TAPBP	0.00129534	1.38587
RAB7A	0.0213162	1.00336
CYFIP1	0.0192327	0.989786
GSTP1	0.0144595	1.28274
HERC4	0.037256	1.00818
HPRT1	0.0263606	1.13212
CAPZA2	0.0232994	1.10503
CCDC85B	0.00525647	1.50749
ACTR3	0.0453978	0.964439
PRKAR1A	0.0345911	1.02873
ZBTB7A	0.0133025	1.21244
PKM	0.0118582	1.1566
WARS	0.0416081	1.16999
RSRP1	0.0499213	1.0016
GSN	0.0364508	1.0161
EZR	0.0183846	1.1657
JUND	0.000844651	1.49596
OAZ1	0.0257001	1.092
CD63	0.0442261	1.07411
ARPC1B	0.00181628	1.46517
CIRBP	0.0040478	1.48106
FTH1	0.00441813	1.41368
TGFB1	0.00314046	1.54164
CLIP2	0.00120891	1.48952
HCLS1	0.0346622	1.20632
S100A11	0.00392374	1.62891
PPA1	0.00593662	1.61781
ASRGL1	0.0461097	1.66797
IFI44L	0.0327551	1.44905
CORO1C	0.00573152	1.45072
ENO1	0.000665464	1.58563
LAP3	0.00328699	1.50162
HNRNPA3	0.00959104	1.41931
IFI6	0.0114274	1.48194
PFKFB3	0.0287685	1.34062
CRYAB	0.0435773	1.27382
ATP1B1	0.0222884	1.49991
MX1	0.00563798	1.63952
PFN1	0.0105698	1.52192
VSIG4	0.00462151	1.60368
CXCL14	0.0318451	2.14847
CYBB	0.0126403	1.46943
MTMR2	0.0269079	1.65155
VEGFA	0.044671	1.65448
SPI1	0.00019306	1.85343
C3	5.74366e-07	2.18767
EIF4A1	0.0263255	1.55476
HAVCR2	0.00271342	1.99628
LCP1	0.00776828	1.74841
SOX2	0.00791216	2.5127
SQSTM1	0.00553967	1.78472
PSAP	0.00421375	1.77509
ISG15	0.0152542	2.43755
SLC3A2	0.00193992	2.14741
SNCA	0.00126311	2.0034
SAT1	0.000231088	2.23866
C1QB	0.000275818	2.52405
COTL1	3.09751e-05	2.69452
SGK1	0.0201911	3.12762
CD74	0.0136088	3.72638

## Sheet: OLG E4 vs E3 WM
Gene	p-value.bulk	log2FC.bulk
HSP90AA1	5.09153e-06	-5.23773
HIPK2	0.0472509	-3.13777
FMNL2	0.0125646	-2.40621
ENPP2	0.00153563	-2.8272
ZMAT1	1.33035e-06	-2.39296
ABCA2	0.0257443	-2.213
APOD	0.00239404	-2.45951
PIP4K2A	0.00100381	-2.62517
RAPGEF3	0.00221742	-1.71172
GAB1	0.00250507	-1.906
RFTN2	9.97713e-06	-2.04665
MTUS1	8.86878e-05	-2.12498
TRIM59	1.50743e-05	-2.1031
TPCN1	0.00561058	-1.29491
TMEM123	4.78889e-06	-2.02289
COMMD10	0.000664055	-2.32347
SORT1	0.0442132	-1.82347
NAV3	0.0178597	-1.42048
CEP126	0.00974035	-1.7667
TMEM144	0.0399914	-1.46733
ATP8A1	0.0302786	-1.40499
WDR70	0.0015462	-1.52326
ZNF146	0.00067765	-1.58185
ARHGAP21	0.0209462	-1.3337
PXK	0.00906682	-1.52002
TET2	0.00185482	-1.3086
PLEKHH1	0.0174163	-1.12497
ITPRID2	0.010727	-1.06727
PRRC2C	0.00270852	-1.10309
SMG1	0.0162074	-1.547
GRIA4	0.0035722	-1.19642
TXNIP	0.00853922	-1.03034
PTPRD	0.00293057	-1.33065
SLC24A2	0.0162097	-1.18374
DIP2C	0.00951	-1.09565
SPOPL	0.0020048	-1.39793
FAT1	0.0122015	-1.1873
LRRC8D	6.31594e-05	-1.4178
RNF130	0.00157309	-1.313
TULP3	0.0120579	-1.15527
SORCS2	0.00735937	-0.997908
ATF7	0.0104164	-1.20646
NEO1	0.00346126	-1.37357
C21orf91	0.000232334	-1.33764
ZNF532	0.020101	-0.878791
SP3	0.00235626	-1.43193
KIAA1109	0.00682863	-0.932041
DDX10	0.043389	-1.29293
P2RX7	0.00968682	-1.24888
LYST	0.00383595	-1.15501
DENND5A	0.0466737	-0.918608
FRMD4B	0.0201099	-0.905435
SIPA1L1	0.00535919	-1.24796
RDX	0.000687735	-1.49005
AIDA	0.00677097	-1.50499
SRRM1	0.0364572	-0.774252
SOS1	0.00921728	-0.933708
QSER1	0.0169396	-0.946682
AFF1	0.00331954	-1.10392
DOCK10	0.00349166	-1.03906
HNRNPM	0.00584696	-1.40469
ATP13A4	0.0181166	-0.949337
ZNF608	0.00350336	-0.978046
FAM171B	0.00226144	-1.08112
SKIL	0.0424978	-0.994421
MAX	0.0251616	-1.03156
TAB2	0.00639356	-1.03005
CLIC4	0.0159468	-1.58046
EVI2A	0.0195587	-1.26098
ATG7	0.00873421	-1.05824
KIAA1958	0.00236815	-1.13763
TLR4	0.0371678	-1.32729
CHORDC1	0.0188466	-1.61882
JMJD1C	0.00106758	-0.978093
MAML3	0.0264	-1.02807
HECTD2	0.0495659	-1.22928
IFNAR1	0.00316287	-1.56187
TLN2	0.00702456	-0.870105
PTPN12	0.00516838	-0.988525
PLPPR1	0.0409985	-0.90626
MDM4	0.0149481	-0.968845
MAGI2	0.0108568	-0.884861
FUT9	0.0408364	-0.79792
FA2H	0.00294563	-0.971843
PTEN	0.00985616	-1.41848
UBE2W	0.0147143	-1.20973
NFIB	0.0101329	-0.860781
GATAD1	0.0117712	-0.814397
CYP7B1	0.00303789	-1.12141
MOSMO	0.0355979	-1.19599
SRGAP1	0.0493499	-0.746384
PIAS2	0.00704095	-0.896737
ZNF148	0.0140392	-1.00224
SPATA5	0.028793	-0.959033
RNPC3	0.0105008	-0.878203
ZC3H12C	0.00638157	-0.890073
DIP2A	0.00400882	-1.00887
ZNF638	0.0241671	-0.902566
PTBP2	0.0183257	-0.931901
WDPCP	0.00498543	-0.925497
HHATL	0.0124562	-1.12311
EML1	0.0469874	-0.803068
LRRC8C	0.0358116	-0.840748
RNF217	0.00704051	-1.03617
DENND4C	0.0267993	-0.814579
HSPA8	0.0211759	-1.07109
NAALADL2	0.0479877	-0.887717
TANK	0.0249398	-1.15234
ANKRD26	0.0314017	-0.68899
ZC3H7A	0.0153678	-0.940604
KLHL32	0.0150985	-1.14053
RABGEF1	0.024663	-0.952477
AAK1	0.0442211	-0.740001
KAT6A	0.0207405	-0.775677
PGAP1	0.039525	-1.1529
PON2	0.0308921	-0.825833
RSRC1	0.0321704	-1.01248
MDM2	0.0416306	-0.970285
ADCY3	0.045985	-0.647687
ARRDC3	0.0195621	-0.721221
ARSB	0.0398331	-0.711978
CEP350	0.0329902	-0.622412
CTBP2	0.0356293	-0.961101
ELOVL7	0.0472363	-0.808977
NIPBL	0.0137416	-0.778475
FAXDC2	0.0339273	-0.785198
BTBD7	0.0165302	-0.838616
FAR1	0.0392435	-1.01725
GRM3	0.0329304	-0.669866
ZNF451	0.0148112	-0.810809
GON4L	0.0209554	-0.743492
SNX13	0.0220265	-0.967907
NFE2L2	0.0186988	-1.0244
ABCD3	0.0270773	-1.11046
PDE7A	0.0363638	-0.675614
CSNK1G3	0.0420148	-0.953526
KIF6	0.0265065	-0.887107
PIKFYVE	0.0209992	-0.779217
UBA6	0.0156916	-0.764783
CPD	0.0166882	-0.762051
RSRC2	0.0322555	-0.712747
HSPH1	0.0390689	-0.644111
RHOQ	0.0198133	-0.750731
SAMHD1	0.0418172	-0.844327
VPS8	0.0483917	-0.682654
MEIS1	0.0430696	-0.624542
TSPYL1	4.30254e-05	1.37446
SAT1	0.00216454	1.33388
COTL1	0.0141788	1.36184
MT2A	0.00669646	1.25097
HAVCR2	0.00496495	1.20697
CPLX2	0.000959377	1.5723
PRKAR1A	0.0294825	1.2554
GUK1	0.000179805	1.67817
GSTP1	0.000124308	1.44305
IFI6	0.0253871	1.40748
CCK	0.0328855	1.60313
APOE	0.049978	1.36656
FAM107A	0.000278802	1.7894
ASRGL1	3.56513e-05	1.47267
JUND	0.00201829	1.72003
NAT8L	9.47303e-06	1.60565
CLMN	0.0448338	1.49741
CCDC85B	1.89137e-06	1.81876
CLIP2	0.00254416	1.73677
OLIG1	0.00248412	2.45069
SLC3A2	0.000115274	1.79127
PPA1	1.66204e-05	2.04095
SLC31A2	0.00675549	2.24641
MAFF	0.0353852	2.43902
SOD2	4.06388e-06	2.75728
HSPA2	0.01985	3.86506

## Sheet: OPC E4 vs E3 WM
Gene	p-value.bulk	log2FC.bulk
PCDH11Y	0.0244674	-2.83793
ZMAT1	0.029449	-2.30783
NAV3	0.0225322	-1.59874
RIT2	0.0463538	-1.95596
GRIA4	0.00985276	-1.37285
TSC22D1	0.0291059	-2.06813
PIP4K2A	0.024209	-1.81474
RFTN2	0.00453833	-1.33394
BRINP3	0.0211327	-1.23143
SCN3A	0.0322965	-1.36909
P2RX7	0.0391413	-1.1425
ATCAY	0.0231746	-1.16858
DSCAM	0.0448369	-0.903665
FERMT1	0.0363648	-1.03817
GNB1	0.0250562	1.02138
OLFM1	0.0389587	1.03039
GFAP	0.00963866	1.32836
MTSS2	0.00224045	1.13979
GAP43	0.0491797	1.07253
CORO1C	0.0230774	1.096
PCSK1N	0.0156067	1.17026
METRN	0.0182881	1.27263
MARCKS	0.0164719	1.10213
MT3	0.0495099	0.868403
MARCKSL1	0.0432422	0.947339
PRKAR1A	0.0464169	1.02901
SMOC1	0.0320368	1.13609
TAPBP	0.0213421	1.19641
HNRNPA3	0.0478209	1.06582
SDC3	0.0172102	1.10416
SAT1	0.0248528	1.18379
GUK1	0.0250326	1.40725
OLIG1	0.00381055	1.49491
CLIP2	0.00352622	1.29496
COTL1	0.013979	1.2313
HPRT1	0.0340687	1.28278
ENO1	0.00288963	1.31633
JUND	0.0192863	1.38558
FAM107A	0.00891628	1.47354
SQSTM1	0.0356965	1.20384
ASRGL1	0.020611	1.5635
MTMR2	0.0388355	1.51265
NAT8L	0.00403737	1.6462
SLC5A3	0.0317501	1.58162
PPA1	0.0360726	1.89959
IFI6	0.0147264	1.37922
CCDC85B	0.0158672	1.90627
SLC3A2	0.00878798	1.77597
SOX2	0.00180251	1.8885
SPP1	0.0190283	2.50918
SOD2	9.12524e-05	2.69291
