# Supplementary material for: Spatially resolved molecular signatures of Lewy body dementia
Source: Acta Neuropathol. 2026 Jan 26;151(1):10. doi: 10.1007/s00401-026-02981-z (PMC12835040; doi:10.1007/s00401-026-02981-z)
Supplement: Supplementary file 7 — Supplementary Table 15 (XLSX 10 KB) [file 401_2026_2981_MOESM7_ESM.xlsx]

## Sheet: Sheet1
Supplementary Table 15. Pathway list: E4 vs E3 in deconvoluted cell types in WM.

## Sheet: AS E4 vs E3 Up WM
Ingenuity Canonical Pathways	-log(p-value)	Ratio	Molecules
Intra-Golgi and retrograde Golgi-to-ER traffic	1.31	0.0141	CAPZA2,DYNC1LI2,KIF5C
Acetyl-CoA Biosynthesis I (Pyruvate Dehydrogenase Complex)	1.31	0.0769	NAD+
Glycine Cleavage Complex	1.31	0.0769	NAD+
L-DOPA Degradation	1.31	0.0769	NAD+
L-carnitine Biosynthesis	1.31	0.0769	NAD+
NAD Salvage Pathway III	1.31	0.0769	NAD+
POU5F1 (OCT4), SOX2, NANOG activate genes related to proliferation	1.31	0.0769	SOX2
ABRA Signaling Pathway	1.31	0.0217	GSN,JUND
RANK Signaling in Osteoclasts	1.31	0.0217	CALM1 (includes others),GSN
Axonal Guidance Signaling	1.31	0.00969	BAIAP2,GNAO1,GNB1,MYL6,PRKAR1A
Agranulocyte Adhesion and Diapedesis	1.32	0.0142	CXCL14,EZR,MYL6
Clathrin-mediated Endocytosis Signaling	1.32	0.0142	APOE,ARRB1,RAB7A
D-glucuronate Degradation I	1.35	0.0833	NAD+
Glutamate Degradation III (via 4-aminobutyrate)	1.35	0.0833	NAD+
NAD Biosynthesis III	1.35	0.0833	NAD+
Proline catabolism	1.35	0.0833	NAD+
Serine Biosynthesis	1.35	0.0833	NAD+
Acetylcholine Receptor Signaling Pathway	1.35	0.0146	CALM1 (includes others),GNAO1,PRKAR1A
D-myo-inositol-5-phosphate Metabolism	1.35	0.0146	ATP1A2,ITPK1,NUDT3
Human Embryonic Stem Cell Pluripotency	1.35	0.0146	FGFR3,ID3,SOX2
Oxytocin in Brain Signaling Pathway	1.36	0.0147	CALM1 (includes others),GNAO1,GNB1
Integrin cell surface interactions	1.37	0.0233	CD44,SPP1
3-phosphoinositide Degradation	1.37	0.0149	ATP1A2,ITPK1,NUDT3
4-hydroxyproline Degradation I	1.38	0.0909	NAD+
Ascorbate Recycling (Cytosolic)	1.38	0.0909	NAD+
Carnitine synthesis	1.38	0.0909	NAD+
Pexophagy	1.38	0.0909	SQSTM1
Phenylethylamine Degradation I	1.38	0.0909	NAD+
mRNA Editing	1.38	0.0909	ADAR
BEX2 Signaling Pathway	1.38	0.0238	LGALS1,SPP1
Leukocyte Extravasation Signaling	1.39	0.0151	CD44,EZR,MYL6
Ion channel transport	1.39	0.0152	ATP1A2,ATP6V0C,CALM1 (includes others)
GNRH Signaling	1.4	0.0152	CALM1 (includes others),GNB1,PRKAR1A
Macrophage Classical Activation Signaling Pathway	1.4	0.0153	PKM,SPI1,YY1
2-amino-3-carboxymuconate Semialdehyde Degradation to Glutaryl-CoA	1.42	0.1	NAD+
4-aminobutyrate Degradation I	1.42	0.1	NAD+
Embryonic Stem Cell Differentiation into Cardiac Lineages	1.42	0.1	SOX2
Galactose catabolism	1.42	0.1	NAD+
POU5F1 (OCT4), SOX2, NANOG repress genes related to differentiation	1.42	0.1	SOX2
Pyruvate Fermentation to Lactate	1.42	0.1	NAD+
Taurine Biosynthesis	1.42	0.1	NAD+
β-alanine Degradation I	1.42	0.1	NAD+
Granulocyte Adhesion and Diapedesis	1.43	0.0157	CXCL14,EZR,SDC3
VDR/RXR Activation	1.43	0.0253	SPP1,YY1
D-myo-inositol (1,4,5,6)-Tetrakisphosphate Biosynthesis	1.44	0.0158	ATP1A2,ITPK1,NUDT3
D-myo-inositol (3,4,5,6)-tetrakisphosphate Biosynthesis	1.44	0.0158	ATP1A2,ITPK1,NUDT3
Sirtuin Signaling Pathway	1.44	0.0123	ATP5F1E,NAD+,SOD1,SOD2
Synaptogenesis Signaling Pathway	1.45	0.0124	APOE,CALM1 (includes others),MARCKS,PRKAR1A
Cardiac β-adrenergic Signaling	1.45	0.016	GNAO1,GNB1,PRKAR1A
1D-myo-inositol Hexakisphosphate Biosynthesis V (from Ins(1,3,4)P3)	1.47	0.111	ITPK1
2-ketoglutarate Dehydrogenase Complex	1.47	0.111	NAD+
Branched-chain α-keto acid Dehydrogenase Complex	1.47	0.111	NAD+
Creatine-phosphate Biosynthesis	1.47	0.111	CKB
Methylglyoxal Degradation VI	1.47	0.111	NAD+
Threonine Degradation II	1.47	0.111	NAD+
Sensory processing of sound by inner hair cells of the cochlea	1.47	0.0267	CAPZA2,EZR
Ephrin B Signaling	1.48	0.027	GNAO1,GNB1
Interferon alpha/beta signaling	1.48	0.027	ADAR,IFI6
Iron uptake and transport	1.48	0.027	ATP6V0C,FTH1
Glutamate Receptor Signaling	1.49	0.0274	CALM1 (includes others),GNB1
HSP90 chaperone cycle for steroid hormone receptors in the presence of ligand	1.49	0.0274	CAPZA2,DYNC1LI2
Role of Osteoclasts in Rheumatoid Arthritis Signaling Pathway	1.5	0.0129	CALM1 (includes others),GSN,SPI1,SPP1
Gαq Signaling	1.51	0.0169	CALM1 (includes others),GNAO1,GNB1
CXCR4 Signaling	1.52	0.017	GNAO1,GNB1,MYL6
Proline Degradation	1.52	0.125	NAD+
PXR/RXR Activation	1.54	0.029	PRKAR1A,SCD
SPINK1 General Cancer Pathway	1.54	0.029	MT2A,MT3
Polyamine Regulation in Colon Cancer	1.55	0.0294	SAT1,SLC3A2
RAB geranylgeranylation	1.55	0.0294	RAB40B,RAB7A
eNOS Signaling	1.56	0.0178	AQP4,CALM1 (includes others),PRKAR1A
Transcriptional Regulation by MECP2	1.58	0.0303	CALM1 (includes others),SOX2
Choline Degradation I	1.58	0.143	NAD+
Retinoate Biosynthesis II	1.58	0.143	NAD+
UDP-D-xylose and UDP-D-glucuronate Biosynthesis	1.58	0.143	NAD+
G alpha (s) signalling events	1.58	0.0181	ARRB1,GNB1,RAMP1
HOTAIR Regulatory Pathway	1.59	0.0182	CD44,SPP1,YY1
Relaxin Signaling	1.59	0.0182	GNAO1,GNB1,PRKAR1A
Sensory processing of sound by outer hair cells of the cochlea	1.6	0.0312	EZR,GSN
Ovarian Cancer Signaling	1.63	0.0187	ARRB1,CD44,PRKAR1A
Phototransduction Pathway	1.63	0.0323	GNB1,PRKAR1A
Glycerol-3-phosphate Shuttle	1.64	0.167	NAD+
Glycine Biosynthesis II	1.64	0.167	NAD+
Pyrophosphate hydrolysis	1.64	0.167	PPA1
Colorectal Cancer Metastasis Signaling	1.66	0.0145	ARRB1,GNAO1,GNB1,PRKAR1A
Netrin-1 signaling	1.68	0.0345	EZR,RGMA
Apelin Endothelial Signaling Pathway	1.71	0.0201	CALM1 (includes others),GNAO1,GNB1
GABAergic Receptor Signaling Pathway (Enhanced)	1.71	0.0201	GNAO1,GNB1,PRKAR1A
Asparagine Degradation I	1.72	0.2	ASRGL1
Sorbitol Degradation I	1.72	0.2	NAD+
NR1H2 and NR1H3-mediated signaling	1.72	0.0364	APOE,SCD
Superpathway of Inositol Phosphate Compounds	1.74	0.0153	ATP1A2,ITPK1,ITPKB,NUDT3
Gαi Signaling	1.75	0.021	GNAO1,GNB1,PRKAR1A
Response to elevated platelet cytosolic Ca2+	1.75	0.021	CALM1 (includes others),PSAP,SOD1
Smooth Muscle Contraction	1.75	0.0377	CALM1 (includes others),MYL6
GPER1 signaling	1.77	0.0385	GNB1,PRKAR1A
Cardiac conduction	1.78	0.0214	ATP1A2,CALM1 (includes others),NAD+
CCR3 Signaling in Eosinophils	1.78	0.0216	CALM1 (includes others),GNAO1,GNB1
G Beta Gamma Signaling	1.78	0.0216	GNAO1,GNB1,PRKAR1A
Apelin Muscle Signaling Pathway	1.79	0.0392	GNAO1,GNB1
fMLP Signaling in Neutrophils	1.79	0.0217	CALM1 (includes others),GNAO1,GNB1
Orexin Signaling Pathway	1.81	0.0161	ATP6V0C,CALM1 (includes others),GNB1,PRKAR1A
Actin Cytoskeleton Signaling	1.81	0.0161	BAIAP2,EZR,GSN,MYL6
MTF1 activates gene expression	1.82	0.25	CSRP1
Gluconeogenesis I	1.84	0.0417	ENO1,NAD+
Gαs Signaling	1.86	0.0231	GNAO1,GNB1,PRKAR1A
Signaling by VEGF	1.86	0.0231	BAIAP2,CALM1 (includes others),NAD+
Role of OCT4 in Mammalian Embryonic Stem Cell Pluripotency	1.87	0.0435	SOX2,SPP1
Role of Osteoblasts, Osteoclasts and Chondrocytes in Rheumatoid Arthritis	1.9	0.0171	CALM1 (includes others),DKK3,GSN,SPP1
NGF-stimulated transcription	1.97	0.0488	ID3,JUND
Cell surface interactions at the vascular wall	1.98	0.018	CD44,CD74,SDC3,SLC3A2
Beta-catenin independent WNT signaling	1.98	0.0256	CALM1 (includes others),GNAO1,GNB1
Regulation of Actin-based Motility by Rho	1.98	0.0256	BAIAP2,GSN,MYL6
Antigen Presentation Pathway	2.01	0.0513	CD74,TAPBP
Tryptophan catabolism	2.03	0.0526	NAD+,SLC3A2
Gene and protein expression by JAK-STAT signaling after IL-12 stimulation	2.05	0.0541	SOD1,SOD2
Transcriptional regulation by the AP-2 (TFAP2) family of transcription factors	2.08	0.0556	APOE,YY1
Thrombin signalling through proteinase activated receptors (PARs)	2.1	0.0571	ARRB1,GNB1
Activation of kainate receptors upon glutamate binding	2.12	0.0588	CALM1 (includes others),GNB1
Putrescine Degradation III	2.12	0.0588	NAD+,SAT1
Eicosanoid Signaling	2.16	0.0161	ARRB1,GNAO1,GNB1,NAD+,PRKAR1A
Glycosaminoglycan metabolism	2.17	0.03	BCAN,CD44,SDC3
IL-1 Signaling	2.18	0.0303	GNAO1,GNB1,PRKAR1A
Visual phototransduction	2.18	0.0303	CALM1 (includes others),GNB1,NAD+
Hepatic Fibrosis Signaling Pathway	2.22	0.0141	CALM1 (includes others),FTH1,MYL6,PRKAR1A,SOD2,SPP1
Estrogen Receptor Signaling	2.28	0.0145	ATP5F1E,GNAO1,GNB1,MYL6,PRKAR1A,SOD2
CLEAR Signaling Pathway	2.28	0.0172	ATP6V0C,CTSB,FGFR3,PSAP,RAB7A
Opioid Signaling Pathway	2.28	0.0172	ARRB1,CALM1 (includes others),GNAO1,GNB1,PRKAR1A
Apelin Adipocyte Signaling Pathway	2.28	0.033	GSTP1,PRKAR1A,SOD1
WNT/β-catenin Signaling	2.34	0.023	CD44,DKK3,GNAO1,SOX2
RHO GTPases activate PAKs	2.35	0.0769	CALM1 (includes others),MYL6
Androgen Signaling	2.36	0.0233	CALM1 (includes others),GNAO1,GNB1,PRKAR1A
Phagosome Maturation	2.37	0.0234	ATP6V0C,CTSB,DYNC1LI2,RAB7A
1D-myo-inositol Hexakisphosphate Biosynthesis II (Mammalian)	2.39	0.08	ITPK1,ITPKB
Cardiac Hypertrophy Signaling	2.41	0.0185	CALM1 (includes others),GNAO1,GNB1,MYL6,PRKAR1A
Endocannabinoid Neuronal Synapse Pathway	2.44	0.0245	GNAO1,GNB1,MGLL,PRKAR1A
Corticotropin Releasing Hormone Signaling	2.45	0.0247	CALM1 (includes others),GNAO1,JUND,PRKAR1A
Amyloid fiber formation	2.46	0.038	APOE,CST3,GSN
Mitochondrial biogenesis	2.46	0.038	CALM1 (includes others),NAD+,SOD2
trans-Golgi Network Vesicle Budding	2.46	0.038	ARRB1,DTNBP1,FTH1
Melatonin Signaling	2.47	0.0385	CALM1 (includes others),GNAO1,PRKAR1A
AMPK Signaling	2.5	0.0194	GNAO1,GNB1,NAD+,PRKAR1A,RAB7A
Semaphorin Neuronal Repulsive Signaling Pathway	2.55	0.0263	BCAN,CD44,MYL6,PRKAR1A
Retinoid metabolism and transport	2.61	0.0429	APOE,NAD+,SDC3
IL-12 Signaling and Production in Macrophages	2.62	0.0207	APOE,CALM1 (includes others),DDR2,RAB7A,SPI1
Degradation of the extracellular matrix	2.66	0.0448	BCAN,CD44,SPP1
SNARE Signaling Pathway	2.68	0.0286	CALM1 (includes others),MYL6,PRKAR1A,RAB7A
Integration of energy metabolism	2.71	0.0292	GNB1,MARCKS,NAD+,PRKAR1A
Myelination Signaling Pathway	2.73	0.0179	CALM1 (includes others),FGFR3,PRKAR1A,SCD,SOX2,YY1
Autophagy	2.73	0.0219	CALM1 (includes others),PRKAR1A,RAB7A,SLC3A2,SQSTM1
RHOGDI Signaling	2.74	0.0221	CD44,EZR,GNAO1,GNB1,MYL6
Endocannabinoid Developing Neuron Pathway	2.82	0.0312	GNAO1,GNB1,MGLL,PRKAR1A
Regulation of Insulin-like Growth Factor (IGF) transport and uptake by IGFBPs	2.84	0.0315	APOE,CST3,LGALS1,SPP1
Detoxification of Reactive Oxygen Species	2.84	0.0517	GSTP1,SOD1,SOD2
RHOA Signaling	2.85	0.0317	BAIAP2,EZR,MYL6,SEPTIN9
Metallothioneins bind metals	2.89	0.143	MT2A,MT3
α-Adrenergic Signaling	2.94	0.0336	CALM1 (includes others),GNAO1,GNB1,PRKAR1A
DAG and IP3 signaling	2.98	0.0577	CALM1 (includes others),NAD+,PRKAR1A
Vasopressin regulates renal water homeostasis via Aquaporins	3.03	0.06	AQP4,GNB1,PRKAR1A
Oxytocin Signaling Pathway	3.05	0.0207	ARRB1,CALM1 (includes others),GNAO1,GNB1,MYL6,PRKAR1A
Opioid Signalling	3.05	0.036	CALM1 (includes others),GNB1,NAD+,PRKAR1A
Post-translational protein phosphorylation	3.08	0.0367	APOE,CST3,LGALS1,SPP1
Phenylalanine Degradation I (Aerobic)	3.11	0.182	NAD+,QDPR
Serotonin Receptor Signaling	3.18	0.0161	ARRB1,CALM1 (includes others),CD44,GNAO1,GNB1,PRKAR1A,QDPR,SQSTM1
Superoxide Radicals Degradation	3.19	0.2	SOD1,SOD2
Sperm Motility	3.2	0.0221	CALM1 (includes others),DDR2,FGFR3,GNAO1,GNB1,PRKAR1A
Factors involved in megakaryocyte development and platelet production	3.21	0.0396	CAPZA2,ITPK1,MAFF,PRKAR1A
Glycolysis I	3.22	0.0698	ENO1,NAD+,PKM
Signaling by Rho Family GTPases	3.22	0.0223	BAIAP2,EZR,GNAO1,GNB1,MYL6,SEPTIN9
Ferroptosis Signaling Pathway	3.4	0.0311	CTSB,FTH1,SAT1,SLC3A2,SQSTM1
Phenylalanine and tyrosine metabolism	3.45	0.0833	ASRGL1,NAD+,QDPR
Mitochondrial Dysfunction	3.99	0.0213	ATP1A2,ATP5F1E,CALM1 (includes others),GSTP1,NAD+,PRKAR1A,SOD1,SOD2
NRF2-mediated Oxidative Stress Response	4.44	0.0295	FTH1,GSTP1,JUND,MAFF,SOD1,SOD2,SQSTM1
MHC class II antigen presentation	4.94	0.0458	CAPZA2,CD74,CTSB,DYNC1LI2,KIF5C,RAB7A
Neutrophil degranulation	6.53	0.0252	ATP6V0C,CD44,COTL1,CST3,CTSB,CYSTM1,FTH1,GSN,GSTP1,PKM,PSAP,RAB7A

## Sheet: AS E4 vs E3 Down WM
Ingenuity Canonical Pathways	-log(p-value)	Ratio	Molecules
Glioma Signaling	1.31	0.016	PTEN,SOS1
RHOA Signaling	1.31	0.0161	PIP4K2A,RDX
Role of NANOG in Mammalian Embryonic Stem Cell Pluripotency	1.31	0.0161	GAB1,SOS1
Processing of Capped Intron-Containing Pre-mRNA	1.31	0.0105	HNRNPM,RNPC3,WDR70
D-myo-inositol (1,3,4)-trisphosphate Biosynthesis	1.33	0.0588	PTEN
Signaling by NTRK3 (TRKC)	1.33	0.0588	SOS1
Signaling by Type 1 Insulin-like Growth Factor 1 Receptor (IGF1R)	1.33	0.0588	SOS1
Renin-Angiotensin Signaling	1.33	0.0165	ADCY2,SOS1
Oxytocin Signaling Pathway	1.33	0.0106	GJA1,NFE2L2,SOS1
NGF Signaling	1.34	0.0167	GAB1,SOS1
Sphingosine-1-phosphate Signaling	1.34	0.0167	ADCY2,RHOQ
Opioid Signaling Pathway	1.34	0.0107	ADCY2,RYR3,SOS1
Cholecystokinin/Gastrin-mediated Signaling	1.34	0.0168	RHOQ,SOS1
MSP-RON Signaling in Macrophages Pathway	1.34	0.0168	SOS1,TLR4
Serotonin Receptor Signaling	1.35	0.00853	ADCY2,RAPGEF3,RHOQ,RYR3
Caspase activation via Death Receptors in the presence of ligand	1.35	0.0625	TLR4
Rap1 signalling	1.35	0.0625	RAPGEF3
Fc Epsilon RI Signaling	1.35	0.0169	GAB1,SOS1
Neuregulin Signaling	1.36	0.0171	PTEN,SOS1
CDK5 Signaling	1.37	0.0174	ADCY2,PPP2R5A
Regulation of Actin-based Motility by Rho	1.37	0.0174	PIP4K2A,RHOQ
Prostate Cancer Signaling	1.38	0.0175	PTEN,SOS1
Mitotic Telophase/Cytokinesis	1.38	0.0667	RAD21
Signaling by Rho Family GTPases	1.39	0.0112	PIP4K2A,RDX,RHOQ
Kinetochore Metaphase Signaling Pathway	1.41	0.0182	PPP2R5A,RAD21
DNA Double-Strand Break Repair by Homologous Recombination	1.41	0.0714	ATM
DNA Double-Strand Break Repair by Non-Homologous End Joining	1.41	0.0714	ATM
Interleukin-15 signaling	1.41	0.0714	SOS1
LGI-ADAM interactions	1.41	0.0714	LGI1
Cardiac Hypertrophy Signaling	1.42	0.0115	ADCY2,RHOQ,SOS1
ISGylation Signaling Pathway	1.42	0.0185	IFNAR1,TLR4
Telomerase Signaling	1.42	0.0185	PPP2R5A,SOS1
Cargo recognition for clathrin-mediated endocytosis	1.43	0.0187	KIAA0319,SCARB2
Integration of energy metabolism	1.46	0.0194	ADCY2,RAPGEF3
Sumoylation Pathway	1.46	0.0194	RHOQ,SP3
Docosahexaenoic Acid (DHA) Signaling	1.46	0.012	ADCY2,NFE2L2,SYT17
Pancreatic Secretion Signaling Pathway	1.47	0.0121	ADCY2,RAPGEF3,RYR3
ATM Signaling	1.48	0.02	ATM,PPP2R5A
Melanocyte Development and Pigmentation Signaling	1.5	0.0204	ADCY2,SOS1
p53 Signaling	1.5	0.0204	ATM,PTEN
Hepatic Fibrosis Signaling Pathway	1.51	0.00959	PTEN,RHOQ,SOS1,TLR4
Alpha-protein kinase 1 signaling pathway	1.51	0.0909	TAB2
Pexophagy	1.51	0.0909	ATM
IL-1 Signaling	1.51	0.0208	ADCY2,TAB2
Superpathway of Inositol Phosphate Compounds	1.52	0.0127	PIP4K2A,PPP2R5A,PTEN
Sertoli Cell-Germ Cell Junction Signaling Pathway (Enhanced)	1.53	0.0127	GJA1,PPP2R5A,SP3
Actin Nucleation by ARP-WASP Complex	1.54	0.0215	RHOQ,SOS1
POU5F1 (OCT4), SOX2, NANOG repress genes related to differentiation	1.55	0.1	TSC22D1
Immunogenic Cell Death Signaling Pathway	1.57	0.0222	IFNAR1,TLR4
NAFLD Signaling Pathway	1.57	0.0133	NFE2L2,PPP2R5A,TLR4
Thrombin Signaling	1.58	0.0133	ADCY2,RHOQ,SOS1
Cyclins and Cell Cycle Regulation	1.6	0.0233	ATM,PPP2R5A
FGF Signaling	1.6	0.0233	GAB1,SOS1
Role of Hypercytokinemia/hyperchemokinemia in the Pathogenesis of Influenza	1.6	0.0233	IFNAR1,TLR4
RHOGDI Signaling	1.6	0.0136	PIP4K2A,RDX,RHOQ
ERK/MAPK Signaling	1.63	0.014	PPP2R5A,RAPGEF3,SOS1
BEX2 Signaling Pathway	1.64	0.0244	PPP2R5A,PTEN
PI Metabolism	1.64	0.0244	PIP4K2A,PTEN
Integrin Signaling	1.65	0.0142	PTEN,RHOQ,SOS1
NFE2L2 regulates pentose phosphate pathway genes	1.65	0.125	NFE2L2
Dopamine Receptor Signaling	1.66	0.025	ADCY2,PPP2R5A
3-phosphoinositide Biosynthesis	1.66	0.0144	PIP4K2A,PPP2R5A,PTEN
Renal Cell Carcinoma Signaling	1.67	0.0253	GAB1,SOS1
Neurotrophin/TRK Signaling	1.68	0.0256	GAB1,SOS1
Toll-like Receptor Signaling	1.68	0.0256	TAB2,TLR4
GDNF Family Ligand-Receptor Interactions	1.7	0.0263	GAB1,SOS1
Hypoxia Signaling in the Cardiovascular System	1.7	0.0263	ATM,PTEN
ILK Signaling	1.71	0.0149	PPP2R5A,PTEN,RHOQ
D-myo-inositol-5-phosphate Metabolism	1.72	0.0151	PIP4K2A,PPP2R5A,PTEN
Endothelin-1 Signaling	1.75	0.0155	ADCY2,GAB1,SOS1
Hepatic Fibrosis / Hepatic Stellate Cell Activation	1.75	0.0155	COL21A1,IFNAR1,TLR4
Production of Nitric Oxide and Reactive Oxygen Species in Macrophages	1.76	0.0157	PPP2R5A,RHOQ,TLR4
NOD1/2 Signaling Pathway	1.78	0.0159	IFNAR1,TAB2,TLR4
Mitotic Roles of Polo-Like Kinase	1.81	0.0299	PPP2R5A,RAD21
Ion channel transport	1.81	0.0164	ATP13A4,RYR3,TPCN1
ERB2-ERBB3 Signaling	1.83	0.0308	PTEN,SOS1
UFMylation Signaling Pathway	1.87	0.0323	ATM,TLR4
Glioblastoma Multiforme Signaling	1.89	0.0175	PTEN,RHOQ,SOS1
Endometrial Cancer Signaling	1.9	0.0333	PTEN,SOS1
Signaling by ERBB4	1.91	0.0339	SOS1,TAB2
Role of CHK Proteins in Cell Cycle Checkpoint Control	1.93	0.0345	ATM,PPP2R5A
Necroptosis Signaling Pathway	2.01	0.0194	IFNAR1,TAB2,TLR4
NAD Signaling Pathway	2.04	0.0199	GJA1,RYR3,TPCN1
Signaling by EGFR	2.05	0.04	GAB1,SOS1
Signaling by ERBB2	2.05	0.04	GAB1,SOS1
Signaling by FGFR1	2.05	0.04	GAB1,SOS1
NFE2L2 regulating TCA cycle genes	2.07	0.333	NFE2L2
RHO GTPases regulate CFTR trafficking	2.07	0.333	RHOQ
Regulation of NFE2L2 gene expression	2.07	0.333	NFE2L2
Heme signaling	2.1	0.0426	NFE2L2,TLR4
Colorectal Cancer Metastasis Signaling	2.13	0.0148	ADCY2,RHOQ,SOS1,TLR4
Role of PKR in Interferon Induction and Antiviral Response	2.16	0.0221	IFNAR1,TAB2,TLR4
SNARE Signaling Pathway	2.16	0.0221	ADCY2,RAB1A,SYT17
MyD88:MAL(TIRAP) cascade initiated on plasma membrane	2.2	0.0476	TAB2,TLR4
RET signaling	2.22	0.0488	GAB1,SOS1
Signaling by FGFR4	2.22	0.0488	GAB1,SOS1
Signaling by FGFR3	2.24	0.05	GAB1,SOS1
Gαs Signaling	2.25	0.0238	ADCY2,RAPGEF3,RYR3
Cohesin Chromatin Regulation Pathway	2.27	0.0162	ATM,FAT3,PPP2R5A,RAD21
MyD88-independent TLR4 cascade	2.3	0.0541	TAB2,TLR4
Pathogen Induced Cytokine Storm Signaling Pathway	2.39	0.0135	COL21A1,IFNAR1,LYST,RYR3,TLR4
MyD88 dependent cascade initiated on endosome	2.45	0.0645	TAB2,TLR4
Autophagy	2.47	0.0184	ATM,PPP2R5A,PTEN,TLR4
Molecular Mechanisms of Cancer	2.54	0.00935	ADCY2,ATM,GAB1,IFNAR1,RAPGEF3,RHOQ,SOS1,TAB2
Integrin signaling	2.57	0.0741	RAPGEF3,SOS1
Gap Junction Signaling	2.63	0.0154	ADCY2,GJA1,SOS1,SP3,TLR4
Signaling by Erythropoietin	2.64	0.08	GAB1,SOS1
Signaling by NTRK2 (TRKB)	2.64	0.08	GAB1,SOS1
Role of Osteoclasts in Rheumatoid Arthritis Signaling Pathway	2.73	0.0162	COL21A1,RHOQ,SOS1,TAB2,TLR4
RHO GTPase cycle	2.76	0.0133	ARHGAP29,DOCK7,GJA1,NHS,RHOQ,SOS1
Signaling by MET	2.83	0.038	DOCK7,GAB1,SOS1
Signaling by FGFR2	2.93	0.0411	GAB1,HNRNPM,SOS1
Insulin Receptor Signaling	3.16	0.0286	GAB1,PTEN,RHOQ,SOS1
PIP3 activates AKT signaling	3.16	0.0286	GAB1,PIP4K2A,PPP2R5A,PTEN
PI3K/AKT Signaling	3.58	0.025	GAB1,IFNAR1,PPP2R5A,PTEN,SOS1

## Sheet: MG E4 vs E3 Up WM
Ingenuity Canonical Pathways	-log(p-value)	Ratio	Molecules
IGF-1 Signaling	1.31	0.0187	PRKAR1A,YWHAG
Estrogen Receptor Signaling	1.31	0.00966	GNB1,MYL6,PRKAR1A,VEGFA
Advanced glycosylation endproduct receptor signaling	1.31	0.0667	CAPZA2
Cellular response to heat stress	1.32	0.019	CRYAB,NAD+
Apelin Cardiomyocyte Signaling Pathway	1.33	0.0192	MYL6,TGFB1
Arginine Degradation I (Arginase Pathway)	1.34	0.0714	NAD+
Aspartate Degradation II	1.34	0.0714	NAD+
Spermine and Spermidine Degradation I	1.34	0.0714	SAT1
S100 Family Signaling Pathway	1.36	0.00771	CYBB,EZR,PRKAR1A,S100A11,TGFB1,VEGFA
IL-1 Signaling	1.37	0.0202	GNB1,PRKAR1A
Visual phototransduction	1.37	0.0202	GNB1,NAD+
EIF2 Signaling	1.37	0.0129	EIF4A1,VEGFA,WARS1
Acetyl-CoA Biosynthesis I (Pyruvate Dehydrogenase Complex)	1.38	0.0769	NAD+
Glycine Cleavage Complex	1.38	0.0769	NAD+
L-DOPA Degradation	1.38	0.0769	NAD+
L-carnitine Biosynthesis	1.38	0.0769	NAD+
NAD Salvage Pathway III	1.38	0.0769	NAD+
POU5F1 (OCT4), SOX2, NANOG activate genes related to proliferation	1.38	0.0769	SOX2
Multiple Sclerosis Signaling Pathway	1.38	0.0129	C1QB,TGFB1,YY1
Role of NFAT in Cardiac Hypertrophy	1.38	0.013	GNB1,PRKAR1A,TGFB1
D-glucuronate Degradation I	1.41	0.0833	NAD+
Glutamate Degradation III (via 4-aminobutyrate)	1.41	0.0833	NAD+
NAD Biosynthesis III	1.41	0.0833	NAD+
Proline catabolism	1.41	0.0833	NAD+
Serine Biosynthesis	1.41	0.0833	NAD+
Dopamine Receptor Signaling	1.41	0.0213	PRKAR1A,QDPR
Adrenergic Receptor Signaling Pathway (Enhanced)	1.44	0.0137	ATP6V0C,PRKAR1A,TGFB1
4-hydroxyproline Degradation I	1.45	0.0909	NAD+
Ascorbate Recycling (Cytosolic)	1.45	0.0909	NAD+
Carnitine synthesis	1.45	0.0909	NAD+
Pexophagy	1.45	0.0909	SQSTM1
Phenylethylamine Degradation I	1.45	0.0909	NAD+
mRNA Editing	1.45	0.0909	ADAR
IL-8 Signaling	1.47	0.014	CYBB,GNB1,VEGFA
Role of Hypercytokinemia/hyperchemokinemia in the Pathogenesis of Influenza	1.47	0.023	ISG15,MX1
Agranulocyte Adhesion and Diapedesis	1.48	0.0142	CXCL14,EZR,MYL6
2-amino-3-carboxymuconate Semialdehyde Degradation to Glutaryl-CoA	1.49	0.1	NAD+
4-aminobutyrate Degradation I	1.49	0.1	NAD+
Embryonic Stem Cell Differentiation into Cardiac Lineages	1.49	0.1	SOX2
Galactose catabolism	1.49	0.1	NAD+
Guanine and Guanosine Salvage I	1.49	0.1	HPRT1
POU5F1 (OCT4), SOX2, NANOG repress genes related to differentiation	1.49	0.1	SOX2
Pyruvate Fermentation to Lactate	1.49	0.1	NAD+
Taurine Biosynthesis	1.49	0.1	NAD+
β-alanine Degradation I	1.49	0.1	NAD+
CDX Gastrointestinal Cancer Signaling Pathway	1.51	0.0146	CYBB,SOX2,TGFB1
Renal Cell Carcinoma Signaling	1.53	0.0247	TGFB1,VEGFA
1D-myo-inositol Hexakisphosphate Biosynthesis V (from Ins(1,3,4)P3)	1.53	0.111	ITPK1
2-ketoglutarate Dehydrogenase Complex	1.53	0.111	NAD+
Branched-chain α-keto acid Dehydrogenase Complex	1.53	0.111	NAD+
Methylglyoxal Degradation VI	1.53	0.111	NAD+
Threonine Degradation II	1.53	0.111	NAD+
Amyloid fiber formation	1.55	0.0253	GSN,SNCA
Role of JAK family kinases in IL-6-type Cytokine Signaling	1.55	0.0253	TGFB1,VEGFA
Ion channel transport	1.55	0.0152	ATP1B1,ATP6V0C,SGK1
MicroRNA Biogenesis Signaling Pathway	1.55	0.0152	ADAR,TGFB1,VEGFA
Proline Degradation	1.58	0.125	NAD+
ERK5 Signaling	1.59	0.0267	SGK1,YWHAG
Metabolism of polyamines	1.59	0.0267	OAZ1,SAT1
Iron uptake and transport	1.6	0.027	ATP6V0C,FTH1
Choline Degradation I	1.64	0.143	NAD+
Retinoate Biosynthesis II	1.64	0.143	NAD+
UDP-D-xylose and UDP-D-glucuronate Biosynthesis	1.64	0.143	NAD+
Aldosterone Signaling in Epithelial Cells	1.65	0.0165	CRYAB,DNAJC5,SGK1
Netrin Signaling	1.65	0.0166	ACTR3,ARPC1B,PRKAR1A
Tight Junction Signaling	1.66	0.0167	MYL6,PRKAR1A,TGFB1
Autism Signaling Pathway	1.68	0.0127	CYFIP1,HPRT1,PRKAR1A,TGFB1
Transcriptional Regulation by MECP2	1.69	0.0303	SGK1,SOX2
Germ Cell-Sertoli Cell Junction Signaling	1.7	0.0173	GSN,MTMR2,TGFB1
Glycerol-3-phosphate Shuttle	1.71	0.167	NAD+
Glycine Biosynthesis II	1.71	0.167	NAD+
Pyrophosphate hydrolysis	1.71	0.167	PPA1
Activation of IRF by Cytosolic Pattern Recognition Receptors	1.71	0.0308	ADAR,ISG15
PFKFB4 Signaling Pathway	1.71	0.0308	PRKAR1A,TGFB1
Eicosanoid Signaling	1.71	0.0129	GNB1,NAD+,PRKAR1A,VEGFA
Phagosome Maturation	1.72	0.0175	ATP6V0C,CYBB,RAB7A
Sensory processing of sound by outer hair cells of the cochlea	1.72	0.0312	EZR,GSN
NAD Signaling Pathway	1.72	0.0176	NAD+,TGFB1,VEGFA
Phototransduction Pathway	1.75	0.0323	GNB1,PRKAR1A
Relaxin Signaling	1.76	0.0182	GNB1,PRKAR1A,VEGFA
PCP (Planar Cell Polarity) Pathway	1.77	0.0333	JUND,PFN1
Corticotropin Releasing Hormone Signaling	1.78	0.0185	JUND,PRKAR1A,VEGFA
Asparagine Degradation I	1.78	0.2	ASRGL1
Sorbitol Degradation I	1.78	0.2	NAD+
IL-10 Signaling	1.79	0.0186	MAF,NAD+,PKM
Detoxification of Reactive Oxygen Species	1.8	0.0345	CYBB,GSTP1
Colorectal Cancer Metastasis Signaling	1.87	0.0145	GNB1,PRKAR1A,TGFB1,VEGFA
Protein Kinase A Signaling	1.88	0.0118	GNB1,MYL6,PRKAR1A,TGFB1,YWHAG
DAG and IP3 signaling	1.89	0.0385	NAD+,PRKAR1A
GPER1 signaling	1.89	0.0385	GNB1,PRKAR1A
Cardiac Hypertrophy Signaling	1.91	0.0148	GNB1,MYL6,PRKAR1A,TGFB1
Vasopressin regulates renal water homeostasis via Aquaporins	1.92	0.04	GNB1,PRKAR1A
Gluconeogenesis I	1.96	0.0417	ENO1,NAD+
Th2 Pathway	1.97	0.0219	MAF,SPI1,TGFB1
MHC class II antigen presentation	2.03	0.0229	CAPZA2,CD74,RAB7A
14-3-3-mediated Signaling	2.04	0.0233	GFAP,SNCA,YWHAG
IL-12 Signaling and Production in Macrophages	2.07	0.0166	MAF,RAB7A,SPI1,TGFB1
Mitochondrial Dysfunction	2.08	0.0133	ATP1B1,GSTP1,NAD+,PRKAR1A,SNCA
NGF-stimulated transcription	2.09	0.0488	JUND,SGK1
Pathogen Induced Cytokine Storm Signaling Pathway	2.09	0.0133	CXCL14,FTH1,SPI1,TGFB1,VEGFA
Antigen Presentation Pathway	2.13	0.0513	CD74,TAPBP
Inhibition of Angiogenesis by TSP1	2.13	0.0513	TGFB1,VEGFA
Tryptophan catabolism	2.15	0.0526	NAD+,SLC3A2
Glucose metabolism	2.19	0.0263	NAD+,PFKFB3,PKM
Cell surface interactions at the vascular wall	2.2	0.018	ATP1B1,CD74,SLC3A2,TGFB1
Transcriptional regulation by the AP-2 (TFAP2) family of transcription factors	2.2	0.0556	VEGFA,YY1
Interleukin-4 and Interleukin-13 signaling	2.21	0.0268	SOX2,TGFB1,VEGFA
Serotonin Receptor Signaling	2.21	0.0121	GAP43,GNB1,PRKAR1A,QDPR,SQSTM1,TGFB1
Opioid Signalling	2.22	0.027	GNB1,NAD+,PRKAR1A
Putrescine Degradation III	2.25	0.0588	NAD+,SAT1
Integrin Signaling	2.26	0.0188	ACTR3,ARPC1B,GSN,PFN1
RHO GTPases activate PKNs	2.27	0.0606	MYL6,YWHAG
Clathrin-mediated Endocytosis Signaling	2.27	0.019	ACTR3,ARPC1B,RAB7A,VEGFA
GABA synthesis, release, reuptake and degradation	2.3	0.0625	DNAJC5,NAD+
Ephrin Receptor Signaling	2.32	0.0195	ACTR3,ARPC1B,GNB1,VEGFA
EPH-Ephrin signaling	2.33	0.0294	ACTR3,ARPC1B,MYL6
Factors involved in megakaryocyte development and platelet production	2.34	0.0297	CAPZA2,ITPK1,PRKAR1A
Fcγ Receptor-mediated Phagocytosis in Macrophages and Monocytes	2.35	0.03	ACTR3,ARPC1B,EZR
Leukocyte Extravasation Signaling	2.36	0.0201	CYBB,EZR,MYL6,TIMP2
Hepatic Fibrosis / Hepatic Stellate Cell Activation	2.37	0.0202	MYL6,TGFB1,TIMP2,VEGFA
Actin Nucleation by ARP-WASP Complex	2.44	0.0323	ACTR3,ARPC1B,BAIAP2
Apelin Adipocyte Signaling Pathway	2.46	0.033	CYBB,GSTP1,PRKAR1A
FOXO-mediated transcription	2.48	0.0769	NAD+,YWHAG
Hepatic Fibrosis Signaling Pathway	2.53	0.0141	CYBB,FTH1,MYL6,PRKAR1A,TGFB1,VEGFA
Huntington's Disease Signaling	2.56	0.0172	CPLX2,DNAJC5,GNB1,SGK1,SNCA
Th1 and Th2 Activation Pathway	2.58	0.0231	HAVCR2,MAF,SPI1,TGFB1
Epithelial Adherens Junction Signaling	2.69	0.0248	ACTR3,ARPC1B,BAIAP2,YWHAG
Sensory processing of sound by inner hair cells of the cochlea	2.7	0.04	CAPZA2,DNAJC5,EZR
ISG15 antiviral mechanism	2.72	0.0405	EIF4A1,ISG15,MX1
AMPK Signaling	2.78	0.0194	GNB1,NAD+,PFKFB3,PRKAR1A,RAB7A
Polyamine Regulation in Colon Cancer	2.83	0.0441	OAZ1,SAT1,SLC3A2
Remodeling of Epithelial Adherens Junctions	2.83	0.0441	ACTR3,ARPC1B,RAB7A
Sertoli Cell-Germ Cell Junction Signaling Pathway (Enhanced)	2.86	0.0202	ACTR3,ARPC1B,MTMR2,PRKAR1A,TGFB1
fMLP Signaling in Neutrophils	2.94	0.029	ACTR3,ARPC1B,CYBB,GNB1
Integration of energy metabolism	2.95	0.0292	GNB1,MARCKS,NAD+,PRKAR1A
RHOGDI Signaling	3.03	0.0221	ACTR3,ARPC1B,EZR,GNB1,MYL6
HIF1α Signaling	3.13	0.0233	CYBB,PKM,SAT1,TGFB1,VEGFA
Phenylalanine Degradation I (Aerobic)	3.23	0.182	NAD+,QDPR
Glycolysis I	3.41	0.0698	ENO1,NAD+,PKM
Axonal Guidance Signaling	3.51	0.0155	ACTR3,ARPC1B,BAIAP2,GNB1,MYL6,PFN1,PRKAR1A,VEGFA
Fcgamma receptor (FCGR) dependent phagocytosis	3.57	0.0291	ACTR3,ARPC1B,BAIAP2,CYFIP1,NAD+
ABRA Signaling Pathway	3.6	0.0435	ACTR3,GSN,JUND,VEGFA
Interferon Signaling	3.64	0.0833	IFI6,ISG15,MX1
Phenylalanine and tyrosine metabolism	3.64	0.0833	ASRGL1,NAD+,QDPR
Ferroptosis Signaling Pathway	3.7	0.0311	CYBB,FTH1,SAT1,SLC3A2,SQSTM1
NRF2-mediated Oxidative Stress Response	3.86	0.0253	DNAJC5,FTH1,GSTP1,JUND,MAF,SQSTM1
Response to elevated platelet cytosolic Ca2+	3.94	0.035	CD63,PFN1,PSAP,TGFB1,VEGFA
Autophagy	3.95	0.0263	PRKAR1A,RAB7A,SLC3A2,SQSTM1,TGFB1,VEGFA
Ephrin A Signaling	3.96	0.0352	CYBB,MYL6,PRKAR1A,TGFB1,VEGFA
Interferon alpha/beta signaling	3.97	0.0541	ADAR,IFI6,ISG15,MX1
RAC Signaling	3.99	0.0357	ACTR3,ARPC1B,BAIAP2,CYBB,CYFIP1
Synaptogenesis Signaling Pathway	4	0.0217	ACTR3,ARPC1B,CPLX2,DNAJC5,MARCKS,PRKAR1A,SNCA
Signaling by VEGF	4.14	0.0385	BAIAP2,CYBB,CYFIP1,NAD+,VEGFA
ROBO SLIT Signaling Pathway	4.17	0.0391	ACTR3,ARPC1B,PRKAR1A,TGFB1,VEGFA
CLEAR Signaling Pathway	4.3	0.0241	ATP6V0C,CD63,PSAP,RAB7A,TGFB1,VEGFA,YWHAG
Macrophage Classical Activation Signaling Pathway	4.32	0.0306	CYBB,MAF,PKM,SPI1,TGFB1,YY1
RHO GTPases Activate WASPs and WAVEs	4.99	0.0976	ACTR3,ARPC1B,BAIAP2,CYFIP1
SNARE Signaling Pathway	5.14	0.0429	CPLX2,DNAJC5,MYL6,PRKAR1A,RAB7A,SNCA
RHOA Signaling	5.41	0.0476	ACTR3,ARPC1B,BAIAP2,EZR,MYL6,PFN1
Regulation of Actin-based Motility by Rho	5.59	0.0513	ACTR3,ARPC1B,BAIAP2,GSN,MYL6,PFN1
Actin Cytoskeleton Signaling	5.77	0.0323	ACTR3,ARPC1B,BAIAP2,CYFIP1,EZR,GSN,MYL6,PFN1
Signaling by Rho Family GTPases	6.56	0.0335	ACTR3,ARPC1B,BAIAP2,CYBB,CYFIP1,EZR,GFAP,GNB1,MYL6
Neutrophil degranulation	9.27	0.0294	ATP6V0C,CD63,COTL1,CYBB,CYFIP1,DNAJC5,FTH1,GSN,GSTP1,PKM,PSAP,RAB7A,S100A11,TIMP2

## Sheet: MG E4 vs E3 Down WM
Ingenuity Canonical Pathways	-log(p-value)	Ratio	Molecules
Regulation of TP53 Expression and Degradation	1.31	0.0256	ATM
Notch Signaling	1.32	0.0263	MAML3
FLT3 Signaling	1.35	0.0278	SOS1
Signaling by NOTCH2	1.37	0.0294	MAML3
Docosahexaenoic Acid (DHA) Signaling	1.39	0.008	SYT17,SYT6
Signaling by CSF1 (M-CSF) in myeloid cells	1.41	0.0323	SOS1
Regulation of TP53 Activity through Acetylation	1.42	0.0333	PIP4K2A
Glutathione Redox Reactions I	1.45	0.0357	CLIC2
Integrin signaling	1.47	0.037	SOS1
D-myo-inositol (1,4,5)-Trisphosphate Biosynthesis	1.49	0.0385	PIP4K2A
Signaling by Erythropoietin	1.5	0.04	SOS1
Signaling by NTRK2 (TRKB)	1.5	0.04	SOS1
Formation of paraxial mesoderm	1.54	0.0435	MAML3
Inflammasome pathway	1.6	0.05	P2RX7
FOXO-mediated transcription	1.62	0.0526	TXNIP
Regulation of TP53 Activity through Methylation	1.62	0.0526	ATM
Ion channel transport	1.64	0.0109	CLIC2,TPCN1
Gastrin-CREB signalling pathway via PKC and MAPK	1.64	0.0556	SOS1
Signaling by NTRK3 (TRKC)	1.67	0.0588	SOS1
Signaling by Type 1 Insulin-like Growth Factor 1 Receptor (IGF1R)	1.67	0.0588	SOS1
Aldosterone Signaling in Epithelial Cells	1.69	0.0116	PIP4K2A,SOS1
DNA Double-Strand Break Repair by Homologous Recombination	1.75	0.0714	ATM
DNA Double-Strand Break Repair by Non-Homologous End Joining	1.75	0.0714	ATM
Interleukin-15 signaling	1.75	0.0714	SOS1
Pexophagy	1.86	0.0909	ATM
Insulin Receptor Signaling	1.86	0.0143	PDE3B,SOS1
SNARE Signaling Pathway	1.89	0.0147	SYT17,SYT6
WNK Renal Signaling Pathway	2.09	0.0189	LRRC8C,LRRC8D
Synaptogenesis Signaling Pathway	2.13	0.00952	SOS1,SYT17,SYT6
Transcriptional regulation by RUNX3	2.18	0.0208	MAML3,ZFHX3
Pyroptosis Signaling Pathway	2.19	0.0213	P2RX7,TXNIP
NLR signaling pathways	2.63	0.0357	P2RX7,TXNIP
Thiamin Salvage III	2.89	1	TPK1
Miscellaneous transport and binding events	3.3	0.0769	LRRC8C,LRRC8D
Vitamin-C Transport	3.41	0.087	LRRC8C,LRRC8D
Gustation Pathway	3.9	0.0197	LRRC8C,LRRC8D,P2RX7,PDE3B

## Sheet: OLG E4 vs E3 Up WM
Ingenuity Canonical Pathways	-log(p-value)	Ratio	Molecules
Apelin Pancreas Signaling Pathway	1.32	0.0217	PRKAR1A
Interleukin-2 family signaling	1.32	0.0217	HAVCR2
Myelination Signaling Pathway	1.32	0.00612	OLIG1,PRKAR1A
GPER1 signaling	1.33	0.0222	PRKAR1A
Retinoid metabolism and transport	1.34	0.0227	APOE
Oncostatin M Signaling	1.35	0.0233	MT2A
Vasopressin regulates renal water homeostasis via Aquaporins	1.35	0.0233	PRKAR1A
DAG and IP3 signaling	1.37	0.0244	PRKAR1A
NGF-stimulated transcription	1.39	0.0256	JUND
Glutathione-mediated Detoxification	1.4	0.0263	GSTP1
Gene and protein expression by JAK-STAT signaling after IL-12 stimulation	1.41	0.027	SOD2
Interferon Signaling	1.42	0.0278	IFI6
Transcriptional regulation by the AP-2 (TFAP2) family of transcription factors	1.42	0.0278	APOE
Huntington's Disease Signaling	1.43	0.00704	CPLX2,HSPA2
Insulin Secretion Signaling Pathway	1.46	0.00727	CCK,PRKAR1A
Sonic Hedgehog Signaling	1.49	0.0323	PRKAR1A
FOXO-mediated transcription of oxidative stress, metabolic and neuronal genes	1.5	0.0333	SOD2
LPS/IL-1 Mediated Inhibition of RXR Function	1.51	0.00778	APOE,GSTP1
Glutathione Redox Reactions I	1.53	0.0357	GSTP1
Pancreatic Secretion Signaling Pathway	1.54	0.00806	CCK,PRKAR1A
Interconversion of nucleotide di- and triphosphates	1.63	0.0455	GUK1
Putrescine Degradation III	1.63	0.0455	SAT1
Autophagy	1.65	0.00922	PRKAR1A,SLC3A2
HIF1α Signaling	1.68	0.00957	HSPA2,SAT1
Xenobiotic Metabolism PXR Signaling Pathway	1.74	0.0103	GSTP1,PRKAR1A
FXR/RXR Activation	1.77	0.0107	APOE,GSTP1
Tryptophan catabolism	1.89	0.0833	SLC3A2
eNOS Signaling	1.92	0.0128	HSPA2,PRKAR1A
Aspartate and asparagine metabolism	1.93	0.0909	NAT8L
Metallothioneins bind metals	1.93	0.0909	MT2A
Phenylalanine and tyrosine metabolism	1.93	0.0909	ASRGL1
Corticotropin Releasing Hormone Signaling	1.94	0.0132	JUND,PRKAR1A
SNARE Signaling Pathway	2.03	0.0147	CPLX2,PRKAR1A
Ferroptosis Signaling Pathway	2.06	0.0153	SAT1,SLC3A2
Superoxide Radicals Degradation	2.07	0.125	SOD2
GPCR-Mediated Nutrient Sensing in Enteroendocrine Cells	2.15	0.0169	CCK,PRKAR1A
Mitochondrial Dysfunction	2.24	0.00872	GSTP1,PRKAR1A,SOD2
Synaptogenesis Signaling Pathway	2.35	0.00952	APOE,CPLX2,PRKAR1A
Spermine and Spermidine Degradation I	2.37	0.25	SAT1
Apelin Adipocyte Signaling Pathway	2.37	0.022	GSTP1,PRKAR1A
Factors involved in megakaryocyte development and platelet production	2.37	0.022	MAFF,PRKAR1A
Pyrophosphate hydrolysis	2.49	0.333	PPA1
GPCR-Mediated Integration of Enteroendocrine Signaling Exemplified by an L Cell	2.53	0.0267	CCK,PRKAR1A
Asparagine Degradation I	2.67	0.5	ASRGL1
Polyamine Regulation in Colon Cancer	2.74	0.0339	SAT1,SLC3A2
Detoxification of Reactive Oxygen Species	3.14	0.0541	GSTP1,SOD2
NRF2-mediated Oxidative Stress Response	3.95	0.0169	GSTP1,JUND,MAFF,SOD2

## Sheet: OLG E4 vs E3 Down WM
Ingenuity Canonical Pathways	-log(p-value)	Ratio	Molecules
Signaling by ERBB4	1.31	0.0339	SOS1,TAB2
Cancer Drug Resistance by Drug Efflux	1.32	0.0345	MDM2,PTEN
Signaling by PDGF	1.32	0.0345	PTPN12,SOS1
NFE2L2 regulates pentose phosphate pathway genes	1.33	0.125	NFE2L2
Synaptic Long Term Potentiation	1.34	0.0227	GRIA4,GRM3,RAPGEF3
RHOGDI Signaling	1.35	0.0182	PIKFYVE,PIP4K2A,RDX,RHOQ
HSP90 chaperone cycle for steroid hormone receptors in the presence of ligand	1.36	0.0364	HSP90AA1,HSPA8
Synaptogenesis Signaling Pathway	1.38	0.0159	ADCY3,GRIA4,GRM3,HSPA8,SOS1
Glioma Signaling	1.4	0.024	MDM2,PTEN,SOS1
RHOA Signaling	1.41	0.0242	PIKFYVE,PIP4K2A,RDX
Activin Inhibin Signaling Pathway	1.41	0.019	MAX,MDM2,SKIL,TLR4
3-phosphoinositide Biosynthesis	1.42	0.0191	PIKFYVE,PIP4K2A,PTEN,PTPN12
Clathrin-mediated Endocytosis Signaling	1.43	0.0192	AAK1,APOD,HSPA8,MDM2
MYC Mediated Apoptosis Signaling	1.44	0.04	MAX,MDM2
Melanoma Signaling	1.44	0.04	MDM2,PTEN
Signaling by FGFR1	1.44	0.04	GAB1,SOS1
Gustation Pathway	1.46	0.0197	ADCY3,LRRC8C,LRRC8D,P2RX7
Neuregulin Signaling	1.47	0.0256	HSP90AA1,PTEN,SOS1
Heme signaling	1.49	0.0426	NFE2L2,TLR4
D-myo-inositol-5-phosphate Metabolism	1.49	0.0201	PIKFYVE,PIP4K2A,PTEN,PTPN12
Regulation of Actin-based Motility by Rho	1.49	0.0261	PIKFYVE,PIP4K2A,RHOQ
Processing of Capped Intron-Containing Pre-mRNA	1.52	0.0174	HNRNPM,HSPA8,RNPC3,SRRM1,WDR70
Acetate Conversion to Acetyl-CoA	1.53	0.2	DIP2A
Regulation of mRNA stability by proteins that bind AU-rich elements	1.54	0.0455	ENPP2,HSPA8
SUMOylation of transcription cofactors	1.54	0.0455	HIPK2,PIAS2
Paxillin Signaling	1.57	0.028	PTPN12,SOS1,TLN2
MyD88:MAL(TIRAP) cascade initiated on plasma membrane	1.58	0.0476	TAB2,TLR4
WNK Renal Signaling Pathway	1.58	0.0283	LRRC8C,LRRC8D,MDM2
RET signaling	1.6	0.0488	GAB1,SOS1
Signaling by FGFR4	1.6	0.0488	GAB1,SOS1
Protein Ubiquitination Pathway	1.6	0.0183	HSP90AA1,HSPA8,HSPH1,MDM2,UBE2W
Signaling by FGFR3	1.62	0.05	GAB1,SOS1
Wax and plasmalogen biosynthesis	1.62	0.25	FAR1
Regulation of TP53 Expression and Degradation	1.64	0.0513	MDM2,MDM4
SUMOylation of ubiquitinylation proteins	1.66	0.0526	MDM2,PIAS2
Cellular response to heat stress	1.68	0.0309	HSP90AA1,HSPA8,HSPH1
Glioblastoma Multiforme Signaling	1.7	0.0234	MDM2,PTEN,RHOQ,SOS1
Pyroptosis Signaling Pathway	1.72	0.0319	P2RX7,TLR4,TXNIP
Regulation of TP53 Activity through Phosphorylation	1.73	0.0323	HIPK2,MDM2,MDM4
NFE2L2 regulating TCA cycle genes	1.75	0.333	NFE2L2
RHO GTPases regulate CFTR trafficking	1.75	0.333	RHOQ
Regulation of NFE2L2 gene expression	1.75	0.333	NFE2L2
Oncogene Induced Senescence	1.75	0.0588	MDM2,MDM4
Unfolded protein response	1.77	0.0333	HSPA8,HSPH1,NFE2L2
HOTAIR Regulatory Pathway	1.77	0.0245	ATG7,MDM2,PTEN,TLR4
RAB GEFs exchange GTP for GDP on RABs	1.78	0.0337	DENND4C,DENND5A,RABGEF1
Glutamate binding, activation of AMPA receptors and synaptic plasticity	1.8	0.0625	GRIA4,MDM2
Toll Like Receptor 3 (TLR3) Cascade	1.8	0.0625	TAB2,TANK
Aryl Hydrocarbon Receptor Signaling	1.8	0.0252	HSP90AA1,MDM2,NFE2L2,NFIB
MyD88 dependent cascade initiated on endosome	1.83	0.0645	TAB2,TLR4
BAG2 Signaling Pathway	1.83	0.0353	HSP90AA1,HSPA8,MDM2
Molecular Mechanisms of Cancer	1.84	0.0129	ADCY3,GAB1,GRM3,HIPK2,IFNAR1,MAX,MDM2,RAPGEF3,RHOQ,SOS1,TAB2
Necroptosis Signaling Pathway	1.84	0.0258	IFNAR1,MDM2,TAB2,TLR4
Protein ubiquitination	1.85	0.0667	UBA6,UBE2W
Regulation of TP53 Activity through Acetylation	1.85	0.0667	KAT6A,PIP4K2A
PI Metabolism	1.87	0.0366	PIKFYVE,PIP4K2A,PTEN
Integrin signaling	1.94	0.0741	RAPGEF3,SOS1
D-myo-inositol (1,4,5)-Trisphosphate Biosynthesis	1.97	0.0769	PIKFYVE,PIP4K2A
Miscellaneous transport and binding events	1.97	0.0769	LRRC8C,LRRC8D
Insulin Receptor Signaling	1.99	0.0286	GAB1,PTEN,RHOQ,SOS1
PIP3 activates AKT signaling	1.99	0.0286	GAB1,MDM2,PIP4K2A,PTEN
trans-Golgi Network Vesicle Budding	1.99	0.0405	CPD,HSPA8,SORT1
Adipogenesis pathway	2	0.0288	ATG7,CTBP2,KAT6A,TXNIP
Signaling by Erythropoietin	2.01	0.08	GAB1,SOS1
Signaling by NTRK2 (TRKB)	2.01	0.08	GAB1,SOS1
Signaling by FGFR2	2.01	0.0411	GAB1,HNRNPM,SOS1
Integrin Signaling	2.03	0.0236	PIKFYVE,PTEN,RHOQ,SOS1,TLN2
Vitamin-C Transport	2.08	0.087	LRRC8C,LRRC8D
Class I MHC mediated antigen processing and presentation	2.11	0.0187	ATG7,HECTD2,RNF130,RNF217,TLR4,UBA6,UBE2W
Chaperone Mediated Autophagy	2.12	0.0909	HSP90AA1,HSPA8
Synaptic adhesion-like molecules	2.15	0.0952	GRIA4,PTPRD
Chronic Myeloid Leukemia Signaling	2.17	0.0216	ADCY3,CTBP2,HSP90AA1,MDM2,PTEN,SOS1
Inflammasome pathway	2.2	0.1	P2RX7,TLR4
NOD1/2 Signaling Pathway	2.24	0.0265	HSP90AA1,HSPA8,IFNAR1,TAB2,TLR4
Regulation of TP53 Activity through Methylation	2.24	0.105	MDM2,MDM4
Prostate Cancer Signaling	2.3	0.0351	HSP90AA1,MDM2,PTEN,SOS1
NLR signaling pathways	2.33	0.0536	P2RX7,TAB2,TXNIP
Gap Junction Signaling	2.44	0.0215	ADCY3,CSNK1G3,GRIA4,HSPA8,SOS1,SP3,TLR4
Cell Cycle: G2/M DNA Damage Checkpoint Regulation	2.44	0.0588	HIPK2,MDM2,MDM4
Sumoylation Pathway	2.46	0.0388	CTBP2,MDM2,RHOQ,SP3
Signaling by EGFR	2.47	0.06	GAB1,PTPN12,SOS1
p53 Signaling	2.53	0.0408	HIPK2,MDM2,MDM4,PTEN
MyD88-independent TLR4 cascade	2.85	0.0811	TAB2,TANK,TLR4
Role of PKR in Interferon Induction and Antiviral Response	2.85	0.0368	HSP90AA1,HSPA8,IFNAR1,TAB2,TLR4
PI3K/AKT Signaling	2.87	0.03	GAB1,HSP90AA1,IFNAR1,MDM2,PTEN,SOS1
Hypoxia Signaling in the Cardiovascular System	2.94	0.0526	HSP90AA1,MDM2,PTEN,UBE2W
Aldosterone Signaling in Epithelial Cells	3.21	0.0349	HSP90AA1,HSPA8,HSPH1,PIKFYVE,PIP4K2A,SOS1
Signaling by ERBB2	3.63	0.08	GAB1,HSP90AA1,PTPN12,SOS1
SUMOylation of transcription factors	3.65	0.15	MDM2,PIAS2,SP3
Immunogenic Cell Death Signaling Pathway	3.67	0.0556	HSP90AA1,HSPA8,IFNAR1,P2RX7,TLR4
RHO GTPase cycle	4.04	0.0244	ABCD3,ANKRD26,ARHGAP21,CPD,DOCK10,FMNL2,HSP90AA1,RHOQ,SOS1,SRGAP1,SRRM1

## Sheet: OPC E4 vs E3 Up WM
Ingenuity Canonical Pathways	-log(p-value)	Ratio	Molecules
Signal amplification	1.31	0.0303	GNB1
G-protein beta:gamma signalling	1.32	0.0312	GNB1
Thrombin signalling through proteinase activated receptors (PARs)	1.32	0.0312	GNB1
Sonic Hedgehog Signaling	1.34	0.0323	PRKAR1A
Role of NFAT in Cardiac Hypertrophy	1.34	0.00893	GNB1,PRKAR1A
Activation of kainate receptors upon glutamate binding	1.35	0.0333	GNB1
FOXO-mediated transcription of oxidative stress, metabolic and neuronal genes	1.35	0.0333	SOD2
Mitophagy	1.35	0.0333	SQSTM1
Cell surface interactions at the vascular wall	1.39	0.00948	SDC3,SLC3A2
Gluconeogenesis I	1.39	0.037	ENO1
Glycolysis I	1.39	0.037	ENO1
Syndecan interactions	1.39	0.037	SDC3
Incretin synthesis, secretion, and inactivation	1.43	0.04	GNB1
GNRH Signaling	1.47	0.0105	GNB1,PRKAR1A
Chaperone Mediated Autophagy	1.48	0.0455	GFAP
Interconversion of nucleotide di- and triphosphates	1.48	0.0455	GUK1
Putrescine Degradation III	1.48	0.0455	SAT1
Nucleotide salvage	1.5	0.0476	HPRT1
Cardiac β-adrenergic Signaling	1.51	0.0111	GNB1,PRKAR1A
Androgen Signaling	1.56	0.0118	GNB1,PRKAR1A
Germ layer formation at gastrulation	1.59	0.0588	SOX2
Transcriptional regulation of pluripotent stem cells	1.59	0.0588	SOX2
Hepatic Fibrosis Signaling Pathway	1.59	0.00719	PRKAR1A,SOD2,SPP1
Estrogen Receptor Signaling	1.62	0.00733	GNB1,PRKAR1A,SOD2
Relaxin Signaling	1.63	0.0129	GNB1,PRKAR1A
Corticotropin Releasing Hormone Signaling	1.65	0.0132	JUND,PRKAR1A
Endocannabinoid Neuronal Synapse Pathway	1.66	0.0134	GNB1,PRKAR1A
POU5F1 (OCT4), SOX2, NANOG activate genes related to proliferation	1.71	0.0769	SOX2
Gαi Signaling	1.71	0.0143	GNB1,PRKAR1A
GABAergic Receptor Signaling Pathway (Enhanced)	1.72	0.0144	GNB1,PRKAR1A
Tryptophan catabolism	1.74	0.0833	SLC3A2
P2Y Purinergic Receptor Signaling Pathway	1.76	0.015	GNB1,PRKAR1A
Aspartate and asparagine metabolism	1.78	0.0909	NAT8L
Metallothioneins bind metals	1.78	0.0909	MT3
Pexophagy	1.78	0.0909	SQSTM1
Phenylalanine and tyrosine metabolism	1.78	0.0909	ASRGL1
G Beta Gamma Signaling	1.78	0.0155	GNB1,PRKAR1A
Endocannabinoid Developing Neuron Pathway	1.79	0.0157	GNB1,PRKAR1A
Gαs Signaling	1.8	0.0159	GNB1,PRKAR1A
Embryonic Stem Cell Differentiation into Cardiac Lineages	1.82	0.1	SOX2
POU5F1 (OCT4), SOX2, NANOG repress genes related to differentiation	1.82	0.1	SOX2
Myelination Signaling Pathway	1.87	0.00917	OLIG1,PRKAR1A,SOX2
Superoxide Radicals Degradation	1.92	0.125	SOD2
α-Adrenergic Signaling	1.92	0.0183	GNB1,PRKAR1A
Adenine and Adenosine Salvage III	1.97	0.143	HPRT1
IL-1 Signaling	2.03	0.0208	GNB1,PRKAR1A
Opioid Signalling	2.08	0.0222	GNB1,PRKAR1A
Spermine and Spermidine Degradation I	2.22	0.25	SAT1
NRF2-mediated Oxidative Stress Response	2.25	0.0127	JUND,SOD2,SQSTM1
Serotonin Receptor Signaling	2.26	0.00853	GAP43,GNB1,PRKAR1A,SQSTM1
Guanine and Guanosine Salvage I	2.34	0.333	HPRT1
Pyrophosphate hydrolysis	2.34	0.333	PPA1
Autophagy	2.36	0.0138	PRKAR1A,SLC3A2,SQSTM1
Polyamine Regulation in Colon Cancer	2.44	0.0339	SAT1,SLC3A2
Phototransduction Pathway	2.51	0.037	GNB1,PRKAR1A
Asparagine Degradation I	2.52	0.5	ASRGL1
Role of OCT4 in Mammalian Embryonic Stem Cell Pluripotency	2.65	0.0435	SOX2,SPP1
GPER1 signaling	2.67	0.0444	GNB1,PRKAR1A
Vasopressin regulates renal water homeostasis via Aquaporins	2.71	0.0465	GNB1,PRKAR1A
Ferroptosis Signaling Pathway	2.98	0.0229	SAT1,SLC3A2,SQSTM1
Integration of energy metabolism	3.28	0.0291	GNB1,MARCKS,PRKAR1A

## Sheet: OPC E4 vs E3 Down WM
Ingenuity Canonical Pathways	-log(p-value)	Ratio	Molecules
Platelet homeostasis	1.31	0.0116	P2RX7
Activation of NMDA receptors and postsynaptic events	1.32	0.0119	GRIA4
PI Metabolism	1.33	0.0122	PIP4K2A
Signaling by NTRK1 (TRKA)	1.34	0.0123	RIT2
Glutamate Receptor Signaling	1.43	0.0152	GRIA4
NLR signaling pathways	1.5	0.0179	P2RX7
Netrin-1 signaling	1.55	0.02	DSCAM
Sensory perception of taste	1.57	0.0213	SCN3A
Glutamate binding, activation of AMPA receptors and synaptic plasticity	1.74	0.0312	GRIA4
Regulation of TP53 Activity through Acetylation	1.77	0.0333	PIP4K2A
D-myo-inositol (1,4,5)-Trisphosphate Biosynthesis	1.83	0.0385	PIP4K2A
Glutaminergic Receptor Signaling Pathway (Enhanced)	1.83	0.00615	GRIA4,SCN3A
Synaptic adhesion-like molecules	1.92	0.0476	GRIA4
Inflammasome pathway	1.94	0.05	P2RX7
Gustation Pathway	2.23	0.00985	P2RX7,SCN3A
POU5F1 (OCT4), SOX2, NANOG repress genes related to differentiation	2.24	0.1	TSC22D1
