# Supplementary material for: Spatially resolved molecular signatures of Lewy body dementia
Source: Acta Neuropathol. 2026 Jan 26;151(1):10. doi: 10.1007/s00401-026-02981-z (PMC12835040; doi:10.1007/s00401-026-02981-z)
Supplement: Supplementary file 8 — Supplementary Table 16 (XLSX 57 KB) [file 401_2026_2981_MOESM8_ESM.xlsx]

## Sheet: Sheet1
Supplementary Table 16. Summary of main findings of this study.
Comparison	Key findings
LBD vs Control	SNCA expression is highest in L5 and elevated in LBD
	LBD brains show strong layer-specific transcriptional alterations, with L5 as the most vulnerable
	LBD brains show synaptic and bioenergetic dysfunction in GM, disrupted myelination and lipid-related pathways in WM
	LBD brains show impaired Reelin signaling
LB+ vs LB-	LB+ spots exhibited upregulation of bioenergetic metabolism pathways and downregulation of Reelin signaling pathway
LBsur vs LB-	LBsur spots exhibited upregulation of immune-related pathways and downregulation of Reelin signaling pathway
APOE4 vs APOE3 in LBD	APOE4 carriers show increased SNCA and APOE expression across LB annotations, independent of LB presence
	APOE4 is associated with L5-specific synaptic and bioenergetic pathway dysregulation, most prominently in excitatory neurons
	APOE4 brains show reduced cell-cell communication in GM and selectively increased immune signaling in WM
	APOE4 brains exhibit increased astrocytic reactivity, MBP, and dMBP accumulation in WM
