# Supplementary material for: Spatially resolved molecular signatures of Lewy body dementia
Source: Acta Neuropathol. 2026 Jan 26;151(1):10. doi: 10.1007/s00401-026-02981-z (PMC12835040; doi:10.1007/s00401-026-02981-z)
Supplement: Supplementary file 10 — Supplementary Table 1 (XLSX 363 KB) [file 401_2026_2981_MOESM10_ESM.xlsx]

## Sheet: Sheet1
Supplementary Table 1. Patient characteristics of postmortem human brains for spatial transcriptomics.
	Age	Sex	SNCA allele number	APOE genotype	Braak stage	Thal phase	snRNAseq
Ctrl	68	M	2	E3/3	1	0	Y
Ctrl	59	M	2	E3/3	0	0	Y
Ctrl	67	M	2	E3/4	1	0	Y
Ctrl	71	M	2	E3/4	2	0	N
LBD	66	M	2	E3/3	3	0	Y
LBD	89	M	2	E3/3	3	3	N
LBD	80	M	2	E3/4	1	3	N
LBD	55	M	2	E3/4	3	0	Y
LBD (SNCA Tri)	48	M	4	E3/3	1	0	Y
LBD (SNCA Tri)	50	M	4	E3/4	2	0	N
