# Supplementary material for: Spatially resolved molecular signatures of Lewy body dementia
Source: Acta Neuropathol. 2026 Jan 26;151(1):10. doi: 10.1007/s00401-026-02981-z (PMC12835040; doi:10.1007/s00401-026-02981-z)
Supplement: Supplementary file 11 — Supplementary Table 2 (XLSX 167 KB) [file 401_2026_2981_MOESM11_ESM.xlsx]

## Sheet: Sheet1
Supplementary Table 2. Spatial transcriptomic spot coverage across samples, regions, and analytical categories.
Sample categary	# of Spots covered	Proportion of Spots Covered (N = 114,810 Total Spots)
Individual sample
LBD 1	12466	0.11
LBD 3	10696	0.093
LBD 4	13453	0.12
LBD 5	12978	0.11
LBD 6	11930	0.1
LBD 7	12876	0.11
LBD 8	11330	0.099
LBD 9	11865	0.1
LBD 11	7463	0.065
LBD 12	9753	0.085
Lewy-body (LB) annotation
LB+	1417	0.012
LB-surrounding	3626	0.032
LB-	59582	0.52
Ctrl LB-	50185	0.44
APOE genotype
E3/3	59298	0.52
E3/4	55512	0.48
Disease status
Ctrl	50185	0.44
LBD	40476	0.35
LBD-Tri	24149	0.21
Layer
Layer1	7476	0.065
Layer23	18441	0.16
Layer4	13467	0.12
Layer5	36465	0.32
Layer6	10610	0.092
WM	28351	0.25
Layer, LB Annotation
Layer1, LB+	5	<0.1%
Layer23, LB+	164	0.001
Layer4, LB+	288	0.003
Layer5, LB+	805	0.007
Layer6, LB+	155	0.001
WM, LB+	0	0
Layer1, LB-surrounding	19	<0.1%
Layer23, LB-surrounding	423	0.004
Layer4, LB-surrounding	743	0.006
Layer5, LB-surrounding	2047	0.018
Layer6, LB-surrounding	394	0.003
WM, LB-surrounding	0	0
Layer1, LB-	4102	0.036
Layer23, LB-	9549	0.083
Layer4, LB-	6784	0.059
Layer5, LB-	16865	0.15
Layer6, LB-	5329	0.046
WM, LB-	16953	0.15
Layer1, Ctrl LB-	3350	0.029
Layer23, Ctrl LB-	8305	0.072
Layer4, Ctrl LB-	5652	0.049
Layer5, Ctrl LB-	16748	0.15
Layer6, Ctrl LB-	4732	0.041
WM, Ctrl LB-	11398	0.099
Layer, LB Annotation, APOE genotype
Layer1, LB+, E3/3	5	<0.1%
Layer23, LB+, E3/3	95	<0.1%
Layer4, LB+, E3/3	166	0.001
Layer5, LB+, E3/3	452	0.004
Layer6, LB+, E3/3	64	<0.1%
WM, LB+, E3/3	0	0
Layer1, LB-surrounding, E3/3	18	<0.1%
Layer23, LB-surrounding, E3/3	248	0.002
Layer4, LB-surrounding, E3/3	414	0.004
Layer5, LB-surrounding, E3/3	1161	0.01
Layer6, LB-surrounding, E3/3	166	0.001
WM, LB-surrounding, E3/3	0	0
Layer1, LB-, E3/3	2385	0.021
Layer23, LB-, E3/3	4317	0.038
Layer4, LB-, E3/3	3234	0.028
Layer5, LB-, E3/3	9526	0.083
Layer6, LB-, E3/3	2944	0.026
WM, LB-, E3/3	8761	0.076
Layer1, Ctrl LB-, E3/3	1882	0.016
Layer23, Ctrl LB-, E3/3	4054	0.035
Layer4, Ctrl LB-, E3/3	3134	0.027
Layer5, Ctrl LB-, E3/3	8590	0.075
Layer6, Ctrl LB-, E3/3	1598	0.014
WM, Ctrl LB-, E3/3	6084	0.053
Layer1, LB+, E3/4	0	0
Layer23, LB+, E3/4	69	<0.1%
Layer4, LB+, E3/4	122	0.001
Layer5, LB+, E3/4	353	0.003
Layer6, LB+, E3/4	91	<0.1%
WM, LB+, E3/4	0	0
Layer1, LB-surrounding, E3/4	1	<0.1%
Layer23, LB-surrounding, E3/4	175	0.002
Layer4, LB-surrounding, E3/4	329	0.003
Layer5, LB-surrounding, E3/4	886	0.008
Layer6, LB-surrounding, E3/4	228	0.002
WM, LB-surrounding, E3/4	0	0
Layer1, LB-, E3/4	1717	0.015
Layer23, LB-, E3/4	5232	0.046
Layer4, LB-, E3/4	3550	0.031
Layer5, LB-, E3/4	7339	0.064
Layer6, LB-, E3/4	2385	0.021
WM, LB-, E3/4	8192	0.071
Layer1, Ctrl LB-, E3/4	1468	0.013
Layer23, Ctrl LB-, E3/4	4251	0.037
Layer4, Ctrl LB-, E3/4	2518	0.022
Layer5, Ctrl LB-, E3/4	8158	0.071
Layer6, Ctrl LB-, E3/4	3134	0.027
WM, Ctrl LB-, E3/4	5314	0.046
Layer, Disease status
Layer1, Ctrl	3350	0.029
Layer1, LBD	2602	0.023
Layer1, LBD-Tri	1524	0.013
Layer23, Ctrl	8305	0.072
Layer23, LBD	6947	0.061
Layer23, LBD-Tri	3189	0.028
Layer4, Ctrl	5652	0.049
Layer4, LBD	5137	0.045
Layer4, LBD-Tri	2678	0.023
Layer5, Ctrl	16748	0.15
Layer5, LBD	13350	0.12
Layer5, LBD-Tri	6367	0.055
Layer6, Ctrl	4732	0.041
Layer6, LBD	4263	0.037
Layer6, LBD-Tri	1615	0.014
WM, Ctrl	11398	0.099
WM, LBD	8177	0.071
WM, LBD-Tri	8776	0.076
SNCA expression (25th and 75th quartiles)
High	26246	0.5
Low	26246	0.5
LB annotation, SNCA expression
Ctrl LB-, High	5406	0.047
Ctrl LB-, Low	15492	0.13
Ctrl LB-, NA	29287	0.26
LB-surrounding, High	1638	0.014
LB-surrounding, Low	361	0.003
LB-surrounding, NA	1627	0.014
LB-, High	18514	0.16
LB-, Low	10271	0.089
LB-, NA	30797	0.27
LB+, High	688	0.006
LB+, Low	122	0.001
LB+, NA	607	0.005
Layer, LB Annotation, SNCA expression
Layer1, Ctrl LB-, High	30	<0.1%
Layer1, Ctrl LB-, Low	1552	0.014
Layer1, Ctrl LB-, NA	1768	0.015
Layer1, LB-surrounding, Low	8	<0.1%
Layer1, LB-surrounding, NA	11	<0.1%
Layer1, LB-, High	224	0.002
Layer1, LB-, Low	1448	0.013
Layer1, LB-, NA	2430	0.021
Layer1, LB+, Low	2	<0.1%
Layer1, LB+, NA	3	<0.1%
Layer23, Ctrl LB-, High	147	0.001
Layer23, Ctrl LB-, Low	3249	0.028
Layer23, Ctrl LB-, NA	4909	0.043
Layer23, LB-surrounding, High	109	<0.1%
Layer23, LB-surrounding, Low	79	<0.1%
Layer23, LB-surrounding, NA	235	0.002
Layer23, LB-, High	2016	0.018
Layer23, LB-, Low	1780	0.016
Layer23, LB-, NA	5753	0.05
Layer23, LB+, High	49	<0.1%
Layer23, LB+, Low	31	<0.1%
Layer23, LB+, NA	84	<0.1%
Layer4, Ctrl LB-, High	228	0.002
Layer4, Ctrl LB-, Low	1974	0.017
Layer4, Ctrl LB-, NA	3450	0.03
Layer4, LB-surrounding, High	254	0.002
Layer4, LB-surrounding, Low	128	0.001
Layer4, LB-surrounding, NA	361	0.003
Layer4, LB-, High	1945	0.017
Layer4, LB-, Low	1230	0.011
Layer4, LB-, NA	3609	0.031
Layer4, LB+, High	109	<0.1%
Layer4, LB+, Low	42	<0.1%
Layer4, LB+, NA	137	0.001
Layer5, Ctrl LB-, High	4234	0.037
Layer5, Ctrl LB-, Low	1835	0.016
Layer5, Ctrl LB-, NA	10679	0.093
Layer5, LB-surrounding, High	1164	0.01
Layer5, LB-surrounding, Low	93	<0.1%
Layer5, LB-surrounding, NA	790	0.007
Layer5, LB-, High	10158	0.088
Layer5, LB-, Low	714	0.006
Layer5, LB-, NA	5993	0.052
Layer5, LB+, High	477	0.004
Layer5, LB+, Low	29	<0.1%
Layer5, LB+, NA	299	0.003
Layer6, Ctrl LB-, High	600	0.005
Layer6, Ctrl LB-, Low	1199	0.01
Layer6, Ctrl LB-, NA	2933	0.026
Layer6, LB-surrounding, High	111	<0.1%
Layer6, LB-surrounding, Low	53	<0.1%
Layer6, LB-surrounding, NA	230	0.002
Layer6, LB-, High	1960	0.017
Layer6, LB-, Low	621	0.005
Layer6, LB-, NA	2748	0.024
Layer6, LB+, High	53	<0.1%
Layer6, LB+, Low	18	<0.1%
Layer6, LB+, NA	84	<0.1%
WM, Ctrl LB-, High	167	0.001
WM, Ctrl LB-, Low	5683	0.049
WM, Ctrl LB-, NA	5548	0.048
WM, LB-, High	2211	0.019
WM, LB-, Low	4478	0.039
WM, LB-, NA	10264	0.089
Note: NA refers to SNCA gene expression between 1st and 3rd quartiles.
