# Supplementary material for: Spatially resolved molecular signatures of Lewy body dementia
Source: Acta Neuropathol. 2026 Jan 26;151(1):10. doi: 10.1007/s00401-026-02981-z (PMC12835040; doi:10.1007/s00401-026-02981-z)
Supplement: Supplementary file 12 — Supplementary Table 3 (XLSX 10 KB) [file 401_2026_2981_MOESM12_ESM.xlsx]

## Sheet: Sheet1
Supplementary Table 3. DEG list: LBD vs Ctrl across GM layers and WM.

## Sheet: LBD vs Ctrl L1
Gene	p-value.bulk	log2FC.bulk
HSPA1B	0.000331301	2.43159
HSPA1A	0.000113625	1.96401
MT1G	0.000435326	1.62494
HSPB1	4.40033e-05	1.77964
PLIN4	0.00177696	0.019415
MIA	0.00262488	0.293522
CXCR4	0.00109239	0.550873
NOG	0.0113711	0.178368
SAP25	0.0040495	0.643227
DNAJB1	0.000752411	1.22419
ADM	0.00214993	1.58131
AZGP1	0.0012699	0.684211
IER3	0.00192908	1.0089
C7orf61	0.0231674	0.048074
CRYAB	0.012421	1.30924
SPP1	4.62986e-06	2.04982
TCAP	0.003434	0.152143
CD24	0.00480337	0.392612
IL17RB	0.0015168	0.502752
SLC38A2	0.00258437	0.860031
S100A4	0.0401262	0.465982
ID3	0.00842947	1.31303
TLR7	0.0400589	2.15728
JMJD6	0.000254011	0.551752
DNAJB6	0.0106893	0.371858
SLC25A48	0.00962897	0.376572
SERPINH1	0.0447823	0.142917
BGLAP	0.00130605	0.61346
ARMCX6	0.0076008	0.955227
SLC5A3	0.00122003	0.899658
PFKP	0.000375417	1.0105
HIST1H2AC	0.0302312	0.0972733
HSPE1	0.000161774	0.936566
AQP1	0.0275911	0.732325
SLC7A2	0.0311303	0.162163
P4HA1	0.000758064	0.844033
HSP90AA1	0.034469	0.664952
HOMER3	0.00266975	0.331005
DDIT4L	0.0483654	0.0449814
SCIN	0.0015789	0.435666
SPR	0.00364369	1.33169
ITGB1	0.041555	0.214174
TCEAL9	0.00827569	0.396411
PLOD3	0.0131365	0.131643
AHSA1	0.000790578	1.26394
LCP1	0.0137347	0.253996
ADGRA3	0.0434416	0.0543055
HSPB8	0.0291146	0.586705
CD68	0.0143259	0.147034
ZFP36L1	0.0249946	0.876293
DDIT4	0.0133064	1.01285
CRB2	0.00227705	0.366668
PLIN5	0.000356403	0.576435
MT1E	0.019765	1.47294
SHMT1	0.0172196	1.18447
FCGBP	0.0480853	0.350813
TYROBP	0.00943795	0.348963
MT1F	0.024175	1.70638
EZR	0.00244933	0.791342
TMEM47	0.000661477	0.706105
QDPR	0.0127697	0.559437
PPP4R2	0.012612	0.209879
HNRNPH3	0.000622763	1.05696
SLC44A1	0.0134333	0.402607
HNRNPF	0.00517569	0.490421
PYURF	0.0448197	0.39375
ANAPC16	0.00392078	0.704954
FAM181B	0.0242821	0.49855
HDGF	0.0276834	0.288056
STARD7	0.0313392	0.878685
GATM	0.0257263	0.625335
GSTP1	0.00904697	0.453797
IGFBP5	0.00697309	0.754399
C1QC	0.0207856	0.497958
KCNN3	0.0101134	0.49818
MKNK2	0.034867	0.240823
KCNJ10	0.0284227	0.641636
HSPH1	0.0464964	0.510493
PHGDH	0.0457184	0.657102
CNPY3	0.0102599	0.658349
C1QA	0.0279635	0.862631
SOX2	0.0359954	0.565087
ITPKB	0.0471476	0.614298
ITGB8	0.0379425	0.557767
SERF2	0.0175271	0.375513
MT3	0.0308443	0.761302
MRAS	0.0229455	0.804379
RAB13	0.0378811	0.766795
SELENOF	0.0166128	0.423925
KIAA0930	0.0372103	0.594767
RAMP1	0.0499205	0.607936
BCL2L2	0.0472968	0.355132
CD63	0.040284	0.282279
DDR1	0.0447781	0.307271
RXRA	0.0220585	0.381073
CCDC124	0.0246842	0.356152
EIF3A	0.0212261	0.602055
NDUFA4	0.0376476	-0.432988
REPS2	0.0449962	-0.357131
ATOX1	0.0481637	-0.368944
GRIA3	0.0472557	-0.647313
STMN2	0.0342407	-0.289495
BASP1	0.0324804	-0.433616
GRIPAP1	0.0228327	-0.31539
GABRA2	0.0479879	-0.536526
NDFIP2	0.0406432	-0.755067
MGST3	0.0420793	-0.666974
CCNY	0.040262	-0.473975
NAPA	0.0398309	-0.375046
STMN4	0.0406453	-0.386879
SMARCA4	0.0383588	-0.654757
RND1	0.0459981	-0.473683
CMIP	0.0159248	-0.0831393
TRIM9	0.0261412	-0.418096
BTBD8	0.0475264	-0.663216
IQSEC2	0.044488	-0.258962
PDZD2	0.0375219	-0.638815
SATB2	0.0442038	-0.614932
TMSB10	0.0233964	-0.327273
KIAA0513	0.0285439	-0.660223
WDR37	0.0481725	-0.750816
RTN1	0.0453047	-0.490667
CELF3	0.0176661	-0.527092
SYNGR3	0.019502	-0.0411882
NME1	0.00903164	-0.525511
MAP1LC3A	0.0337466	-0.507568
COX6C	0.0427826	-0.86756
KNDC1	0.0362784	-0.360176
PDP1	0.0394913	-0.638292
NDUFA10	0.0190043	-0.566474
SLC1A2	0.0355797	-0.630413
LRP3	0.0278643	-0.838066
NCEH1	0.022818	-0.597903
PRKAR1B	0.0329047	-0.586173
SCN8A	0.0261148	-0.60388
SYT7	0.0120559	-0.517595
NSG1	0.0341414	-0.618555
IQSEC1	0.00355003	-0.418298
PLXNA4	0.0418265	-0.598345
GRIK5	0.0255752	-0.882701
DLGAP4	0.0265473	-0.476606
CBX6	0.015371	-0.544888
CHD5	0.00410862	-0.531957
BSN	0.0288834	-0.692148
MGAT4B	0.0268981	-0.510473
BRINP2	0.0369306	-0.773085
MAP3K10	0.00858882	-0.193318
DGKB	0.0288405	-0.695461
CAMK2N2	0.0286589	-0.375653
LINGO1	0.0348312	-0.953165
KSR2	0.0423186	-0.764146
KCNB1	0.0301581	-0.857868
SEPTIN5	0.00790034	-0.472339
CRYL1	0.0313339	-0.975638
PCNT	0.0350751	-0.814421
NCS1	0.0106223	-0.426784
NSMF	0.00561074	-0.51713
GABRB2	0.0410281	-0.728132
C2CD2L	0.0373367	-0.451066
CACNB3	0.0264529	-0.63282
SHANK2	0.0308985	-0.376791
IDS	0.0469965	-0.561865
LY6H	0.039439	-0.676732
DLGAP1	0.00595668	-0.310121
TCF25	0.0234901	-0.612017
USP5	0.0467445	-0.919073
SAP30BP	0.0442326	-0.416677
AP1S1	0.0262562	-0.659202
MRTFB	0.0271103	-0.331121
WSB2	0.0242932	-0.548453
DLGAP2	0.038374	-1.03695
STX1A	0.0480157	-0.868906
TMEM130	0.0266942	-0.808441
HLF	0.0299829	-0.882594
MT-ND6	0.0465071	-0.504278
RNF157	0.0223443	-0.894723
DPP6	0.0386642	-0.684678
HPCA	0.0416113	-0.549572
ZMIZ2	0.0373727	-0.472947
CNIH2	0.00811383	-0.0400352
GRASP	0.00214743	-0.775347
THY1	0.0176368	-0.492304
SGSM2	0.00353704	-0.59905
AGAP2	0.0122484	-0.0179142
PHACTR1	0.00297309	-0.244113
TNPO2	0.0223379	-0.894855
GRIP2	0.0306423	-0.595928
LAMP5	0.0101339	-0.610813
BORCS5	0.040987	-0.962152
MED29	0.0126109	-0.451377
EIF2AK2	0.0383575	-0.593587
PHF24	0.0466525	-0.739895
FZR1	0.0184491	-0.753706
CAMKV	0.0461369	-0.876172
VPS39	0.0473252	-0.544849
IQSEC3	0.0230257	-0.893079
OGDHL	0.0255867	-0.793581
NPEPL1	0.0389114	-0.425308
PSMB2	0.0148158	-0.670661
TLN2	0.0326056	-1.23008
NIF3L1	0.0409754	-1.05973
SGTA	0.00809018	-0.867375
PMS2	0.0277237	-1.00056
ALDH1L1	0.00188219	-0.250787
SYN1	0.0219236	-0.31223
DDA1	0.0162604	-0.27289
GPI	0.027569	-0.419372
SRRM4	0.0430578	-0.824972
SREBF2	0.0410334	-0.786364
DLG4	0.00366395	-0.441136
TSPYL2	0.0120993	-0.642909
MTMR7	0.0326971	-0.888727
EEF2	0.00070319	-0.611825
CHGA	0.00565389	-0.574383
SULT4A1	0.0371208	-0.348488
RAB3C	0.027971	-0.720682
RIMBP2	0.0168569	-0.82427
CDH22	0.0426785	-1.00968
CDK16	0.0190817	-1.17357
GSS	0.0384323	-0.820348
SLC25A23	0.00818878	-0.658945
ATP1A3	0.0378267	-0.958911
GNG3	0.00429798	-0.982167
EVL	0.0275244	-0.74846
RUNDC3A	0.00180279	-0.585543
DOK6	0.022849	-0.947985
GRIK2	0.00566717	-0.622017
RNF165	0.0279952	-0.859464
NMNAT2	0.0159275	-1.00538
C1orf61	0.00524176	-0.741033
HOMER1	0.000360009	-0.912174
VSNL1	0.0428074	-0.55376
SCG3	0.00565396	-1.00482
PCNX2	0.00760235	-1.16501
FGF14	0.0368002	-0.111571
NETO1	0.0178305	-0.977463
CABLES1	0.0301439	-0.931266
CA11	0.000223897	-0.734549
PRSS23	0.0193662	-0.668368
NIPAL2	0.0441083	-1.37135
SLC6A1	0.00715756	-1.06028
ST3GAL3	0.0448197	-1.14184
GRIN2A	0.0109329	-0.691629
MMP28	0.0289187	-1.17021
NEPRO	0.0442013	-1.15041
PITPNM3	0.00570209	-1.1446
F3	0.0139086	-1.25503
MPPED1	0.0188883	-0.893304
NQO2	0.0468722	-1.06395
SRSF12	0.0156969	-0.969415
IGSF21	0.00503041	-1.00397
SYNPO	0.00764952	-0.842172
CES4A	0.0182389	-1.08747
VGF	0.0467474	-0.704274
AKAP5	0.00357558	-0.79854
WARS	0.036735	-1.13178
SERPINB9	0.0324715	-0.997009
EXTL1	0.0332845	-1.09416
GABRA1	0.0368886	-0.929085
EPHB6	0.0159793	-0.955973
ETNPPL	0.0154983	-0.547074
ACP2	0.0112905	-1.34218
ZMAT4	0.0243817	-1.18783
SDS	0.0442747	-1.03798
GABRA5	0.013191	-1.39307
SCG5	0.000966683	-1.01422
AHI1	0.0378757	-0.769652
IDH2	0.00351478	-1.15278
C16orf58	0.0383731	-1.3533
SMIM10L2B	0.0367601	-1.39485
CIRBP	0.00117258	-0.789842
MT-ND2	0.00150322	-0.780071
SLC6A17	0.0115263	-1.16869
B2M	0.042987	-0.571811
DNASE1L1	0.0307459	-1.38313
ADAM11	0.0162029	-1.2718
CRTAC1	0.0440559	-1.23204
CRYM	0.0342688	-1.03113
MT-CO3	0.00103653	-0.993975
MT-ND4	0.0130637	-0.948076
CYP4X1	0.00233318	-1.19833
PAK6	0.00743072	-1.06231
TARBP1	0.000470887	-1.108
DHRS12	0.0273593	-1.0735
CAMK1G	0.0247945	-1.02194
XKR4	0.020423	-1.01299
SLC6A7	0.0289844	-1.47462
UNC79	0.0432663	-1.47826
SPTBN2	0.000313712	-1.4347
RPH3A	0.0072805	-1.42237
ITGA3	0.0239448	-1.19275
MT-CO2	0.0118852	-1.0636
MT-ATP6	0.0493077	-1.03079
SST	0.0273579	-0.72807
GRIK1	0.025118	-1.75407
LYRM9	0.0111893	-1.50779
WIF1	0.00237048	-1.34184
MT-CYB	0.014709	-1.2199
UNC80	0.000680734	-1.51884
SLC32A1	0.00696524	-1.20763
GAD2	0.0172567	-1.54424
STAT1	0.00516751	-1.83782
ARHGAP36	0.0436569	-1.96307
HERC6	0.00765592	-0.839486
IFIT3	0.0142034	-1.78539

## Sheet: LBD vs Ctrl L23
Gene	p-value.bulk	log2FC.bulk
CXCR4	0.000679265	0.170699
FCGBP	9.00518e-05	0.875169
SPP1	0.000421134	1.72446
HSPA1A	0.000418008	1.30176
HSPA1B	0.0225694	1.17886
APLN	5.75152e-05	0.061787
MT1G	0.00294329	0.598614
S100A4	0.0269962	0.0517987
AZGP1	0.000411811	0.0549776
CRYAB	0.00776481	1.46192
HSPB1	0.00379185	1.38982
AEBP1	0.00215789	0.372751
HSPA2	0.0156538	1.01119
TREM2	0.00133832	0.0516787
SFRP2	0.0337011	0.0838156
ZBED8	0.000297181	0.067084
AQP1	0.0234751	0.531525
HOMER3	5.72382e-05	0.414165
SPR	6.12722e-05	0.302315
SLC38A2	0.0355991	0.74099
SMTN	0.0053552	0.226489
PPP4R2	0.000628341	0.564324
CYBB	0.00602778	0.0766043
JMJD6	0.000360831	0.388244
SLC5A3	0.0047853	0.67578
DNAJB6	0.000970259	0.188252
FBXO2	0.0168157	0.914461
TCEAL9	0.000607277	0.00399555
AHSA1	0.00017612	0.898166
PNRC2	0.00403889	0.632444
SDF2	0.00149951	0.376185
SNCG	0.0441186	0.949036
TYROBP	0.0054394	0.328102
HS6ST1	0.00170467	0.731492
HIGD1B	0.0177733	0.37923
PLIN5	0.000982669	0.120426
ST8SIA1	0.00189061	0.335185
PYURF	0.010868	0.550172
NFIL3	0.000827793	0.204309
HSPE1	0.000101034	0.65427
EZR	0.000141028	0.767856
SNN	0.000913083	0.774563
CHI3L1	0.0465706	0.728113
ZSWIM9	0.00887088	0.547852
ANAPC16	0.00101419	0.578211
ZFP36L1	0.0260846	0.650808
PFKP	0.000313503	0.563935
MT1E	0.0131834	0.411777
POLRMT	0.00369567	0.0979377
MRFAP1	0.00142726	0.387824
C1QA	0.0236778	0.389559
QDPR	0.000702027	0.680999
CCK	0.00680365	0.74829
HNRNPF	0.0014403	0.228169
IER5	0.00409538	0.544024
TUSC1	1.35871e-05	0.53664
CAPN2	0.00982574	0.516378
HDGF	0.0105701	0.428024
PHB	0.000858611	0.0314921
HSPB8	0.00337936	0.719421
CCDC34	0.00324255	0.25691
IL17RB	0.00449952	0.0792345
PLEKHA2	0.00172433	0.334114
UBFD1	0.00142842	0.0126325
PPP1R8	0.00287002	0.364019
ORAI2	0.00305523	0.143191
TNXB	0.0325573	0.0904944
S100A6	0.0443771	0.63299
ZNHIT6	0.00339481	0.345629
ASPHD2	0.00837502	0.126978
GADD45GIP1	0.0286735	0.590339
C9orf78	0.0157292	0.335575
COX11	0.0055205	0.505031
HNRNPH3	0.000116004	0.788972
DDIT4	0.0209481	0.492739
POLR2F	0.00148541	0.458878
UBTF	0.000146291	0.533453
UQCC3	0.0459859	0.0988373
NUDT16L1	0.00305443	0.421075
CLTB	0.0213359	0.636554
JDP2	0.000928144	0.21469
MRFAP1L1	0.0149616	0.569819
DBI	0.00713195	0.657926
BCL2L2	0.00500563	0.575856
HNRNPR	0.000522853	0.171823
SLC44A1	0.00428331	0.574078
SNCA	0.0363758	0.629576
SART3	0.0421186	0.327835
CTSZ	0.00570515	0.291552
TCEAL3	0.00200535	0.477266
PDCD5	0.0033526	0.516014
REXO2	0.00223112	0.428877
NDUFB6	0.00623551	0.495964
DERL1	0.0221242	0.280965
ACTR3	6.79976e-05	0.313542
PHGDH	0.00463971	0.422057
PET100	0.0193766	0.322659
SELENOF	0.0066574	0.417505
RAMP1	0.0136573	0.648005
PCDHGC3	0.0137777	0.272505
SSBP3	0.00793819	0.360941
FAM50B	0.0363467	0.40919
SERF2	0.00101111	0.532878
GRM1	0.00450617	0.149497
PA2G4	0.0108458	0.341291
SAE1	0.00559965	0.406939
YY1	0.00242839	0.356244
VOPP1	0.00678338	0.179343
ITPKB	0.0126325	0.541251
ZSWIM8	0.000443337	0.390105
AQP4	0.00162781	0.771201
IGFBP5	0.00178223	0.499529
NDUFS6	0.0310535	0.435102
DUSP22	1.45544e-05	0.396683
GSTP1	0.0040074	0.54079
FKBP8	0.0187222	0.528793
CCT6A	0.00594788	0.393674
ARPC3	0.0214783	0.241228
NGRN	0.00803615	0.462659
ARMCX3	0.0280878	0.277656
TFPT	0.00610081	0.257445
PTMS	0.0104736	0.514086
USP47	0.00392146	0.324776
CLIP2	0.0115114	0.477016
TSPYL1	0.0269854	0.514744
SRXN1	0.0154995	0.365951
XRCC6	0.000677447	0.288209
ARL10	0.0294637	0.300502
CNOT8	0.0394498	0.285941
CYSTM1	0.0244227	0.518049
SOX2	0.00987327	0.447588
H1FX	0.0432495	0.510603
KCNJ4	0.0093553	0.416588
RXRA	0.00465155	0.457438
HSPD1	0.0159345	0.0938317
GFOD1	0.00473258	0.475727
SAFB	0.0316011	0.37225
PLEKHB1	0.0105865	0.706095
TMEM47	0.000494017	0.137685
GLRX5	0.0339103	0.328139
CNPY3	0.00641114	0.162026
PPFIBP1	0.0126984	0.416803
NAT14	0.0175618	0.466691
PBXIP1	0.0387068	0.497862
TAPBP	0.0242611	0.462938
EXOSC6	0.00886728	0.440472
ACTN4	0.0033896	0.367484
SQSTM1	0.0269022	0.41411
RTL8C	0.0187182	0.400534
ITGB8	0.0274909	0.378143
ANP32E	0.0272068	0.197186
RNF19A	0.0380814	0.226673
B4GALNT1	0.0160995	0.300524
ZNF316	0.0292671	0.190276
AURKAIP1	0.0122143	0.587959
HNRNPUL1	0.0154052	0.3203
ELK1	0.0181664	0.461481
CCDC12	0.00156786	0.272566
DYNLL1	0.00587797	0.506277
CALCOCO1	0.0301427	0.298905
CSTF3	0.0350324	0.167524
MTLN	0.0234652	0.480244
EPDR1	0.0295344	0.451819
SUMO2	0.0385804	0.288047
COPS9	0.00397556	0.323902
SLC3A2	0.00483607	0.405402
PURA	0.00229207	0.410643
NELFCD	0.00167485	0.210827
DDR1	0.000928627	0.358489
HERC4	0.00583319	0.181782
MT3	0.0193439	0.580032
KLHL21	0.02985	0.0920248
BRI3BP	0.0141307	0.378344
SUGT1	0.0170308	0.310626
KIAA0930	0.0203496	0.454719
COBL	0.00218953	0.283856
API5	0.00865325	0.374975
DDX17	0.00340818	0.435316
RTF2	0.0312715	0.277035
CD63	0.00645992	0.276334
RANGAP1	0.0391258	0.209313
OPTN	0.0483034	0.381876
NEBL	0.0132821	0.35552
PLEKHO1	0.00393164	0.354901
MAF	0.0209541	0.296854
CDKN1B	0.0166682	0.218534
ALKBH5	0.00423675	0.315851
COX14	0.0194751	0.35043
NME3	0.0126883	0.289128
SCN1B	0.0493826	0.348444
POLR2L	0.0114905	0.460812
BAG1	0.0471404	0.297991
HNRNPA2B1	0.0397388	0.291878
SNX27	0.00171691	0.283429
BAZ1B	0.0063749	0.306613
EGLN1	0.0137164	0.353462
NAA38	0.0498537	0.376457
PURB	0.0312457	0.185461
C9orf16	0.0242346	0.477777
CREBL2	0.0117438	0.265991
DNAJC21	0.00552773	0.214317
MAF1	0.0132636	0.12056
CLTA	0.0297214	0.481219
KCNJ10	0.0338051	0.470571
EIF3A	0.0337661	0.1518
GNB1	0.0143821	0.364605
MYL6	0.00580417	0.307605
CBX7	0.033621	0.361143
CRELD1	0.0181978	0.211469
NPEPPS	0.0489812	0.292579
TBC1D9B	0.0135299	0.347982
MAP4K4	0.040032	0.270658
SYNM	0.0122217	0.294982
PLEC	0.0266019	0.228085
RAB11B	0.0333318	0.256246
BRI3	0.0122919	0.363102
KIF5C	0.0378007	0.309611
ATP1A2	0.0460689	0.427773
RANBP9	0.0450093	0.200891
TGOLN2	0.045101	0.185367
BTBD8	0.0398823	-0.47444
TMOD2	0.0264923	-0.289337
STMN4	0.0055052	-0.382983
SH3GL2	0.0298323	-0.466542
PHACTR1	0.00628958	-0.362407
TESC	0.0262524	-0.512966
MAP1LC3A	0.0302064	-0.46644
NME1	0.0207142	-0.505415
DNAJC11	0.0368592	-0.59694
PGAP3	0.0484551	-0.855518
DLG4	0.0446806	-0.334882
SGSM2	0.0124023	-0.53769
GRASP	0.00930301	-0.766315
TASP1	0.0387535	-0.710298
TMSB10	0.0315211	-0.33377
DCTN2	0.0350421	-0.510532
MRTFB	0.0178424	-0.410757
SLC25A11	0.0332629	-0.591451
MSRB2	0.0357148	-0.403259
DICER1	0.0417902	-0.826488
LRP8	0.0378044	-0.5616
RAB35	0.0280494	-0.639307
MYO1B	0.0252302	-0.745614
DGKB	0.0101354	-0.556456
MGMT	0.0396764	-0.790333
OGDHL	0.0374074	-0.446105
CLN6	0.0416435	-0.920026
MEF2C	0.0312917	-0.454025
RAB2A	0.0490714	-0.5087
LRRC40	0.0292388	-0.466687
EMD	0.0348569	-0.71909
PTPN3	0.0303673	-0.884265
TRAPPC1	0.011588	-0.755277
SELENON	0.0387097	-0.522466
ARHGEF2	0.0318684	-0.43687
GABRA3	0.0328312	-0.345481
ACTR1B	0.00538628	-0.519318
SLC6A17	0.0259542	-0.630102
CSMD1	0.039245	-0.499797
MAEA	0.0323824	-0.790601
COMMD9	0.0250241	-0.702674
CYP4X1	0.0308811	-0.642946
KRT222	0.0226851	-0.477906
PLCB1	0.0284902	-0.628411
PEX19	0.019787	-0.664851
CELF2	0.0126954	-0.419826
PDZD11	0.021915	-0.699205
CDH9	0.0466676	-0.727825
TSPYL2	0.000494413	-0.518961
KCNS2	0.0247546	-0.772775
UBAP2L	0.0433582	-0.667668
GK5	0.0388793	-0.964316
CFAP20	0.0380536	-0.717275
IQSEC3	0.00447787	-0.448627
TSG101	0.0451576	-0.664181
TRAPPC11	0.0345619	-0.832526
KATNB1	0.00767044	-0.620223
GPI	0.0112422	-0.588048
SRSF12	0.00578888	-0.838386
HMG20A	0.0242775	-0.58003
DLGAP4	0.0267051	-0.443031
SLC35F6	0.0437546	-0.70503
FIBP	0.0223801	-0.694314
TSR1	0.0434355	-0.979602
CYB5R3	0.0144371	-0.473353
PRRC2A	0.00987485	-0.520873
LIMS2	0.0392795	-0.812928
MGST3	0.0070989	-0.455493
IGSF21	0.0108248	-0.661737
NDUFA10	0.00506855	-0.532445
CDH18	0.00182779	-0.5866
COMMD1	0.0446842	-0.637708
TRAPPC9	0.0273251	-0.885356
INSYN1	0.0234716	-0.382288
TSPAN7	0.0484941	-0.470103
ARFGAP2	0.0151986	-0.716095
SFXN1	0.0140395	-0.678802
TRIM9	0.0234695	-0.286337
UPP1	0.0301147	-0.683741
RUNDC3A	0.017345	-0.368909
ASS1	0.0251974	-0.82206
SRRM4	0.00591173	-0.529067
ZMAT4	0.0222847	-0.642687
MAP3K10	0.00112736	-0.614522
ULK1	0.0219523	-0.446605
GABRA1	0.0334254	-0.637574
TSPOAP1	0.0115904	-0.378788
ID1	0.0410248	-0.870201
UBA1	0.0234887	-0.576169
NDUFA11	0.0458028	-0.595241
MTMR7	0.0278777	-0.710417
GSTA4	0.0203842	-0.757811
PCLO	0.0201818	-0.764058
ABHD12	0.0293346	-0.734318
SYTL2	0.0282697	-0.576353
RNF150	0.0465973	-0.876376
ANAPC15	0.0420337	-0.680787
CBX6	0.00828046	-0.429274
FARSB	0.00975076	-0.519106
PAK6	0.0170623	-0.820071
ANKRD46	0.0160201	-0.646678
FBXO41	0.0409088	-0.537089
PIH1D1	0.0109741	-0.529243
BAHCC1	0.0358	-0.935819
LDB1	0.0390395	-0.696814
SGTB	0.0124301	-0.743818
SNRPD2	0.0233326	-0.617405
TMEM259	0.0338943	-0.465763
VWA5A	0.0157753	-0.955561
EFR3B	0.0148892	-0.597819
RNF157	0.00310753	-0.619464
PPARGC1B	0.00707534	-0.981727
NETO1	0.0030944	-0.67732
TUBG2	0.0052639	-0.512925
FZR1	0.00097694	-0.594724
FBXO16	0.0498009	-1.43035
NIPAL2	0.0176384	-0.952448
BCKDHA	0.0181895	-0.833714
KIF1A	0.0218759	-0.421978
TNPO2	0.00154313	-0.618201
PCDHGC5	0.00266352	-0.721553
ASB3	0.0255604	-0.780489
RIMS2	0.00824016	-0.714686
GCA	0.0364581	-1.17136
KCNQ3	0.027248	-0.734515
TSNARE1	0.0177354	-1.12407
CA4	0.0379203	-1.03003
CNTNAP2	0.0303335	-0.831217
EXOC1	0.0311759	-0.862909
BBS7	0.0171087	-0.859844
ZMIZ2	0.0402412	-0.355443
GRB2	0.0258903	-0.716546
C16orf58	0.0314669	-0.671205
WDR13	0.0251007	-0.581941
UBE2T	0.026615	-1.30186
TRHDE	0.00791997	-0.921701
CAMLG	0.041399	-0.649865
SLC35A1	0.0203823	-1.01256
PGP	0.0254515	-0.654156
F8	0.0436347	-1.06963
ZNF502	0.0359635	-1.59743
CYB5R1	0.0147777	-0.840067
STS	0.0318463	-0.743397
LRP3	0.00515673	-0.509626
MAST3	0.0288306	-0.581575
NMNAT2	0.00223583	-0.77539
SERPINE2	0.0350885	-0.474444
DMAC2L	0.042568	-0.808663
TMEM94	0.0421143	-0.660623
ST6GAL2	0.0265021	-1.01567
PDE7B	0.0472265	-0.659857
GSS	0.0119053	-0.886305
TM7SF2	0.028824	-1.28026
RBM24	0.0468638	-0.914685
IQSEC1	8.1381e-05	-0.576128
SPAG16	0.0381504	-0.766531
LSAMP	0.0264335	-0.535294
BCKDK	0.0295385	-0.545265
PLPPR5	0.0348748	-0.660112
UBOX5	0.0414352	-1.17262
AGBL4	0.0146104	-1.01911
DECR1	0.0274647	-0.737619
FH	0.0180569	-0.790184
TLN2	0.0109824	-0.85617
SLC6A1	0.00746391	-0.528388
DHDDS	0.030621	-0.961334
SERPINF1	0.00652635	-0.691484
C1QL1	0.0355784	-0.887751
RIMKLB	0.0469628	-0.867884
SPCS1	0.00548063	-0.696578
MED29	0.0335342	-0.641936
PRMT8	0.0263906	-1.0892
SUSD1	0.0117018	-0.935338
SYNPO	0.00670404	-0.525361
RHOBTB2	0.0380263	-0.78661
ETV5	0.0311698	-0.542987
ASMTL	0.0440511	-0.775475
SORBS2	0.0109815	-0.655885
BCR	0.0439744	-0.523367
SLFN5	0.0451757	-1.29953
PEX5L	0.0148095	-0.685832
BTBD2	0.0215644	-0.466634
DCAF11	0.0454415	-0.747435
SEC14L2	0.0265855	-0.66886
CRMP1	0.00784747	-0.704019
SGTA	0.00898386	-0.738607
N4BP2L1	0.0183161	-0.721282
EEF2	0.000959938	-0.464555
CDK16	0.0151265	-0.641424
HYAL2	0.0463363	-1.11345
SCG5	0.00234048	-0.566492
LANCL1	0.024417	-0.740239
PABPC4	0.0378041	-1.21652
GTPBP1	0.0397019	-0.859811
CAPRIN2	0.0335357	-0.700291
SEPTIN11	0.0268456	-0.708098
LUZP2	0.0290291	-0.819105
CA11	0.000481722	-0.490824
COQ3	0.0349041	-1.6512
ST3GAL3	0.0109592	-0.680873
LARP1	0.0168027	-1.09036
SMIM10L2A	0.0426297	-0.893986
NRIP3	0.0334829	-1.12303
KCNN1	0.0121935	-0.676344
CREB3L2	0.039363	-1.57961
ALDH1L1	0.00606931	-0.577835
VWA8	0.0120419	-0.79071
NAA80	0.021543	-1.18123
SPPL2B	0.00491944	-0.829017
DOK6	0.00743319	-0.714632
CORO7	0.00488471	-0.899211
PSMB2	0.00233145	-0.850757
AKAP5	0.000175795	-0.643634
BBS5	0.00620798	-1.1172
ACSBG1	0.0393788	-0.765745
TBC1D24	0.00264386	-0.857054
TMEM128	0.0313379	-1.23724
TMEM222	0.0192089	-1.20535
PAK1	0.0106866	-0.984978
GRIK2	0.00402324	-0.62539
NSMF	0.00242173	-0.495003
SPTBN2	0.00896696	-0.630573
STX17	0.0391141	-1.04771
PMS2	0.016705	-0.945792
TAGLN	0.00712194	-1.24175
KCNIP1	0.0123688	-0.908722
SH3RF1	0.00842539	-0.968807
INPP5J	0.0485668	-1.57232
AHI1	0.0279773	-0.857282
DCC	0.032424	-1.2263
DPP10	0.0109695	-0.793071
TTC8	0.0040795	-1.0446
SERPINB9	0.0200754	-0.985091
ATXN1	0.0428854	-0.52989
GNG4	0.000656596	-1.10852
DNASE1L1	0.0102995	-0.960205
RASGRP1	0.0349296	-1.24021
GABRA5	0.00661254	-1.02025
UQCRQ	0.00260496	-0.69901
REPS1	0.00509638	-0.79207
ICA1L	0.0419989	-0.864355
OXA1L	0.00891113	-0.891169
DDA1	0.00123285	-0.845803
CTSO	0.0343383	-1.09558
WSB2	0.0127574	-0.716991
TRAPPC6A	0.0269512	-1.26339
GRM3	0.0193703	-0.953008
LPL	0.00143441	-1.02876
SLC1A2	0.0318815	-0.571114
ACP2	0.00945331	-0.704118
DUSP6	0.0193231	-1.35272
ATCAY	0.0383337	-0.851248
UBAP2	0.0154617	-1.01058
SPARCL1	0.0143685	-0.704738
NUP93	0.0150709	-0.881327
CFAP221	0.0467989	-1.37815
NDUFA4L2	0.036181	-0.923988
CRYL1	0.00140697	-0.588593
ENHO	0.0247573	-0.669007
PAMR1	0.00566876	-0.844256
FRS3	0.000851965	-0.897522
GAD2	0.0480667	-1.22546
MLIP	0.0221983	-0.784003
PITPNM3	0.000344275	-0.821032
RMDN1	0.0285003	-1.13496
MED15	0.0394692	-1.03059
BABAM2	0.0141285	-0.883597
SCG3	0.00833923	-0.659887
KHDRBS1	0.0408462	-1.16454
EVL	0.0115777	-0.64094
CDH4	0.0160177	-1.21416
KIT	0.0483498	-1.18196
ACADSB	0.0146387	-1.15552
CPNE4	0.0176498	-1.29478
COG1	0.0277219	-0.730615
PDE6B	0.0154468	-1.18862
DHRS12	0.00450686	-1.39804
LMOD1	0.0465149	-1.63405
ZNF385D	0.0347864	-0.746359
LGALS3	0.029566	-0.690632
STAC2	0.00313097	-1.09002
CIRBP	0.011372	-0.714406
SV2C	0.0375748	-1.30981
CES4A	0.0223928	-0.605032
SEMA3G	0.0143445	-1.31143
PLAT	0.0116656	-1.31529
THPO	0.0363333	-1.43035
SIDT1	0.0288367	-1.35832
SPA17	0.0426357	-1.47547
RBM3	0.0258322	-1.08943
UNC13C	0.0347825	-0.923947
NEPRO	0.0291616	-1.11259
TRANK1	0.0247356	-1.00506
DDOST	0.0374569	-1.2893
CCN3	0.000728207	-1.19643
PCSK1	0.0142741	-1.22755
OCIAD2	0.0352827	-1.08556
NAT16	0.0321345	-1.85795
MDH1B	0.0239814	-1.52605
ATP5MC3	0.0456692	-1.21354
GYG2	0.0378286	-1.42816
FAM149A	0.0367675	-1.27638
EFHB	0.0397788	-1.79508
C1orf61	0.00415114	-0.759403
AGL	0.0176758	-1.3643
ANKRD62	0.0483821	-1.46701
FADS2	0.0347264	-0.931327
ADCYAP1	0.0113642	-0.952849
NQO2	0.0152028	-1.06708
DPH6	0.00114606	-1.39557
NPEPL1	0.00347686	-1.02476
CMPK2	0.0361686	-1.45438
EFEMP1	0.0403995	-0.863951
GLP2R	0.000927152	-1.34304
MMP28	0.00998101	-1.00048
IFITM3	0.0100821	-0.79642
GABRG3	0.00449557	-1.37002
MT-ND2	0.0192796	-0.896164
GRIK1	0.0034698	-1.50803
ABCA10	0.0468239	-1.30557
CD38	0.0335833	-1.75387
DHX58	0.0122106	-1.5625
BDKRB2	0.0337902	-1.87415
CABCOCO1	0.0262983	-1.70115
F3	0.0008138	-0.909545
UNC80	0.00064198	-0.908101
BTN3A2	0.0487633	-1.6752
TAC1	0.010271	-1.4371
DUSP4	0.0157773	-1.71767
MT-CO3	0.00198637	-1.01158
RPH3A	0.00517958	-1.3057
MT-ND4	0.0335682	-1.09746
IDH2	0.00156963	-1.08948
TCIM	0.000941898	-1.53038
TUBB2A	0.0424555	-1.59168
RGS20	0.00403229	-1.38384
EDN1	0.00141598	-1.57219
ETNPPL	0.0114121	-1.07083
TARBP1	4.30011e-06	-1.20861
ARSG	0.00605024	-1.62079
CRHR2	0.0092835	-1.83467
GADD45A	0.00516143	-1.52887
LYRM9	0.000202431	-1.57522
OMD	0.0162011	-1.73531
WIF1	0.000445276	-1.42761
HERC6	0.000409846	-1.55713
MT-ND3	0.0204158	-2.01505

## Sheet: LBD vs Ctrl L4
Gene	p-value.bulk	log2FC.bulk
HSPA1A	0.00113138	1.61488
FCGBP	0.00534443	0.585762
MT1G	0.000973356	0.640699
AZGP1	0.000436633	0.341967
HSPA1B	0.021597	1.34055
HSPB1	0.0123175	1.426
SPP1	0.00848685	1.48098
CRYAB	0.0317839	1.33797
AEBP1	0.00315195	0.247901
ZNF302	0.0013322	0.0354709
TREM2	0.0038547	0.13347
DNAJB6	0.00188101	0.22988
SLC5A3	0.00235601	0.649415
JMJD6	0.000654529	0.301882
SLC38A2	0.00219112	0.760881
SPR	0.00280124	0.245196
FBXO2	0.0160029	0.952444
HS6ST1	1.30413e-06	0.939213
PPP4R2	0.000266923	0.441225
AHSA1	0.000507064	0.825467
TCEAL9	0.000106953	0.12437
UBFD1	0.00014906	0.158425
HSPE1	0.000310098	0.692517
ORAI2	0.00479781	0.0749539
IER5	0.000160158	0.532316
S100A6	0.014799	0.831704
PYURF	0.00717769	0.721485
PNRC2	0.00601987	0.544456
SNCG	0.033379	0.90334
MRFAP1	0.00219605	0.302961
SNRPA1	0.00380736	0.0929955
SDF2	0.0126953	0.294989
C9orf78	0.0209493	0.380828
ZSWIM9	0.00244831	0.52525
HNRNPH3	0.000372095	0.643598
TCEAL3	0.000682606	0.453825
TUSC1	0.000311238	0.387112
UBTF	9.49419e-05	0.823645
BCL2L2	0.00319946	0.693973
CFAP36	0.027485	0.449823
HSPB8	0.00760653	0.635351
MT1E	0.0193302	0.483916
ELK1	0.0171124	0.49426
PLIN5	0.00390177	0.0518243
PPP1R8	0.00232206	0.198333
SNN	0.000515918	0.68797
COX11	0.0101814	0.492819
HDGF	0.00270542	0.473241
ZNHIT6	0.000302826	0.3538
ANAPC16	0.000896644	0.710731
ST8SIA1	0.00252249	0.319201
SART3	0.00860917	0.336755
QDPR	0.00271565	0.885725
NDUFB6	0.000320335	0.681439
HNRNPR	0.00118606	0.116534
HIGD1B	0.0239174	0.187148
UQCC3	0.00150749	0.303028
HIST1H1E	0.00100503	0.394131
MRFAP1L1	0.0039219	0.610869
HERC3	0.0315672	0.259922
EZR	0.0092884	0.545806
GADD45GIP1	0.00399086	0.77249
PDCD5	0.00129474	0.501697
ZDHHC22	0.000139339	0.369483
POLR2F	0.00134758	0.346482
IGFBP5	0.0150577	0.313318
PET100	0.00675305	0.219452
HNRNPF	0.00211338	0.26967
NUDT16L1	0.00229778	0.355134
EXOSC3	0.00592791	0.121269
ARL10	0.00651839	0.151936
ACTR3	0.00072739	0.231084
CYSTM1	0.0339879	0.449095
NDUFS6	0.025885	0.61405
CLTB	0.0158611	0.628047
TSPYL1	0.00886541	0.678233
REXO2	0.00278779	0.495565
PA2G4	0.00185343	0.586626
GSTP1	0.0167693	0.414283
TXNRD1	0.0313197	0.181745
DERL1	0.00112564	0.293562
PCDHGC3	0.0320298	0.187549
PFKP	8.05727e-05	0.637611
PHGDH	0.00817066	0.487655
ZNF428	0.00500539	0.488346
RAB13	0.0355517	0.237969
SRSF4	0.0382467	0.124594
CCT6A	0.0122924	0.315766
SUMO2	0.00305925	0.37238
GFOD1	0.00159262	0.448972
PTMS	0.00496345	0.549196
EPDR1	0.029467	0.41371
CCDC12	0.000521141	0.316877
DBI	0.033469	0.477382
FAM13B	0.0220459	0.268615
ZSWIM8	0.000978387	0.318297
CLIP2	0.00122821	0.474456
FKBP8	0.0122705	0.602063
NGRN	0.0042959	0.568481
SERF2	0.00259864	0.456503
HNRNPUL2	0.00687455	0.5076
SQSTM1	0.0203801	0.570582
FAM50B	0.0187916	0.135787
CAPN2	0.0331902	0.514904
EXOSC6	0.00246718	0.306853
DYNLL1	0.00575703	0.262291
SAFB	0.014281	0.496955
SELENOF	0.0178492	0.486137
CNOT8	0.016052	0.414306
GPX4	0.0318524	0.59192
TFPT	0.00571979	0.597726
NAT14	0.0190019	0.366235
KCNS1	0.0377617	0.262223
ARPC3	0.0446821	0.122408
ZNF316	0.00423988	0.28359
RTL8C	0.0220335	0.330086
CERS4	0.0115882	0.450279
CCDC85B	0.0307392	0.645609
SUGT1	0.0135634	0.223289
AURKAIP1	0.0034341	0.451356
CENPX	0.0323978	0.267586
SOX2	0.0253227	0.464658
RAMP1	0.0443788	0.523934
USP47	0.0025951	0.188996
RXRA	0.0217641	0.746458
MTLN	0.0195858	0.367064
SSBP2	0.0174275	0.0781741
API5	0.00175597	0.496386
DDX17	0.00842186	0.255653
DDIT4	0.0311077	0.353047
H1FX	0.0144204	0.496287
SCN1B	0.0180149	0.670709
COPS9	0.00460934	0.31012
ECSIT	0.0248901	0.144122
MAF1	0.00194455	0.284736
NME3	0.00517027	0.502323
CD63	0.00403595	0.345322
NELFCD	0.0148545	0.159577
TAPBP	0.0118952	0.501976
HNRNPUL1	0.0364352	0.253582
MAF	0.0461462	0.303252
ABLIM2	0.00714601	0.273059
SEL1L	0.0204852	0.133707
RNF19A	0.0152731	0.528522
RTF2	0.00344856	0.243178
PURA	0.00221456	0.375984
PPFIBP1	0.0287499	0.358351
SOGA3	0.034986	0.315048
B4GALNT1	0.0174259	0.232009
TPD52L2	0.01163	0.448758
NR1D1	0.012097	0.18828
HNRNPA2B1	0.0109566	0.505385
LUC7L3	0.00992973	0.363222
HERC4	0.000167096	0.344688
RMND5A	0.0439485	0.197065
YJEFN3	0.0187277	0.278753
SLC3A2	0.0258874	0.289015
COX14	0.0206793	0.275144
CBX7	0.0215482	0.353717
PLEKHO1	0.0155089	0.36684
RNF220	0.0140739	0.225258
POLR2L	0.0435706	0.187578
PURB	0.00186267	0.379585
CSTF3	0.00618337	0.221438
NDUFS5	0.00308244	0.40959
CCDC124	0.0296802	0.598223
PPM1A	0.0446932	0.378907
ALKBH5	0.00200161	0.397696
RANGAP1	0.0177218	0.322543
NUDC	0.0407376	0.336537
C9orf16	0.0165995	0.424636
SYNM	0.0207154	0.318245
SNX27	0.00655036	0.098277
CDKN1B	0.0310389	0.388114
NEBL	0.0435899	0.315134
DYNC1LI2	0.0270239	0.436335
DNAJC21	0.00874563	0.0749522
MYL6	0.0248643	0.1952
KCTD2	0.0220834	0.103939
BCL2L1	0.039684	0.234203
TRIR	0.0190809	0.287673
COX7C	0.0323168	0.351937
MCRIP1	0.0403559	0.187984
CLTA	0.0224764	0.346987
GNB1	0.0129667	0.361059
PTOV1	0.0220254	0.30043
TBC1D9B	0.00854539	0.291066
EIF4E3	0.0312831	0.358971
EIF3A	0.0454765	0.100491
LASP1	0.0273995	0.297725
RAB11FIP4	0.0106483	0.368592
KIF5C	0.0439729	0.342397
STRAP	0.0409076	0.248001
CHST1	0.0444392	0.205747
HOMER1	0.0318299	-0.549359
RAB4B	0.0391111	-0.271841
IFT22	0.0410934	-0.727073
ZER1	0.0491101	-0.487994
SCG2	0.0429789	-0.694824
TRAPPC1	0.0343626	-0.723709
LRRC41	0.0423795	-0.912415
DCTN2	0.0384592	-0.509807
CELF2	0.0304286	-0.503869
GOLT1B	0.0177514	-0.230508
ATOX1	0.0102698	-0.433747
LSAMP	0.0374707	-0.340407
COX6C	0.0429899	-0.507296
DGKB	0.0114154	-0.519041
NT5DC3	0.0383982	-0.647732
GABRA3	0.0331	-0.805854
KCNB1	0.0143051	-0.26651
COPG1	0.0377574	-0.525072
SPTBN1	0.0226913	-0.551099
USP5	0.0279506	-0.530144
ME1	0.0410778	-0.821746
PITRM1	0.0250155	-0.613156
ALDH5A1	0.0310068	-0.350533
BTBD8	0.0212784	-0.28042
MEF2C	0.0395786	-0.496901
KATNB1	0.0308088	-0.800019
DLGAP1	0.0192505	-0.393073
CCNY	0.0428099	-0.241483
OCIAD1	0.0118669	-0.311211
AGPAT1	0.0483638	-0.535598
TSPYL2	0.00716672	-0.357635
IQSEC3	0.0338757	-0.456078
DYNC1H1	0.0387872	-0.567341
OTUD7A	0.0374733	-0.797622
CNIH2	0.0145504	-0.165186
MRTFB	0.0177279	-0.514648
DNAJC11	0.0300291	-0.836211
NDUFA10	0.0288874	-0.515826
CWF19L1	0.040582	-0.888001
TSNAX	0.0429536	-0.711738
EFR3B	0.0317203	-0.629202
ACTR1B	0.0333915	-0.517587
SNAP91	0.0447939	-0.534415
ASTN1	0.0453173	-0.382047
AP1S1	0.0352984	-0.538386
ATP6AP1	0.0313548	-0.434404
GRAMD4	0.0487361	-0.334834
SGSM2	0.0474126	-0.495609
SGTB	0.0205521	-0.754337
SYP	0.0427131	-0.361883
HMG20A	0.0163335	-0.725531
ARHGEF2	0.0360225	-0.785753
RUNDC3A	0.00660815	-0.441271
PPP1R1B	0.0490937	-0.381596
UBA1	0.014567	-0.329291
ATP5F1B	0.0392233	-0.674878
MTMR7	0.047741	-0.26085
SERPINF1	0.0339071	-0.659176
ADD2	0.0126484	-0.284628
EDEM1	0.0448316	-0.240949
DCLK1	0.0348226	-0.342258
RAB2A	0.0296677	-0.692758
CHST10	0.00987	-0.837234
CAMLG	0.0255338	-0.863867
ANAPC15	0.0256026	-0.727297
GABRA2	0.00355644	-0.671108
MAEA	0.0202154	-0.781699
SRRM4	0.0437013	-0.83211
RNF11	0.0332206	-0.616629
ELAVL2	0.00566897	-0.594266
FIBP	0.0276411	-0.711951
GRASP	0.0230257	-0.899629
NAXE	0.0120212	-0.627174
SLC25A11	0.0207805	-0.170846
PLXNC1	0.0368811	-0.238582
PTPN9	0.0451729	-0.820752
TRAPPC4	0.021386	-0.846
CA11	0.0231321	-0.566778
YTHDF2	0.030519	-0.308753
AP3D1	0.0389304	-0.638337
GSS	0.0364705	-0.862893
MGST3	0.00353644	-0.654286
VSNL1	0.0456733	-0.611458
AMACR	0.0228115	-0.656927
FZR1	0.0268762	-0.808921
PLPPR4	0.012753	-0.874675
RNF157	0.00849545	-0.636024
ANKRD46	0.0326516	-0.827059
CDH18	0.0136239	-0.741342
LRP8	0.0375571	-0.64423
DLGAP4	0.0376993	-0.564666
ABHD12	0.0239779	-0.785392
SLC4A4	0.043609	-0.545382
CACNA2D3	0.0496664	-0.742085
MAP3K10	0.000125933	-0.501467
MAST3	0.0317355	-0.730156
GPI	0.0049656	-0.382113
VPS11	0.018171	-0.755064
FH	0.0476269	-0.76397
CDK5	0.0279287	-1.02737
N4BP2L1	0.0186797	-0.702013
TUBGCP5	0.0323494	-0.256552
FSTL4	0.0386405	-0.827862
PMS2	0.0177117	-0.92745
SYTL2	0.010601	-0.54991
CYB5R3	0.0331617	-0.528829
KIAA0319L	0.0139865	-0.281228
CBX6	0.0040256	-0.30875
NMNAT2	0.00547516	-0.287925
COPG2	0.0464386	-0.985896
KIF1A	0.0201024	-0.508937
SPCS1	0.00753825	-0.390053
PGP	0.0376218	-0.803843
GRB2	0.0313504	-0.435895
PIH1D1	0.0251811	-0.904098
RNF150	0.0264657	-0.927321
HIVEP2	0.0324818	-0.709472
BBS5	0.0345671	-1.19483
RIMS2	0.0194716	-0.677865
SERINC3	0.0295444	-0.529648
GAD1	0.0432492	-0.692357
TSPAN7	0.010906	-0.368839
PGBD5	0.00894332	-0.72234
PCLO	0.011506	-0.718442
PEX5L	0.0329076	-0.485996
APC	0.0397553	-0.329074
TUBG2	0.00538144	-0.616523
VWA8	0.0329724	-0.265879
EXOC1	0.0272268	-0.80553
KCNV1	0.0337734	-0.873365
GSTA4	0.0131918	-0.816366
FAM81A	0.0492782	-0.181004
SPTBN2	0.01038	-0.768093
ST3GAL3	0.00809696	-0.934611
GABRA1	0.0176226	-0.660306
MAP3K9	0.0337582	-0.743534
SUSD1	0.0439212	-1.04556
WDR54	0.0428487	-1.3986
TNPO2	0.00434688	-0.661468
PLCB1	0.01864	-0.755299
SH3RF1	0.0372082	-0.877884
CPNE6	0.0298417	-0.852471
GNG4	0.0216352	-1.03026
SEC14L2	0.0162279	-0.73276
SYNPO	0.0117357	-0.627286
TBC1D24	0.0118629	-0.754011
SLC6A1	0.0167232	-0.561433
CDK16	0.0279395	-0.752828
LRP3	0.0453846	-0.625922
ETV5	0.0261298	-0.892224
ANO5	0.0362769	-0.945779
PAK6	0.0487468	-0.893499
F8	0.035527	-1.08899
IQSEC1	0.00324132	-0.292762
EEF2	0.00411117	-0.609575
TLN2	0.0107623	-0.905454
GRIK2	0.0411191	-0.639381
RETREG1	0.0269373	-1.13814
CDH12	0.034028	-1.29072
ZNF557	0.0307683	-1.38225
DDA1	0.0025179	-0.795357
GTPBP1	0.0332381	-0.945881
SCG5	0.00384742	-0.721839
DCAF11	0.0477198	-0.992141
SMIM10L2B	0.0423455	-0.445931
PLPPR5	0.0246776	-0.995062
NSMF	0.00375492	-0.567966
ASB3	0.0381888	-0.915542
BTBD2	0.00920567	-0.621839
SUMF2	0.00634858	-0.874495
PSMB2	0.00516654	-1.00779
PAK1	0.0193085	-0.975384
SGTA	0.00981491	-0.919765
DPP10	0.014685	-0.959745
NETO1	0.00194388	-0.981049
DMAC2L	0.0304513	-1.06277
AGBL4	0.0133414	-0.998385
PDE7B	0.0352323	-1.00332
KCNIP1	0.0146652	-1.29422
PCDHGC5	0.00431	-1.05615
TMEM94	0.0378992	-0.880606
MED29	0.00293523	-0.943186
WDR13	0.00687017	-0.847211
KIAA0319	0.0265722	-1.05897
COPS7A	0.032839	-0.924045
DHDDS	0.0176845	-1.20367
OXA1L	0.0187906	-0.950297
ANO10	0.0317908	-1.33511
CRMP1	0.0151117	-0.921315
TM7SF2	0.0462518	-1.18938
SERPINB9	0.0392644	-0.982293
SMIM19	0.026439	-0.412664
PCNX2	0.033717	-0.479931
ATXN1	0.0379701	-0.760635
NPTX2	0.0322451	-1.01908
UQCRQ	0.00849625	-0.797557
WSB2	0.00748881	-0.663383
NDST3	0.0453575	-1.01444
FJX1	0.0135414	-1.35056
VWA5A	0.0406699	-1.18682
TSPOAP1	0.000165499	-0.636796
XKR4	0.0226099	-1.19892
SPARCL1	0.00195768	-0.776612
EVL	0.0188995	-0.729032
LZTFL1	0.0423853	-1.12181
MLIP	0.034906	-0.327781
CRYL1	0.0105404	-0.688069
BABAM2	0.0349068	-1.09956
GAD2	0.0129848	-1.00325
RHOBTB2	0.00283754	-1.00315
DOK6	0.00477761	-0.903411
TMEM150C	0.02628	-1.54856
DIO2	0.0467451	-0.853229
LANCL1	0.01204	-0.707964
SH3BGRL	0.0440839	-1.0581
KHDRBS1	0.0241806	-1.24677
DPH6	0.0322222	-1.39554
SCG3	0.000498479	-0.924843
PCP4	0.02583	-1.28367
CCN3	0.000162314	-0.423308
CTSO	0.0085858	-1.2585
NUP93	0.00911887	-1.11933
ALDH1L1	0.016551	-0.937481
CDH4	0.0354691	-1.30775
KIT	0.0231933	-1.4804
OCIAD2	0.0341883	-1.18169
C9orf24	0.0304918	-1.15713
SLC1A2	0.0134603	-0.772881
PITPNM3	0.000180079	-0.58657
AGL	0.0381706	-1.35065
ZNF385D	0.0191425	-0.31354
CIRBP	0.000736028	-0.672758
ACP2	0.00439185	-1.01714
CABLES1	0.0323093	-1.14354
ENHO	0.0278049	-0.827258
IFITM10	0.0126736	-0.225531
GYG2	0.0325359	-1.5476
SEC61A2	0.0491787	-1.53251
SPRED3	0.0364815	-1.43709
APH1B	0.0324427	-1.6048
UNC80	0.0188099	-0.942175
FADS1	0.0271034	-1.12254
EFEMP1	0.0356507	-1.00021
ATP5MC3	0.0395501	-1.14699
LPL	0.000171356	-0.646724
GABRG3	0.0158037	-1.47468
WDR86	0.0204362	-1.72818
CES4A	0.0268868	-0.925032
RPH3A	0.00752623	-0.774778
MED15	0.02348	-1.14152
MEGF6	0.0461736	-1.67483
NQO2	0.018913	-1.12109
GABRA5	0.00214099	-1.25441
ACADSB	0.0139534	-1.3118
TARBP1	0.00293155	-0.971267
DUSP6	0.0072064	-1.61426
STUM	0.0121743	-1.19264
UNC13C	0.0254704	-1.31713
MT-ND2	0.0165961	-0.857337
MMD2	0.027889	-1.20044
IFITM3	0.0342359	-0.929519
C1orf61	0.000764216	-0.843199
MMP28	0.040516	-1.11503
ZNF449	0.0413757	-1.7724
DHX58	0.0187165	-1.74674
FADS2	0.0091755	-1.0885
FAM149A	0.0258459	-1.4917
GRIK1	0.00646515	-1.42595
RBM3	0.00553192	-1.30545
SDS	0.0267012	-1.76567
ADHFE1	0.018736	-1.53883
F3	0.0027461	-1.12198
SST	0.0416216	-1.25248
IDH2	0.000205678	-1.21823
TUBB2A	0.0450164	-1.63521
BDKRB2	0.0292564	-1.89557
SEMA3G	0.026865	-1.32858
MT-CO3	0.000543485	-1.08316
MT-ND4	0.0159072	-1.09199
ACTG1	0.0400914	-1.36573
ETNPPL	0.0264988	-1.28877
MT-CYB	0.0488739	-1.27017
EFHB	0.0382309	-1.92311
GLP2R	0.000928953	-1.91531
LYRM9	0.000569022	-1.30006
CD38	0.0292024	-1.84613
HERC6	0.00200685	-1.49038
MT-CO2	0.0221524	-1.26413
GADD45A	0.00188275	-1.63464
DUSP4	0.0312278	-1.95445
RGS20	0.017515	-1.60198
MT-ATP6	0.0156669	-1.37226
EDN1	0.00574748	-2.05331
WIF1	0.00299671	-1.65602
OMD	0.0253965	-1.9706
IFI44L	0.0248484	-1.85114
MT-ND3	0.00833178	-2.11608
IFIT3	0.000865748	-2.14218

## Sheet: LBD vs Ctrl L5
Gene	p-value.bulk	log2FC.bulk
AZGP1	1.7388e-08	0.690265
SPP1	0.010753	1.65593
MT1G	0.00130659	0.326721
HSPA1B	0.0219728	1.11159
HSPA1A	0.000666579	1.11345
FCGBP	0.0259392	0.466797
S100A9	0.00324419	0.482423
HSPB1	0.0125326	1.22844
SLC5A3	0.00441462	0.838255
CRYAB	0.00573676	1.2338
SLC38A2	0.0158944	0.950345
RPRM	2.03225e-05	0.567636
JMJD6	1.94783e-06	0.426073
SPR	0.000424835	0.399307
BGLAP	2.90656e-07	0.219102
DNAJB6	0.000219262	0.152873
PNRC2	0.00181453	0.721881
AHSA1	9.70391e-05	0.959157
HS6ST1	3.19845e-06	0.841873
PPP4R2	4.93069e-05	0.538836
ARMCX6	0.00362819	0.0315275
NGB	0.000504174	0.192688
NFIL3	4.69956e-05	0.340828
VCPKMT	0.000141051	0.152404
FBXO2	0.0270824	0.798588
HSPE1	9.68811e-05	0.728359
TCEAL9	9.74453e-05	0.221322
SDF2	0.00135959	0.269954
TNXB	0.000207626	0.191991
ELK1	0.00155679	0.657874
RNF227	6.89524e-06	0.0961535
PIM3	0.00660983	0.130807
HNRNPF	0.000634123	0.422864
HDGF	0.0111873	0.343256
CASQ1	2.17105e-07	0.221503
IER5	0.00065794	0.414178
SNRPA1	0.000351838	0.16171
MT1E	0.0101472	0.314264
PYURF	0.02372	0.549287
C9orf78	0.00635279	0.47787
ZSWIM9	0.00604665	0.568162
FOXN3	0.000258104	0.204806
HNRNPH3	8.75554e-05	0.676743
CKLF	0.000522929	0.110556
ANAPC16	0.000276549	0.488501
SART3	0.00607076	0.38017
HIGD1B	0.0143329	0.164286
HNRNPR	0.000502871	0.219912
QDPR	0.00466926	0.72352
TCEAL3	3.64697e-05	0.505017
PHB	0.00170252	0.0222009
RAB13	0.0228047	0.184275
PDCD5	0.00144989	0.460869
TUSC1	0.0036281	0.342825
CCDC34	0.00462267	0.128162
HSPB8	0.00792056	0.514965
DDX3Y	0.00517683	0.373171
DEDD2	0.000127325	0.121848
CLN3	0.00101107	0.00730778
CLTB	0.0060469	0.684242
COX11	0.00798029	0.537496
GADD45GIP1	0.0064256	0.637164
MRFAP1L1	0.00268853	0.605387
TSPYL1	0.00150058	0.732433
CFAP36	0.0282653	0.44602
KRBOX4	0.00262702	0.0378608
ST8SIA1	0.00150959	0.436874
POLR2F	0.00216164	0.41547
MRFAP1	0.00397852	0.366543
FAM13A	0.0334247	0.373267
SNCG	0.0291943	0.697986
ORAI2	0.00415203	0.167474
EXOSC3	0.000687057	0.282053
REXO2	0.000720786	0.473912
DNAJB1	0.0486215	0.300922
CCT6A	0.00690678	0.455444
GRM1	0.00204453	0.251925
FAM13B	0.00290405	0.405941
CHCHD1	0.0180937	0.29612
PET100	0.00826638	0.309079
JDP2	2.98628e-05	0.139583
PPP1R8	0.0010002	0.274679
FAM50B	0.00873824	0.378713
NDUFB6	0.00340667	0.490463
PA2G4	0.00150535	0.437017
ZNHIT6	5.30061e-05	0.278442
UQCC3	0.00337798	0.229233
POU3F2	0.00571226	0.129422
CLIP2	0.00264265	0.52683
NUDT16L1	0.00452151	0.310754
COPZ1	0.0257777	0.393947
DERL1	0.00145857	0.325815
BCL2L2	0.0035512	0.592871
HEXIM1	0.00934188	0.305257
REXO4	0.00462539	0.129195
EMX1	0.00369564	0.143842
SAFB	0.00268484	0.503095
PPA1	0.0218484	0.281811
SNN	0.0141087	0.542884
SQSTM1	0.0108764	0.503634
EZR	0.0104194	0.413002
UBTF	0.000613028	0.365498
NDUFAF2	0.00247858	0.191544
ARL10	0.00221075	0.293139
SRSF4	0.0355775	0.266467
MKNK2	0.0340896	0.0265993
AATF	0.00495214	0.129103
SNCA	0.014452	0.617164
ACTR3	0.000485916	0.281931
YY1	0.00387582	0.146221
CENPX	0.0177106	0.276315
HNRNPUL2	0.00452328	0.548129
TFPT	0.0144789	0.3179
CYSTM1	0.0271703	0.354789
NDUFS6	0.0279678	0.497916
CNOT8	0.0109701	0.372324
PPFIBP1	0.000344784	0.472472
LMNB2	0.0115529	0.158645
DDIT4	0.00543167	0.339821
DUSP22	0.000102028	0.273265
SH3BP5L	0.0154518	0.358955
SUGT1	0.00621342	0.326946
ITPKB	0.0022629	0.448888
ZDHHC22	0.000147387	0.300349
ZSWIM8	0.0042276	0.278169
NGRN	0.00928997	0.529491
SAE1	0.00907062	0.201288
POGK	0.000145813	0.35362
NR1D1	0.000483021	0.322237
MTLN	0.00839526	0.469797
REV1	0.00357164	0.211446
PSMD7	0.0330377	0.35647
KLHL21	0.00159752	0.272763
SELENOF	0.0150457	0.446269
TMEM185A	0.000600703	0.248507
API5	0.000572021	0.468673
ZCCHC3	0.000234197	0.263334
SOGA3	0.010009	0.48794
SUMO2	0.0178162	0.449572
H1FX	0.0217615	0.476374
PTMS	0.0111295	0.507058
PDCD4	0.00509829	0.239986
PHGDH	0.017585	0.348815
CIPC	0.00986864	0.262478
CD63	0.021771	0.332371
SLC3A2	0.0163533	0.393021
SRRT	0.0177387	0.196007
CTSZ	0.0186557	0.177882
CCDC12	0.00102433	0.217636
CAPN2	0.00945084	0.339281
XRCC6	0.000914981	0.239727
ZNF316	0.0145778	0.213741
RNF19A	0.0140435	0.343584
EPDR1	0.0460226	0.409555
USP47	0.00311241	0.286131
TSC22D3	0.0102784	0.434249
CSTF3	0.00119788	0.36035
EXOSC6	0.0126663	0.345993
ARPC3	0.0441309	0.209297
C1orf115	0.00839137	0.454292
NELFCD	0.00291871	0.315754
GSTP1	0.0386555	0.395635
LUC7L3	0.00496992	0.391394
COX14	0.0496628	0.347007
SSBP2	0.0333755	0.252565
CNPY3	0.04716	0.158236
HNRNPA2B1	0.000991208	0.416859
RAB3GAP1	0.0214204	0.398932
RAMP1	0.0351981	0.388162
GLRX5	0.0195867	0.252765
PURB	0.00338069	0.330359
RMND5A	0.0187375	0.305425
PFKP	0.00550041	0.48274
SSBP3	0.0175127	0.328818
VSTM2A	0.00207727	0.362021
SERF2	0.00545412	0.401479
ACTN4	0.00440227	0.282689
COPRS	0.0324412	0.342093
ZNF292	0.014189	0.13299
TPD52L2	0.0290202	0.342709
CDKN1B	0.006846	0.325586
TXNRD1	0.049556	0.209965
ZNF428	0.0425295	0.401783
PNN	0.00932716	0.189193
ABLIM2	0.00404394	0.337818
POLR1D	0.000261061	0.157132
PURA	0.00578852	0.394712
PNMA8A	0.0305798	0.275687
PPID	0.0193145	0.192449
DNAJA4	0.0259872	0.361933
COPS9	0.00494503	0.269684
UBE2G2	0.0124099	0.277106
PLEKHO1	0.0307527	0.294246
DYNLL1	0.0128738	0.302786
ANP32E	0.0428136	0.185543
NAT14	0.0234329	0.404385
HERC4	0.00660454	0.268561
GFOD1	0.0284756	0.375939
FKBP8	0.0470544	0.485704
ZNF609	0.022948	0.15087
GNAI3	0.018191	0.0956328
MAF1	0.00790682	0.187657
AURKAIP1	0.0266105	0.404562
BAG1	0.0399112	0.351019
SCN1B	0.037134	0.443298
TSPYL4	0.033225	0.428061
DNAJC21	0.00121261	0.117859
NCBP2	0.0288637	0.25941
RXRA	0.0381081	0.307715
CALCOCO1	0.0110476	0.233797
SEL1L	0.0195169	0.21036
COBL	0.0246485	0.186757
ECSIT	0.0346237	0.263257
KDM2A	0.00489749	0.151619
CHTOP	0.0203266	0.222692
RAB11FIP4	0.000721771	0.36613
MED25	0.0292327	0.160479
HNRNPUL1	0.0495627	0.200973
TRIR	0.0236249	0.314854
NUDC	0.017468	0.33145
SNX27	0.000569013	0.320555
SYNM	0.000503536	0.267456
FOXO3	0.0155933	0.244974
RTF2	0.016615	0.266965
SNCB	0.0449127	0.479964
CCDC124	0.0328773	0.348926
BAZ1B	0.00337184	0.246524
RTL8C	0.0498185	0.273026
SAT2	0.0285123	0.176154
STX6	0.0483959	0.158622
ALKBH5	0.011735	0.280721
BCL2L1	0.0468535	0.265303
CREBL2	0.0351141	0.169793
BANF1	0.0115275	0.21672
RANGAP1	0.0249733	0.272289
LUZP1	0.048846	0.175526
SSU72	0.0184783	0.177106
EGLN1	0.030427	0.284561
DDX17	0.0216583	0.227813
ATN1	0.0119215	0.359105
CRELD1	0.0052529	0.204894
RNF220	0.0165582	0.300695
EIF3A	0.010859	0.223983
NPEPPS	0.0431458	0.223513
MYL6	0.0482208	0.266926
LASP1	0.0330718	0.267243
CXXC5	0.047843	0.195806
ARIH1	0.0396066	0.14483
TBC1D9B	0.0157154	0.227945
ARPP21	0.020615	0.25637
RABGAP1L	0.0267617	0.244763
NEBL	0.0425333	0.204298
NCL	0.0309124	0.0839477
PLEC	0.0284258	0.146651
DDRGK1	0.0149996	0.100951
CLIP1	0.0321549	0.0997803
DLG1	0.0260146	0.175219
CHST1	0.0469004	0.210836
TGOLN2	0.0418987	0.136684
BRI3	0.0496601	0.180391
CNR1	0.0478075	0.00244973
ATRX	0.0265442	0.173303
RAPH1	0.0146792	-0.588718
DCX	0.0393841	-0.969313
TSPYL2	0.0243774	-0.362557
SPTBN1	0.0264143	-0.370484
AFF2	0.0287152	-0.708494
CPEB2	0.00654897	-0.520489
KAT5	0.0155083	-0.667289
TP53BP1	0.0267627	-0.536652
SND1	0.021246	-0.880301
TOMM70	0.0364836	-0.527712
EXOC4	0.0264826	-0.560813
TTC13	0.0463077	-1.00388
PIR	0.0439213	-0.898073
ASAP2	0.0273677	-0.493625
TSG101	0.0175038	-0.644522
RMND5B	0.0286293	-0.641526
SMARCA4	0.0398146	-0.380051
CHURC1	0.00593376	-0.534804
HADHA	0.00735885	-0.596887
TNFAIP8L3	0.0153296	-0.960204
GTF2H1	0.0480156	-0.965075
RPTOR	0.0302197	-0.603788
SELENON	0.0389592	-0.727237
MARK1	0.0274428	-0.589076
ULK2	0.00300509	-0.555266
MAEA	0.0143776	-0.646689
ROBO1	0.0240025	-0.598938
TRAPPC11	0.0296912	-0.741448
ARFGAP2	0.0343063	-0.529411
RIMKLB	0.030155	-0.724914
SIGIRR	0.00400161	-0.834813
TTL	0.0355662	-0.622387
SLC35B1	0.0240026	-0.710503
NOP10	0.0307828	-0.818998
GABRA2	0.00797294	-0.478531
DNAJC11	0.0281999	-0.635819
NPAS2	0.0327001	-0.467149
NUP54	0.0491965	-0.949947
CAMLG	0.0192492	-0.629403
AP3D1	0.00659052	-0.550978
TBC1D13	0.0320242	-0.734392
TMED3	0.0468752	-0.793756
SNHG32	0.0470268	-0.819798
PEX19	0.00402357	-0.570904
PDE10A	0.0447013	-0.840611
RIMS2	0.0245029	-0.574061
FECH	0.0335812	-0.822662
NME5	0.0438657	-0.750694
TTC37	0.0416943	-0.587466
SAP30BP	0.0194584	-0.726678
PACS2	0.0342901	-0.566269
CDH9	0.0143409	-1.06141
OGFR	0.0420649	-0.569744
SPRY2	0.0135016	-0.495905
RAP1GAP	0.0429002	-0.442622
RNF150	0.0490374	-0.758778
CARM1	0.00606117	-0.711396
VPS11	0.010903	-0.678543
APOOL	0.039471	-0.939164
LRRC41	0.00886458	-0.761844
MGMT	0.0191875	-0.726529
MAP3K12	0.0463688	-0.664095
KIAA0319L	0.00192837	-0.62945
VWA5A	0.0331373	-0.78775
ADCY3	0.00131643	-0.653455
TKFC	0.0229209	-0.961437
SUPT4H1	0.0183713	-1.02058
RUNDC3A	0.0191054	-0.330928
CAPN1	0.0169263	-0.599749
NMNAT2	0.0344806	-0.475277
VPS25	0.00915858	-0.820374
TESC	0.00355312	-0.677713
CDH10	0.0290343	-0.739127
VSTM2B	0.0196026	-0.459671
RASGRP1	0.0497979	-0.671192
SLC41A2	0.0246796	-0.817853
CNIH2	0.000978491	-0.420858
PDZD11	0.0241318	-0.646501
DCTN2	0.0232356	-0.449448
OPRK1	0.0457768	-1.20179
CAPRIN2	0.0344242	-0.657599
RNF157	0.0245716	-0.446389
RNF25	0.0321371	-0.922838
MAL	0.01198	-0.600361
NDUFAF6	0.0214575	-1.20712
MICAL1	0.0166325	-0.746042
PDGFRA	0.0491712	-0.892295
CHST10	0.00565763	-0.815095
ARHGEF2	0.0018472	-0.559713
RCN2	0.0477327	-0.698888
CCDC130	0.0122435	-0.84456
APEH	0.0491483	-0.623268
C11orf24	0.0471111	-1.22773
GPR107	0.0420647	-0.669348
NRXN3	0.0498815	-0.67468
FZR1	0.0238701	-0.491696
TRIM9	0.0254277	-0.422858
FARSB	0.0288151	-0.517001
TSR1	0.0355589	-0.991268
CRY2	0.01317	-0.589149
CA11	0.00520293	-0.409619
SERPINF1	0.0396611	-0.618995
FMN1	0.039109	-0.58433
KNDC1	0.0144529	-0.497477
DENND1A	0.0390679	-0.64795
IRAK1	0.0496017	-0.916403
GRIK3	0.00652135	-0.670128
DHRS7B	0.0239338	-1.17729
CEP83	0.0353562	-1.07589
GTPBP1	0.0422736	-0.767959
NBN	0.0120343	-0.870554
RCAN2	0.036847	-0.4525
IQCB1	0.0258505	-1.01526
UBAP2L	0.028145	-0.649678
AP2A2	0.0353216	-0.407207
SGTB	0.0429739	-0.48782
RETSAT	0.0419637	-0.865799
SYTL2	0.0204573	-0.535937
PGBD5	0.0107476	-0.554864
ARMH4	0.0121711	-0.817556
IGSF21	0.00163924	-0.569634
GRIK2	0.00431724	-0.489456
LMO7	0.0396143	-0.829419
SLC35A1	0.0455062	-0.924673
TUBGCP6	0.0230559	-0.649598
SGSM2	0.00797513	-0.512727
TRPC4AP	0.00480736	-0.594858
GNAL	0.000838759	-0.776286
TAF6	0.0302678	-0.69643
PRTFDC1	0.0301957	-0.874277
SH3RF1	0.0340871	-0.662581
PPP2R3A	0.0109651	-1.03654
ODR4	0.0429451	-0.892871
PLPPR5	0.00433408	-0.745174
QPCT	0.0177806	-1.08011
EPHB6	0.0461628	-0.48632
MGST3	0.00648315	-0.477704
HINT2	0.0116924	-1.116
LUZP2	0.0128628	-0.914901
RGN	0.0320487	-0.931748
DYNC1H1	0.0268596	-0.511777
CSGALNACT1	0.0103297	-0.74275
TMEM94	0.0263282	-0.720995
TMEM259	0.0240497	-0.52254
TUBG2	0.0447674	-0.520692
TRAPPC9	0.0243397	-0.614998
ME1	0.0284277	-0.677205
DPP10	0.0208181	-0.542798
MAP3K10	0.00298357	-0.508673
SHISA4	0.0246099	-0.551285
TAB1	0.00106467	-0.795643
BORCS5	0.00801493	-0.777162
FHIT	0.0303027	-1.11787
FARP2	0.015202	-0.812389
PRRC2A	0.00066508	-0.665282
ST3GAL3	0.0464642	-0.69495
TNPO2	0.00166331	-0.50033
WASF3	0.0433878	-0.489164
MECR	0.0462457	-0.854182
NAXE	0.0400577	-0.620344
UBA1	0.0321893	-0.566134
PDE8B	0.00103526	-0.740411
SYMPK	0.0283506	-0.552628
DHFR2	0.0269345	-1.53642
DGKG	0.0281227	-0.784944
VWA8	0.0103425	-0.70412
MTMR7	0.00639666	-0.887981
SLC25A23	0.0272014	-0.370546
LARP1	0.0232174	-0.871068
VEZT	0.0376737	-0.690948
ZBTB4	0.0282195	-0.612302
IPO9	0.0261138	-0.789751
SMIM19	0.0461716	-0.831542
LRP8	0.024816	-0.710192
FBXO7	0.0152879	-0.587011
NIPAL2	0.0266327	-0.99417
GPI	0.0172891	-0.554958
LRRC8B	0.031384	-0.730161
CLYBL	0.0184794	-1.07644
DTNB	0.00367119	-0.701443
LRIG1	0.0436867	-0.506242
PGP	0.0296537	-0.602515
EFR3B	0.0211993	-0.581324
SARM1	0.010304	-1.13181
NOCT	0.0215054	-1.39029
CCSER1	0.00856519	-0.805307
KIAA0319	0.041283	-0.848404
KCNT2	0.0280313	-1.25002
POLR3C	0.0321737	-0.930675
SPTBN2	0.00849676	-0.559354
BBS5	0.0108361	-0.968421
MAP3K9	0.00328393	-0.682363
PIH1D1	0.0498426	-0.638252
PEX5L	0.0218613	-0.63706
SUCLG2	0.0484704	-1.41961
RBM24	0.0398892	-1.25486
AHI1	0.0127681	-0.97544
GDPD5	0.00955461	-1.38765
FH	0.0209893	-0.777872
EMD	0.0374204	-0.588685
ATP6AP1	0.0360021	-0.463989
SPATA7	0.0135524	-1.07491
UQCRQ	0.0140833	-0.661636
HGSNAT	0.0436279	-1.01008
EXOC1	0.00811906	-0.892824
TBC1D24	0.012094	-0.730644
NDST3	0.0102081	-0.94358
CBX6	0.00993714	-0.506788
PPP1R11	0.0292615	-0.62332
GRM8	0.000441589	-1.16631
ZNF641	0.0187074	-1.07425
SLC25A11	0.0369659	-0.519678
TNFSF13	0.0430614	-0.843832
PMS2	0.00133814	-0.882101
BCKDHA	0.00862923	-0.905466
PLCB1	0.0149281	-0.600981
MCAM	0.00506799	-1.00844
SYTL5	0.017903	-1.4322
GSTA4	0.0354918	-0.631977
WDR54	0.0496636	-0.994205
XPA	0.0204839	-0.965265
UBE2L6	0.0101431	-0.830934
IFT52	0.0319004	-1.20942
RNF128	0.0437987	-1.27479
ABHD12	0.0022054	-0.569226
TMEM163	0.0176944	-1.24897
CDH13	0.0140334	-0.730123
IQSEC1	0.00724393	-0.495376
CLIP3	0.0133719	-0.481896
NSMF	0.00225376	-0.483665
MGAT4B	0.000802104	-0.756248
VPS39	0.0195392	-0.669787
C6orf62	0.0358954	-0.715558
SUSD1	0.00131336	-0.807882
DCHS1	0.0355492	-1.31525
KIF1A	0.00921198	-0.455779
SEC14L2	0.0130565	-0.694754
C16orf58	0.0332062	-0.69708
UBOX5	0.011373	-1.2236
DNAJC10	0.0455423	-1.06932
NECAB2	0.00306515	-0.949189
PLAAT1	0.0479166	-1.09769
ARHGAP1	0.0344022	-0.734153
MAST3	0.0077753	-0.577131
MMD	0.0231709	-0.553056
LRSAM1	0.011972	-0.9906
DMAC2L	0.027286	-0.852614
SERPINB9	0.00605235	-0.989908
SPCS1	0.00659684	-0.67164
DDA1	0.000813239	-0.751969
CORO2A	0.0298109	-1.27161
LRRC8A	0.0113636	-0.748937
PGAP3	0.0100186	-0.902509
DHDDS	0.00646162	-0.958518
GSS	0.0297622	-0.75011
SLC44A2	0.0247359	-0.657728
PIGS	0.0224834	-0.884812
PEX3	0.0148204	-1.01352
TMEM169	0.0245349	-1.14341
PLAGL1	0.0224461	-1.11527
PABPC4	0.0162832	-1.3524
AHNAK2	0.0203934	-1.0047
TMEM222	0.0377332	-1.19
APH1B	0.0185227	-1.31692
EEF2	0.000770987	-0.526773
TAB3	0.0346334	-1.01499
RPUSD3	0.0107977	-1.20813
S100A13	0.0211026	-0.615967
SYNPO	0.00171978	-0.624471
ANO10	0.013791	-1.12115
RHOBTB2	0.018642	-0.669458
BBS4	0.00968164	-1.09632
DECR1	0.0158809	-0.712003
ACTR10	0.0429298	-0.653724
PAK1	0.0448986	-0.694407
NDST1	0.00929695	-0.854069
SLC35F6	0.00399231	-0.995922
ETFA	0.0307889	-0.942989
GSTO2	0.00656421	-1.07655
UBAP2	0.00375845	-1.21735
GRASP	0.00606463	-0.775386
DPY19L3	0.0475254	-1.10075
GNG4	0.0103614	-0.825762
TTC8	0.00124459	-0.89398
TUBGCP5	0.0040045	-0.929124
TCN2	0.00881863	-1.20352
SPATA20	0.0268834	-0.797745
GDPGP1	0.00932865	-1.48389
REPS1	0.000884645	-0.738812
NF1	0.039675	-0.770153
KCNV1	0.00481532	-0.768802
SPPL2B	0.0413505	-0.878154
MFGE8	0.0328471	-0.945949
CYB5R3	0.00187416	-0.589572
PCNX2	0.00661263	-0.664779
ELMO2	0.0308814	-0.771022
MLIP	0.0364658	-0.758916
CDK16	0.0448431	-0.548157
NETO1	0.0020881	-0.6678
SCG5	0.000425055	-0.607026
KLK7	0.0225807	-1.16103
SCD	0.000459384	-0.588522
APC	0.000944359	-0.573105
CDH12	0.0230424	-0.948453
TFB1M	0.00745537	-1.40576
SGTA	0.00208353	-0.802553
FRS3	0.00611084	-0.835074
WDR13	0.00142189	-0.696536
TOX3	0.0406837	-1.64211
MOXD1	0.000865133	-1.17311
WSB1	0.0211969	-0.728504
WDR31	0.0104591	-1.30183
PDE6B	0.0460802	-1.14478
WARS2	0.0127823	-1.41861
BTBD2	0.0324152	-0.55917
TLN2	0.0209498	-0.719579
MED29	0.00570583	-0.703334
SERPINE2	0.033789	-0.651095
THPO	0.0247952	-1.56349
TAGLN	0.00855114	-1.14075
NIT1	0.00673526	-0.931998
CDH4	0.0259676	-1.33112
BCKDK	0.0472666	-0.749075
XYLT1	0.0460025	-1.06664
PAK6	0.0101211	-1.00371
LRP3	0.00655754	-0.676568
NRIP3	0.0259923	-0.92261
KIF1BP	0.0403139	-0.919216
SVEP1	0.025493	-1.76141
MFSD8	0.0267496	-1.24983
C1QL1	0.0376321	-1.17804
ZMIZ2	0.00944366	-0.665013
ETV5	0.0127627	-0.802824
CNTFR	0.018291	-0.781819
AGT	0.011115	-0.558266
PSMB2	0.00287499	-0.81628
MYT1	0.0276915	-1.38685
PTN	0.0264671	-0.580388
EVL	0.00572328	-0.640617
LRRC3B	0.018084	-0.989765
OXA1L	0.000223951	-0.9848
SLC7A4	0.0254567	-1.392
PEX26	0.0201717	-1.21766
SCG3	0.0148757	-0.650047
SUMF2	0.0159385	-0.788374
GABRA5	0.00733764	-0.754402
PCDH17	0.00102128	-0.907954
CORO7	0.001296	-1.09294
KYAT3	0.0397434	-1.39873
NDUFA4L2	0.0130922	-1.20004
COPZ2	0.0193795	-1.59711
NR4A1	0.0413927	-0.917322
SMIM32	0.00180754	-1.07511
GSTCD	0.0029442	-1.13225
PLAT	0.0202868	-1.16804
MYL5	0.0122531	-1.45474
DUS2	0.0287512	-1.37894
UNC13C	0.0106521	-1.04104
CABLES1	0.0148709	-1.01484
CRYL1	6.50129e-07	-0.744858
TMEM128	0.0121429	-1.27455
DUSP5	0.0416242	-1.69342
KCNIP1	0.00688991	-1.06153
SPATA6	0.0397526	-1.33236
CCN3	0.000895285	-0.772842
NAA80	0.00130732	-1.30518
PRKCQ	0.0334366	-1.33423
MED15	0.00982877	-0.990919
ATP6AP1L	0.0463808	-1.472
SPARCL1	0.00490546	-0.696926
DHCR7	0.00967021	-1.06779
TMBIM1	0.0410034	-0.835104
FAM20C	0.0201322	-0.881316
AGPAT4	0.043652	-0.783755
MT-ND4L	0.0479022	-0.590425
TSPOAP1	0.00936699	-0.546039
CRMP1	0.00474406	-0.769396
WSB2	0.00511193	-0.665769
ASL	0.0108223	-1.20241
UST	0.0175955	-1.20392
PHLDB1	0.0211207	-0.913319
ROBO2	0.007524	-1.26361
CYB561D2	0.0112467	-1.37929
MCOLN1	0.0200232	-1.13627
UNC80	0.00451305	-0.745659
CREB3L1	0.0158526	-1.54517
GALNT14	0.00107609	-1.34215
PCDHGC5	0.000289067	-1.08713
TENM3	0.00109184	-0.878553
DDOST	0.00214792	-1.24419
DHRS12	0.000156476	-1.29313
ADTRP	0.0273654	-1.44794
CYB5R1	0.00310265	-0.922977
PYCR3	0.0199541	-1.23179
OLFM2	0.0482269	-0.96751
DOK6	1.36414e-05	-0.773029
IFITM10	0.00544466	-0.907096
MEGF11	0.0106363	-1.61235
QARS	0.006807	-1.02072
IFITM3	0.0241822	-0.714431
GARNL3	0.0309332	-1.2043
RBP1	0.0196432	-1.29876
TM7SF2	0.0304142	-1.11174
ZNF385D	0.0481667	-1.02728
LANCL1	0.0159904	-0.772108
CIRBP	0.0454822	-0.629257
AGA	2.8443e-05	-1.19001
BABAM2	0.0013897	-1.05572
NUP93	0.00108072	-1.10663
NAV3	0.0120179	-1.01483
PITPNM3	0.00444024	-0.800927
PLXDC1	0.017463	-1.27163
CTSO	0.0231205	-1.18102
CMTM5	0.00516218	-1.61669
MAP10	0.0168984	-1.71754
STUM	0.0450902	-0.94055
COG1	0.0129119	-0.943357
AGL	0.00747715	-1.41947
OCIAD2	0.0189282	-1.04225
ZNF449	0.0370934	-1.56044
SHANK1	0.0273336	-0.739927
SLC38A5	0.0425676	-1.53687
ACADSB	0.00881334	-1.2547
CREB3L2	0.00755317	-1.53423
DUSP6	0.00645841	-1.28951
GLYATL2	0.0313106	-1.94386
ENOSF1	0.0184253	-1.71798
MEGF6	0.0030301	-1.80533
SPA17	0.0252759	-1.57422
ALDH1L1	0.000455108	-0.870972
DYDC2	0.0013121	-1.81848
NPEPL1	0.00552524	-1.05973
SORCS2	0.0198848	-1.3265
CLEC19A	0.0254286	-1.95883
EPS8L2	0.0253597	-1.09588
DHX58	0.0238235	-1.35215
NQO2	0.00748765	-0.949227
CRISPLD1	0.0053352	-1.4425
NEPRO	0.021267	-1.28155
RMDN1	0.00731809	-1.35772
TMEM150C	0.03541	-1.34976
KIF19	0.0345851	-1.64338
NPTX2	0.010908	-1.18842
GYG2	0.0299355	-1.67601
LGALS3	0.000450245	-1.05415
DPH6	0.00468198	-1.20968
GPD1	0.00901183	-1.50725
CES4A	0.000566917	-1.00151
DNASE1L1	1.26099e-07	-1.33959
EFEMP1	0.0193565	-0.951003
PXDN	0.0104437	-1.73992
SLN	0.00565007	-1.96537
NTNG2	0.0107684	-0.928345
AK8	0.0152757	-1.91357
SLC1A2	0.0151574	-0.811292
ACP2	0.000276885	-1.11326
PPEF1	0.000586084	-1.65186
ATG9B	0.0490814	-2.05462
BDNF	0.0014022	-1.43328
FADS1	0.00380692	-1.12156
SLC35C2	0.0195606	-1.3224
TUBB2B	0.017529	-0.872037
ZNF514	0.0456101	-1.3041
RIDA	0.0330022	-1.55975
GADD45A	0.00460404	-1.29632
PAMR1	0.00235363	-1.34425
DUSP4	0.00842088	-1.9576
TARBP1	0.000366412	-1.08294
MMD2	0.0226201	-1.42517
CARNS1	0.00851238	-1.16229
LMOD1	0.00807972	-1.74797
GGT5	0.00143966	-1.50186
ALPL	0.00613225	-1.43661
LHFPL1	0.0104768	-1.85912
GLP2R	0.00281657	-1.93706
MGAT4C	0.00963147	-1.71185
FAM149A	0.0102186	-1.50112
XAF1	0.0479199	-1.70898
LDB3	0.0297507	-1.546
MT-ND2	0.0053937	-0.981019
OMD	0.0310279	-1.85725
C1orf61	0.00678443	-0.871171
SLCO1C1	0.0459219	-1.43849
MMP28	0.0103353	-1.27281
DDX60	0.0248041	-1.77422
EFHB	0.0331751	-1.81364
GRIK1	0.00837267	-1.19679
RPH3A	0.00400112	-1.07862
IDH2	0.000185568	-1.11734
SEMA3G	0.00134399	-1.80526
NPY	0.0102574	-1.45728
TAC1	0.033373	-1.40027
EDN1	0.000694613	-1.808
VGF	0.0158136	-1.25735
FADS2	0.0157945	-1.12554
OPALIN	0.0187541	-1.27375
LYRM9	0.00508566	-1.13095
ADHFE1	0.00588716	-1.4358
ETNPPL	0.0112898	-1.30133
CD38	0.000818744	-1.6961
MT-ND4	0.0169199	-1.23213
BTN3A2	0.0125897	-1.77818
HERC6	0.000523179	-1.3514
F3	0.000327972	-1.25843
MT-CO3	0.00175653	-1.23034
MT-ATP6	0.0324455	-1.39338
TPCN2	0.00153872	-2.03856
RGS20	0.00850261	-1.64416
STAT1	0.0122619	-1.54893
MT-CO2	0.00990061	-1.39851
WIF1	2.68205e-05	-1.90098
IGKC	0.00207303	-2.15574

## Sheet: LBD vs Ctrl L6
Gene	p-value.bulk	log2FC.bulk
S100A8	0.00249511	0.220851
AZGP1	0.000246213	0.80255
MAFF	0.0165758	0.891911
HSPA1B	0.0067079	1.43285
S100A9	0.00134916	0.78898
SLC38A2	0.0125122	1.66141
GEM	0.0398432	0.356151
MT1G	0.000532134	0.474916
HSPA1A	0.00590751	1.29434
RPRM	1.45484e-05	1.2235
SLC5A3	0.00922251	1.04163
PIM3	0.0174194	0.36126
GADD45G	0.0194916	0.0392607
S100A4	0.0125019	0.318478
HSPB1	0.0229529	1.05402
AHSA1	1.53744e-05	1.19255
SPR	0.000203667	0.558581
JMJD6	0.00537292	0.645485
EMX1	0.00108346	0.00631469
MT1F	0.0248594	0.411743
GON7	0.00290453	0.0161133
DNAJB6	0.00684787	0.093134
RBM4B	0.00149244	0.909736
BGLAP	0.000983225	0.168511
AEBP1	0.00496477	0.109814
PNRC2	0.00591983	0.628761
HELLS	0.0113098	0.0718821
HSPE1	0.000312696	0.731305
PPP4R2	0.000489999	0.992358
TNXB	0.0163264	0.0404835
ZNF503	0.00057987	0.0680453
HS6ST1	1.02368e-05	0.789762
HEXIM1	0.00471954	0.51276
PPA1	0.00306996	0.433219
MUC20	0.0432174	0.125135
C9orf78	0.00616742	0.914579
HDGF	0.004857	0.553417
CROCC	0.00656225	0.543729
SRSF9	0.00399397	0.366122
SNCG	0.00500131	0.876046
TPST2	0.0224762	0.335342
MRFAP1	0.0104958	0.30825
HERC3	0.0301024	0.340048
POLR3D	0.0214262	1.12762
POLRMT	0.00216775	0.165453
CHCHD1	0.00873444	0.368023
SNRPB	0.0190874	0.327675
COX11	0.00116376	0.634547
TSPYL1	0.00382299	0.688182
ST8SIA1	1.21284e-05	0.52085
EPHA7	0.00212485	0.00719661
VPS18	0.0115133	0.543809
SYNPR	0.000610143	0.437074
IER5	0.00629939	0.449048
SDF2	0.0101182	0.13612
SQSTM1	0.0131772	0.657819
PYURF	0.0405581	0.478208
PPID	0.0046571	0.328098
NFIL3	0.0366242	0.175241
CNOT8	0.0157483	0.358772
OSGEP	0.0418281	0.0393842
ANAPC16	0.00462504	0.519124
HSPB2	0.0309646	0.2998
KLHL21	0.0336382	0.456828
NGRN	0.00331713	0.60587
UBTF	0.00231376	0.30569
HNRNPR	0.00325375	0.222279
ASPHD2	0.011141	0.149236
DDX50	0.047582	0.867419
HRH3	0.0152135	0.17454
CLTB	0.00173985	0.789965
JDP2	0.00628296	0.0801822
NR1D1	0.00441981	0.199316
GRM1	0.0159481	0.312053
RRS1	0.0235374	0.0445305
DDX3Y	0.0266332	0.5376
BCL2L2	0.00614163	0.515444
PA2G4	0.00168571	0.667621
GADD45GIP1	0.00129498	0.714673
HNRNPH3	0.0106444	0.549526
UQCC3	0.0454021	0.0998847
NDUFB6	0.00275252	0.33435
MKNK2	0.0183921	0.0449679
TUSC1	0.00468517	0.343015
FAM174C	0.0412636	0.0686949
TCEAL9	0.0294178	0.00323377
ACTR3	0.00677181	0.650177
DYNLL1	0.000563885	0.410022
GARS	0.00435274	0.176065
HDAC8	0.0132808	0.138959
SLC3A2	0.0373403	0.500373
SUMO2	0.0126145	0.529162
SAE1	0.00425148	0.369453
NDUFS6	0.01248	0.401449
PARM1	0.0248784	0.0850693
EXOSC3	0.00524056	0.0614948
POLR2F	0.0122464	0.252964
XRCC6	0.00863094	0.334118
PNMA1	0.0124903	0.731265
NAT14	0.00605778	0.428986
EPDR1	0.0058556	0.418144
POLR1D	0.00353201	0.286532
CENPX	0.00441572	0.640737
KCNJ4	0.0129668	0.123299
TIMM22	0.00169336	0.148594
CCT6A	0.00721255	0.3463
CCDC12	0.00860398	0.118135
WDR74	0.011892	0.0341805
UBFD1	0.018706	0.0548187
PET100	0.0120592	0.239555
ALKBH4	0.0111648	0.0600813
TSPYL4	0.00200959	0.534766
NUDT16L1	0.00348179	0.199004
FAM126B	0.0036474	0.718903
SH3BP5L	0.0266892	0.540147
MRFAP1L1	0.000634269	0.747876
FAM50B	0.0170253	0.191411
DERL1	0.00340201	0.703432
ELK1	0.00161963	0.45101
NKRF	0.0179846	0.314988
CIZ1	0.00629728	0.209197
RNF220	0.0202392	0.379556
PDCD5	0.0167157	0.203003
CARHSP1	0.0440702	0.161659
TMEM242	0.0119913	0.00451019
SNCA	0.01822	0.659636
REXO2	0.0302442	0.189887
PFKP	0.00382799	0.81922
YY1	0.0299629	0.22635
TCEAL3	0.00330368	0.34052
API5	0.00107344	0.429472
ACTN4	0.0364584	0.279911
ZBED5	0.0266555	0.0220746
TNKS1BP1	0.0462653	0.0859917
SART3	0.0187661	0.954678
KCNA2	0.00879302	0.243575
SSBP2	0.0291074	0.136261
EXOSC6	0.00447844	0.544375
ZNF316	0.028419	0.184848
HIGD1B	0.02618	0.116359
M6PR	0.0326356	0.183619
TFPT	0.00867012	0.332761
PDIA6	0.0208017	0.227119
MED25	0.0105673	0.106348
ZSWIM9	0.0154187	0.394458
ZNRF1	0.00912118	0.560102
LUC7L3	0.033151	0.428247
ARL10	0.0224668	0.0242064
ZMPSTE24	0.0359557	0.571852
SNN	0.00758193	0.53292
COPRS	0.00639287	0.427453
SEL1L	0.0183921	0.415836
ZSWIM8	0.0383037	0.311119
C1orf115	0.00712542	0.436393
EIF4E2	0.0160031	0.081706
FAM177A1	0.00947293	0.448638
FOXN3	0.010404	0.12972
WBP1L	0.0247553	0.207815
GNB5	0.00662106	0.656402
PPP1R8	0.0088458	0.113495
CEBPB	0.0441969	0.264241
SAFB	0.0263283	0.53568
DNAJA4	0.00388907	0.397609
PURB	0.00226935	0.44463
SRXN1	0.011474	0.0966375
HSPH1	0.0339386	0.478867
CDKN1B	0.0260256	0.616262
HSPB8	0.0214103	0.464472
UBE2Q1	0.00905021	0.342037
CALCOCO1	0.02415	0.292367
SRRT	0.0202107	0.366512
PPM1A	0.00698622	0.559147
PTMS	0.0109184	0.5633
AARS	0.0303171	0.221241
TMEM185A	0.0151133	0.514753
PNMA8A	0.0258946	0.17183
HNRNPUL2	0.00759511	0.450858
SOGA3	0.0079026	0.296087
HSPD1	0.0263235	0.245855
HPCAL1	0.0378903	0.5598
H1FX	0.0133175	0.621955
ZGPAT	0.0420089	0.122099
MIEN1	0.0460474	0.0346166
ITPKB	0.0218239	0.429603
TXNDC12	0.00765843	0.0119058
CHTOP	0.035883	0.173706
ATP2B2	0.0425947	0.199581
SCN1B	0.0204593	0.327295
SNCB	0.0131209	0.662068
CRELD1	0.0291008	0.147603
CCT3	0.0201247	0.101813
RANGAP1	0.00274061	0.335745
BMERB1	0.0320972	0.427238
ZNF428	0.0139385	0.314965
SWAP70	0.0290958	0.398624
CIPC	0.0429819	0.152299
NOP56	0.0180802	0.192132
ZNHIT6	0.0167021	0.18057
SUDS3	0.00835167	0.219529
USP47	0.01601	0.401417
SYT5	0.0459263	0.20607
SERF2	0.0451876	0.300332
VSTM2A	0.00831741	0.109583
FBXO44	0.0150547	0.468447
CHST1	0.00784116	0.271858
NAB2	0.0223988	0.0053613
RAB3GAP1	0.00421687	0.493145
RAC3	0.0174983	0.149477
TRMT112	0.0137181	0.419441
TMEM263	0.0346139	0.346986
EZR	0.0491797	0.640799
STARD7	0.043047	0.19284
VPS51	0.0416591	0.0577965
TPD52L2	0.0286078	0.538834
CSTF3	0.0151092	0.196325
AURKAIP1	0.0371213	0.289043
TRAPPC3	0.0456883	0.311832
STRBP	0.0347748	0.249267
ECSIT	0.0143884	0.402791
CRK	0.0470518	0.359895
SNX21	0.0355334	0.199823
LIX1L	0.0162281	0.506863
MADD	0.0317976	0.248285
NAP1L5	0.0361629	0.457342
DPF1	0.0339933	0.041972
PPFIBP1	0.00816049	0.208826
GAK	0.0293014	0.142494
ARMCX2	0.043064	0.106893
SDR39U1	0.0179706	0.153456
BRI3BP	0.0183528	0.0471438
CCDC124	0.0139084	0.486498
MTCH1	0.00128373	0.579747
RUSC1	0.047791	0.15162
SELENOT	0.0478013	0.431858
LUZP1	0.0108472	0.118729
SAT2	0.0200841	0.105398
RAB11FIP4	0.0291816	0.372142
GLRX5	0.0201587	0.123224
RNF112	0.0364758	0.117419
NR3C1	0.0368358	0.32397
SPIN1	0.0318875	0.381032
SPTBN4	0.0364531	0.336528
ABLIM2	0.0329362	0.64959
PJA1	0.0294744	0.34738
RAP2B	0.017025	0.42034
SUGT1	0.0499987	0.47605
RTF2	0.0222329	0.398635
LMTK3	0.03029	0.422289
TMEM240	0.0464653	0.0868487
NME3	0.0376804	0.0724147
KLC2	0.0288433	0.179526
TRIR	0.0166646	0.222188
PLEKHO1	0.0401054	0.538428
MPP1	0.0393251	1.19981e-05
RAB6A	0.0353606	0.204537
RTL8C	0.0422564	0.234532
NPEPPS	0.0486356	0.124086
LASP1	0.0116733	0.208517
ARIH1	0.0299651	0.188259
DCTN3	0.0183551	0.187025
BCL2L13	0.0492011	0.302175
SYNM	0.0471979	0.0826998
ARHGAP35	0.0448408	0.301176
CAPRIN1	0.0263773	0.263536
UBE2I	0.0489969	0.148538
ATN1	0.037291	0.407436
GOLM1	0.0110818	0.279912
LRPAP1	0.0115395	0.326132
RABGAP1L	0.0183066	0.238256
FTH1	0.0158445	-0.404408
TRPC4AP	0.0235476	-0.323396
NETO1	0.0264183	-0.839116
ADGRL3	0.0445935	-0.541835
SLC25A11	0.0452968	-0.264164
NBR1	0.0341911	-0.794887
HOMER1	0.0183186	-0.392023
TNPO2	0.0434968	-0.433905
MAPK9	0.0221929	-0.535978
IQSEC1	0.0262544	-0.273954
TMEFF1	0.0347626	-0.397325
SPTBN1	0.0414652	-0.295293
C16orf58	0.0455599	-0.770664
ABHD12	0.049124	-0.844566
SLC25A23	0.0333819	-0.597179
PLPPR5	0.0420557	-0.750034
ARHGEF2	0.0183173	-0.900884
MAST3	0.00953903	-0.759878
SUSD1	0.0483698	-0.969589
SPCS1	0.0123579	-0.712383
TMOD1	0.021312	-0.740284
SPTBN2	0.0399163	-0.766583
MAL	0.0217222	-0.994912
CRPPA	0.0471418	-0.420135
TPPP3	0.0294661	-0.393746
FH	0.0345748	-0.688
TENM3	0.0304085	-0.785984
DGKG	0.00732698	-0.689359
NCS1	0.0336725	-0.127027
DSTN	0.0104389	-0.315685
CHURC1	0.00842638	-0.733709
NIPAL2	0.0483862	-1.52241
SCG3	0.0458663	-0.183568
HTRA1	0.021322	-0.435464
PDE8B	0.0280087	-0.645978
CNIH2	0.0182528	-0.533774
TTC8	0.0410092	-1.09719
AFF2	0.0493838	-0.502996
ACP2	0.037621	-0.201929
RASSF2	0.00839681	-0.749893
RIMS2	0.0200514	-0.704878
ALAD	0.0256423	-0.627096
SLC25A16	0.0225975	-0.662957
GSS	0.0274301	-0.953737
CRKL	0.0385458	-0.435683
ETV5	0.0153673	-0.123304
PRR18	0.0338396	-1.02224
SYNPO	0.00956067	-0.333952
SUMF2	0.00818568	-0.723144
ATXN2	0.00425739	-0.0718708
DGKB	0.00294977	-0.962627
PSMB2	0.0343659	-1.10383
KIF1A	0.00148572	-0.605259
TNR	0.0156694	-0.493837
SPARCL1	0.0207553	-0.311172
PDZD2	0.0125648	-0.847878
GLCCI1	0.0291243	-0.282532
EEF2	0.00560131	-0.639183
SEPTIN11	0.0386379	-0.571993
TRAF3	0.0181207	-1.26161
CRMP1	0.015278	-0.389152
UQCRQ	0.00774875	-0.743075
VSTM2B	0.0330498	-0.557707
MAP3K10	0.00994179	-0.352863
RIMS1	0.023305	-0.990379
DOK6	0.0106631	-0.729184
AIF1L	0.0163336	-0.883689
MED29	0.0244301	-0.881269
STRN	0.0263382	-0.448229
WDR13	0.00882014	-0.57551
CSPG5	0.0384054	-0.269031
CA11	0.007074	-0.348693
TARBP1	0.0279014	-1.15442
SPAG16	0.015137	-1.03309
CYB5R3	0.0442618	-0.721002
RHOU	0.0206775	-0.894547
AQP1	0.0154446	-1.06578
PADI2	0.000943341	-0.132785
BTBD2	0.0181907	-0.491111
LRP3	0.0211745	-0.477919
CIRBP	0.0212958	-0.675963
NUP93	0.0262234	-1.01495
STEAP2	0.00986143	-1.20286
CBX6	0.0127482	-0.640526
CD82	0.0152096	-1.11688
RASSF4	0.0378905	-0.798609
CNP	0.0125698	-1.02555
LDLRAD4	0.046314	-1.24255
UNC80	0.0403568	-0.970534
PTN	0.0174709	-0.846125
ZMIZ2	0.0132507	-1.01608
FHIT	0.0308275	-1.38416
VIM	0.0236285	-0.551974
BBS5	0.0265288	-1.26558
S100B	0.0225216	-0.952286
DHCR7	0.0153015	-1.31415
SULF2	0.0382082	-0.78749
UST	0.0482229	-1.27671
PITPNM3	0.0120954	-0.370119
ATRNL1	0.00478626	-0.62101
ALDH1L1	0.0135791	-0.898201
XPA	0.0357804	-1.1617
GLIPR2	0.0218077	-1.51171
SEPTIN4	0.0262055	-0.935146
CES4A	0.00124437	-0.721395
KAT6B	0.0364952	-0.874932
PLAAT4	0.00578311	-0.985478
PPP1R14A	0.0212205	-1.34219
LGALS3	0.0166831	-1.17268
IRF9	0.0139251	-1.48961
HHATL	0.0277035	-0.51259
NQO2	0.0224064	-1.28853
RNASE1	0.0162018	-1.16719
SLC1A2	0.0342981	-0.794448
SCD	0.000475508	-0.821649
FADS1	0.0186292	-1.26368
PHLDB1	0.0225154	-1.23851
LANCL1	0.00332478	-1.08013
ZCCHC24	0.00881835	-1.07417
COL9A3	0.0260625	-1.56324
PCNX2	0.00461783	-0.716642
APC	0.000820947	-0.823923
MLIP	0.00363718	-0.931335
DDOST	0.0194192	-1.54011
SPATA6	0.0270505	-1.59427
HERC6	0.0209607	-0.345669
AGL	0.0490941	-1.37697
TUBB2B	0.0281127	-0.72075
GLDN	0.0106194	-1.84948
SYTL2	0.000302559	-0.735634
AGPAT4	0.0337657	-1.36708
PPP1R3C	0.0359952	-1.17857
RAPGEF4	0.00224492	-0.799919
ADHFE1	0.0402478	-1.4818
C1orf61	0.0106569	-0.671212
CRYL1	5.06302e-05	-1.08586
F3	0.0130314	-1.2757
PRELID2	0.0102092	-1.12157
STAT1	0.0225908	-1.47101
DNASE1L1	0.0238633	-1.39936
ACTG1	0.0121011	-1.06161
PAQR6	0.0255262	-1.02506
DHRS12	0.0293375	-1.55213
ACAA2	0.0465011	-1.30127
DPH6	0.0253992	-1.69031
CMTM5	0.0244087	-1.87766
RPH3A	0.00235803	-0.70451
TMEM125	0.00687399	-1.7371
PDE6B	0.0282744	-1.57289
IDH2	0.00327359	-1.11217
TP53INP2	0.00205818	-1.0542
FADS2	0.0200183	-1.29858
CARNS1	0.0138623	-1.7051
MT-ND4L	0.0231561	-0.725142
TSPOAP1	0.00132953	-1.13357
UNC13C	0.00436117	-1.41952
LYRM9	0.000663771	-1.49569
ETNPPL	0.0135476	-1.27255
DIO2	0.0183354	-0.478143
MT-ND2	0.00475648	-1.02626
LMOD1	0.0402834	-1.98262
TAC1	0.0424672	-1.54724
RGS20	0.0448187	-1.67871
SGK2	0.0114245	-1.89624
PXDN	0.023437	-1.9951
SNX22	0.00526826	-1.66735
RMDN1	0.00689784	-1.59534
MMD2	0.0279023	-1.59027
MT-CYB	0.0386956	-1.15543
MT-ND4	0.0186373	-1.16377
OPALIN	0.000652084	-1.91151
MT-CO3	0.00572899	-1.12443
LDB3	0.000770543	-1.90132
MT-ATP6	0.0208497	-1.25606
GPD1	0.0066931	-1.82775
MT-CO2	0.00709086	-1.36988
IFIT3	0.00395076	-1.78107
WIF1	0.0255234	-1.83901

## Sheet: LBD vs Ctrl WM
Gene	p-value.bulk	log2FC.bulk
HSPA1B	0.00522943	2.33218
SLC38A2	0.0162283	2.24511
LSMEM1	0.0370476	0.114314
AZGP1	1.08261e-06	1.77678
RCC1	0.000105269	0.453343
PIM3	0.0178386	1.32805
CXCR4	0.0236249	0.942369
ATF3	0.0415393	0.840196
TNFSF9	0.00307205	0.199618
HSPA1A	0.00195263	1.52351
SPP1	0.0451872	1.70104
GADD45G	0.0489862	0.852627
PPM1D	0.0137201	0.349313
HEXIM1	0.00599502	1.14877
EN2	0.0058645	0.168081
TARS	0.00413276	0.45304
MMRN1	0.0090587	0.117413
PPA1	0.0031889	0.997998
MRGPRF	0.0153603	0.0117846
G0S2	0.000199615	0.396337
LARP6	0.00448607	0.275062
DNAJB1	0.00942809	0.929779
HMGA1	0.00608171	0.217604
FAM167B	0.000161635	0.114528
DNAJB6	0.000502257	0.644088
MEX3B	0.00454108	0.230409
SLC3A2	0.0458148	1.00941
RGS9BP	0.00253866	0.0355443
NFKBID	0.002167	0.00832407
MARS	0.00633902	0.249225
MIA	0.00596524	0.000511141
JMJD6	0.00036803	0.806187
PTBP1	0.0307357	0.254914
SPR	0.00032829	0.71741
DHRS4	0.00241593	0.0589654
AHSA1	0.00135447	1.22656
CHAC1	0.00390796	0.156359
APOA1	0.00822226	0.0249312
DEDD2	0.000956757	0.547834
B9D2	0.000763346	0.258029
GNLY	0.0181123	0.131336
KCTD9	0.00301344	0.258981
FOS	0.0401352	0.849871
TNFRSF10D	0.000435404	0.106994
TCAP	0.00120923	0.103811
ELOA3	5.24562e-05	0.367432
DDX3Y	0.0143196	0.770348
IER3	0.01518	0.19926
RPRM	0.000800294	0.542805
CCDC71L	0.0221039	0.392419
VCPKMT	0.00370721	0.427752
TCEAL9	0.00570487	0.624498
BGLAP	0.0017546	0.626395
SIRT1	0.0212807	0.652755
ZNF124	0.00627146	0.0810943
EGR1	0.0452779	0.347248
CLDN15	0.0364284	0.35908
SNRPB	0.0432709	0.583789
IER5	0.0100473	0.660296
NOP2	0.00267432	0.461508
SDF2	0.00420099	0.556913
FOXF1	0.00290764	0.0787361
YBX3	0.0346889	0.711766
MRFAP1	0.0391005	0.516354
RELA	0.0254294	0.558025
CROCC	0.0120015	0.402913
HSPE1	0.00772142	0.957564
PNRC2	0.0135597	0.808605
ARMCX6	0.0236755	0.40304
SRSF9	0.033759	0.44786
YY1	0.0119157	0.600551
ERRFI1	0.0186261	0.312775
POPDC3	0.0236475	0.348993
PPP4R2	0.00785956	0.695833
KLHL21	0.00542896	0.829843
SQSTM1	0.0468225	0.92885
RNF227	0.00526328	0.355949
OPA3	0.00536152	0.329413
BTG1	0.0331158	0.460288
NR4A1	0.00828427	0.380726
CCNYL1	0.0285141	0.47612
HNRNPH3	0.0469005	0.783256
GPRIN3	0.0153747	0.117528
MAFG	0.0255653	0.41225
ANAPC16	0.0212384	0.664107
LMTK3	0.0105479	0.620533
TFPT	0.0440588	0.586596
NOP16	0.0169041	0.542034
BLOC1S3	0.00708295	0.302124
TENT4A	0.0368998	0.415973
PCF11	0.0485687	0.523928
PSMD7	0.0401001	0.568318
ZNF316	0.0310562	0.588123
SYCE1	0.00640535	0.328715
HSPH1	0.0183775	0.78808
CKLF	0.0329697	0.461607
C9orf78	0.0151992	0.681198
SNCA	0.0163216	0.835668
HDGF	0.0297411	0.677304
REXO2	0.0295161	0.67278
PPP1R8	0.0300651	0.570043
EXOSC6	0.0216898	0.627131
POLR2F	0.0294131	0.617497
POLR1D	0.00923484	0.566616
ZNRF1	0.0193638	0.48081
YJEFN3	0.0223352	0.480468
COLGALT1	0.0237108	0.45619
ACTR3	0.0444381	0.514998
CENPX	0.0272725	0.577576
UBTF	0.0388961	0.554003
ZNF292	0.0306669	0.481699
PA2G4	0.0350472	0.5911
NDUFB6	0.0486796	0.574371
GADD45GIP1	0.0448335	0.693239
PURB	0.02163	0.549
TSPYL1	0.0239441	0.895271
HS6ST1	0.0217826	0.587641
NGRN	0.0388639	0.645441
PTMS	0.0369848	0.65723
CCT6A	0.0204784	0.612303
CHST1	0.0222312	0.624248
ARHGAP35	0.0464696	0.464052
TMEFF1	0.0401871	-0.295914
NDUFV3	0.0459949	-0.300436
GUF1	0.0434526	-0.395319
ATG10	0.0308959	-0.413407
KIAA0232	0.0257065	-0.35751
PTPRH	0.0320597	-0.526497
TDRD7	0.0288295	-0.341233
PKN1	0.0108838	-0.350881
IBTK	0.021898	-0.399409
SSR3	0.0156772	-0.384229
RBM25	0.0353203	-0.385619
GRHPR	0.040457	-0.326904
SLC15A4	0.0410248	-0.429853
NVL	0.0401111	-0.497128
XRCC4	0.027896	-0.528039
GABPB2	0.0452305	-0.377717
CUL2	0.0331668	-0.373977
SEPSECS	0.0184959	-0.433612
ARFGAP2	0.0428418	-0.349071
NIT1	0.0146661	-0.424877
ARSA	0.0282758	-0.39811
ATRAID	0.0397974	-0.461834
ZNRF2	0.049164	-0.4534
TMEM164	0.043939	-0.525901
PEX3	0.034645	-0.442389
ZC3H7A	0.0481726	-0.430602
IFI27L2	0.0229402	-0.360831
MCUR1	0.0202785	-0.415078
SLC38A3	0.0321744	-0.564951
FBXW8	0.04817	-0.41324
TMEM259	0.027508	-0.382181
SH3GL3	0.0243214	-0.39242
ZNF71	0.0120641	-0.448869
SMAD5	0.0492195	-0.377574
C6orf89	0.0399199	-0.348681
SCART1	0.0325039	-0.548012
WIPI1	0.0334994	-0.501852
ATXN2	0.03079	-0.396143
MFF	0.0453215	-0.35056
PIH1D1	0.032935	-0.362525
COPG2	0.0209862	-0.424434
TTC12	0.0442611	-0.463455
BBS4	0.0270852	-0.451126
CCDC82	0.0413533	-0.404902
PAAF1	0.0497099	-0.388189
SLC25A20	0.0187557	-0.519587
UMAD1	0.0425762	-0.461189
ZMYND11	0.0406751	-0.376181
FER	0.0407154	-0.381854
TK2	0.0381167	-0.460516
NDUFAF3	0.00802518	-0.393691
LUC7L2	0.00986733	-0.357782
WDR13	0.0126599	-0.389217
SLC9A8	0.0486617	-0.446776
PTGFRN	0.0377534	-0.48947
WWP2	0.0186921	-0.455219
LACC1	0.0296265	-0.460501
FERMT2	0.0304323	-0.507039
KIAA0319L	0.0096807	-0.404498
EVI5	0.0105649	-0.438048
ZHX3	0.0251714	-0.372088
GTPBP1	0.0395474	-0.434278
TXNRD3	0.028926	-0.459621
ZSWIM5	0.029712	-0.440276
IL17RC	0.0286623	-0.502797
VPS52	0.0405653	-0.375864
RO60	0.0162566	-0.374055
MTMR7	0.0495446	-0.424001
NID1	0.0186184	-0.511071
PSEN2	0.0209837	-0.557755
UST	0.0469483	-0.467808
TSG101	0.0285758	-0.365714
ABHD12	0.0206891	-0.422381
ABCA3	0.0467058	-0.448985
SFXN1	0.0436203	-0.380825
PHTF2	0.0109823	-0.464064
ERG28	0.0336474	-0.484844
IQCG	0.0359852	-0.488863
TXNRD2	0.0077815	-0.456371
ODR4	0.0269401	-0.401979
GTDC1	0.044738	-0.455009
DMAC2L	0.0160693	-0.496456
FHIT	0.0195124	-0.470104
CEP83	0.0174658	-0.506887
FAM98B	0.0374837	-0.389145
HMGCL	0.0172442	-0.431479
NEK7	0.0247654	-0.422014
VPS33B	0.0461896	-0.478451
LACTB2	0.00515329	-0.486095
GPHN	0.0439563	-0.476709
MKNK1	0.0482499	-0.520255
VPS11	0.0213332	-0.377602
OPHN1	0.0264712	-0.475376
AFF1	0.0324782	-0.461085
CYB5R1	0.0250779	-0.403349
OGFOD3	0.0298498	-0.44513
EXOC3	0.0485946	-0.355285
DSCAML1	0.0390322	-0.532121
C6orf62	0.0210671	-0.355659
TRAPPC9	0.00882439	-0.478797
OGFR	0.037196	-0.401151
NT5C	0.0410731	-0.503206
C4orf33	0.0395135	-0.514502
NF1	0.0273065	-0.448139
PEMT	0.0107961	-0.490479
UBAP2L	0.0201251	-0.430417
CYP4F11	0.0431986	-0.505296
PCYT1A	0.0037075	-0.460839
TP53BP2	0.0415796	-0.354931
CRB1	0.0437964	-0.518863
DDA1	0.0144658	-0.413337
PSMB6	0.0112825	-0.422734
HLCS	0.00692685	-0.495658
PCDH17	0.028729	-0.410516
EPHX2	0.0106563	-0.530297
DCAF11	0.0247258	-0.45627
ERCC2	0.0291357	-0.475343
LRRC8A	0.00734915	-0.461765
CHURC1	0.0089196	-0.401066
TSNAX	0.0449254	-0.415279
EXOC4	0.0187264	-0.431649
FKBP10	0.0448823	-0.512545
TGFB1I1	0.0416981	-0.583154
ITGA6	0.0377676	-0.471932
WDR73	0.025568	-0.539649
TCN2	0.00692131	-0.488104
DCAF16	0.0384668	-0.484411
EEFSEC	0.039341	-0.527929
ZSWIM7	0.0421118	-0.55637
EEF1AKMT1	0.0335916	-0.46185
CCDC191	0.0102832	-0.563284
TRAM1L1	0.0275679	-0.522094
FARP2	0.0105382	-0.462836
DPYD	0.00688782	-0.483333
PACC1	0.019821	-0.566285
UBA1	0.040248	-0.383337
GPCPD1	0.0137514	-0.522047
FXYD4	0.00860619	-0.583758
CDK19	0.0348381	-0.581148
RIMKLB	0.030273	-0.444173
DNAJC24	0.0461166	-0.517393
SPACA9	0.0252233	-0.512883
STIMATE	0.0336708	-0.494087
UBAP2	0.00559821	-0.495547
HMGCLL1	0.0347386	-0.515113
SCMH1	0.0452521	-0.45259
PDE8B	0.0310778	-0.414773
SLC18B1	0.0459372	-0.539211
ZSCAN30	0.0134542	-0.464147
GSTCD	0.0329162	-0.517328
CHMP4A	0.00958596	-0.465023
HGSNAT	0.0176725	-0.531135
TRAF3IP1	0.0395512	-0.436486
CA13	0.0363839	-0.571083
TRPV5	0.0144554	-0.626071
ATPAF1	0.0339305	-0.46054
GM2A	0.0240245	-0.500051
SUCLG2	0.0455576	-0.548256
HMG20A	0.0245702	-0.414296
TBC1D19	0.0295611	-0.550906
SUPT4H1	0.0499278	-0.449627
TUBGCP5	0.00499818	-0.503338
PLEKHG1	0.0322012	-0.5488
PTPDC1	0.0407561	-0.515485
WDR43	0.010401	-0.483336
BCKDHA	0.0158283	-0.473645
TCP11L1	0.0472727	-0.463186
ADGRE5	0.0466448	-0.536222
POC1B	0.0247451	-0.498345
XRRA1	0.0349789	-0.536945
SLAIN1	0.0395747	-0.610414
ALKBH3	0.00438549	-0.501537
PCM1	0.030578	-0.480417
AGTRAP	0.0243362	-0.437008
HDDC2	0.0315461	-0.432886
UNC80	0.0339027	-0.452185
CD99	0.0487239	-0.466098
ZNF502	0.0414905	-0.538361
NBR1	0.0277356	-0.420532
MASP1	0.0180597	-0.510493
PDZD11	0.0371121	-0.426252
GET1	0.0436234	-0.461949
NPEPL1	0.0150587	-0.464549
PCNX2	0.0376801	-0.503229
GLIS3	0.00155917	-0.579838
SMPD1	0.0104777	-0.503055
IDUA	0.0432959	-0.461131
BORCS5	0.00378101	-0.498225
UACA	0.00685159	-0.507434
PDGFRA	0.00948845	-0.485783
HLTF	0.0067465	-0.482633
ATP6AP1L	0.0181149	-0.603462
RETSAT	0.00390756	-0.47633
STAT5B	0.0247899	-0.496521
ADSSL1	0.0107283	-0.52485
NDUFA4L2	0.0239122	-0.499846
SREBF2	0.0157428	-0.468298
TTLL11	0.00465979	-0.554138
SAP30BP	0.017704	-0.461926
LIMA1	0.000156797	-0.552217
CCDC159	0.0280015	-0.58298
HOMEZ	0.0481806	-0.564681
PARP4	0.00592549	-0.570072
KAT6B	0.0474092	-0.525257
TARS2	0.0225803	-0.544214
VAMP5	0.00744959	-0.534423
FKTN	0.0124863	-0.496793
ZKSCAN1	0.0351889	-0.451756
MST1	0.0432458	-0.5671
VAMP7	0.0145615	-0.543926
CPT2	0.0146519	-0.48166
CDK5RAP2	0.0395903	-0.498382
CYB561D2	0.0106382	-0.528023
FH	0.0263685	-0.494051
RAB31	0.0155706	-0.47839
CAST	0.0131598	-0.460612
EIF5B	0.00425885	-0.507726
CDH4	0.0345224	-0.536341
DECR1	0.00149997	-0.509077
SLC9A9	0.0272207	-0.524146
OCIAD2	0.0360154	-0.551771
SLFN5	0.00151266	-0.652798
SELENON	0.0268594	-0.412111
USP13	0.0290864	-0.57515
SLC35C2	0.0377418	-0.595411
ZFAND3	0.00331626	-0.456236
APH1B	0.040248	-0.540877
FAXDC2	0.041708	-0.584633
LRRC41	0.00386054	-0.475488
SLC25A11	0.00533963	-0.469616
NAALADL2	0.0339419	-0.566158
SAMD8	0.016671	-0.570981
TNPO2	0.0258911	-0.420725
PAPSS1	0.0366419	-0.575294
BCKDHB	0.0214668	-0.510008
PLCD1	0.0448128	-0.455493
LYPLAL1	0.0383532	-0.570806
SPCS1	0.0159762	-0.464916
ZNF608	0.0230446	-0.558169
OBSL1	0.0245977	-0.528053
NMD3	0.00585478	-0.514071
DGKG	0.0489345	-0.473604
STX17	0.00818882	-0.521357
IWS1	0.00139185	-0.514878
DYNC1H1	0.0166642	-0.436882
SHISA4	0.00527301	-0.507815
GLO1	0.037412	-0.427832
RANBP3L	0.0413387	-0.487727
ASCC2	0.0105026	-0.622114
LHFPL3	0.00578821	-0.562558
PRELID2	0.0345843	-0.573272
REV3L	0.0103258	-0.601445
OPLAH	0.00699823	-0.563436
COL6A2	0.00414289	-0.565587
GPR107	0.0117217	-0.549044
TPR	0.010271	-0.466649
ZBTB4	0.0167671	-0.458683
EIF2AK2	0.0263132	-0.524787
SBF2	0.00507734	-0.515423
GABRG3	0.0135305	-0.552657
WDR49	0.0339472	-0.495683
TST	0.0420728	-0.510661
KAT2B	0.018393	-0.521592
ARHGEF6	0.0266078	-0.475045
PARD3B	0.0319256	-0.564671
DHFR2	0.0139736	-0.569164
PCCB	0.0342189	-0.593677
SCAPER	0.0194205	-0.491617
DHDDS	0.00478417	-0.499593
TRIP6	0.0458228	-0.488251
GIN1	0.0483494	-0.554324
PTPRZ1	0.0339788	-0.487844
FUT10	0.0275507	-0.528542
TTC8	0.0131146	-0.519858
ICA1L	0.0250148	-0.54026
ERLIN2	0.0281818	-0.559506
NDST3	0.0345744	-0.535391
ENAH	0.0384879	-0.406075
MAN2B1	0.0458973	-0.605212
CMTM4	0.0225969	-0.453204
PSD4	0.0287264	-0.570279
CSGALNACT1	0.0142983	-0.535026
PACRGL	0.0116038	-0.519239
TMEM173	0.0142692	-0.532707
PIK3C2A	0.0424605	-0.56189
PIRT	0.0173583	-0.574364
PMS2	0.0207623	-0.546752
PSMB2	0.0117593	-0.472006
TAB3	0.0283593	-0.530472
GAB2	0.0124808	-0.566716
GATAD1	0.0494818	-0.57848
ZNF536	0.0364587	-0.58682
HADHB	0.0301276	-0.568766
EXOC1	0.0114299	-0.524199
UNC13C	0.0471796	-0.591734
UQCRQ	0.0241515	-0.452406
NBN	0.0102322	-0.500195
F8	0.00754015	-0.5479
REPS1	0.0294364	-0.453562
ACTR10	0.042237	-0.486649
DDR2	0.0373492	-0.567765
EMD	0.0122714	-0.451426
CSPG4	0.0165495	-0.542926
TRIM22	0.0241073	-0.579996
ERI2	0.0446839	-0.58015
PI16	0.0146025	-0.714294
PRKCQ	0.0309165	-0.602199
THBS4	0.0266921	-0.532545
ELOVL5	0.00458834	-0.587559
FGF11	0.0147419	-0.574293
ZEB1	0.0417578	-0.488994
CPNE3	0.0124546	-0.534724
FAM47E	0.00564935	-0.56706
SLC39A12	0.0209454	-0.644255
EPS8L2	0.00484992	-0.627409
SLC9A3R1	0.03633	-0.485197
ITGA7	0.04455	-0.484086
CEP41	0.0435905	-0.534258
QARS	0.003205	-0.64963
SPPL2B	0.00952875	-0.547086
CYP4V2	0.00292485	-0.595556
APC	0.0079374	-0.496813
BAZ2B	0.0365901	-0.568888
PLCE1	0.00462851	-0.573801
IL1RAP	0.0175516	-0.547542
HEPH	0.0253447	-0.552477
PON2	0.0269607	-0.541126
C11orf24	0.00629827	-0.639472
TMEM94	0.000897486	-0.548423
ACKR3	0.0257838	-0.602909
TRPC4AP	0.0166257	-0.522086
SLC44A3	0.0457704	-0.582094
ARHGEF26	0.0476542	-0.56354
ETFA	0.00798481	-0.622212
LIMK2	0.0466203	-0.526975
IFITM10	0.00561246	-0.570043
TRAPPC12	0.0237289	-0.503768
MEGF11	0.000612687	-0.683385
CD44	0.0419756	-0.623135
SLC35F6	0.0464121	-0.467548
LAPTM4B	0.00448078	-0.527103
CASTOR3	0.0112412	-0.662652
EVL	0.0234547	-0.485028
FAM204A	0.0424582	-0.613919
ZBTB47	0.0448172	-0.53442
ZDHHC15	0.0266565	-0.539452
FAAH	0.0367071	-0.564943
DPY19L3	0.00582275	-0.607565
PLAT	0.0230742	-0.556142
AGA	0.00839912	-0.645414
ACADSB	0.00982097	-0.652439
PARP9	0.048174	-0.633079
DDX60	0.0276181	-0.63701
ZC3H13	0.0470297	-0.518357
SYNJ2BP	0.00702805	-0.604186
TAB1	0.00567061	-0.576244
BACE1	0.0294253	-0.642582
COPS7A	0.0359862	-0.549386
RNASE4	0.0193279	-0.574024
DNASE1L1	0.0168148	-0.596443
USH1C	0.0422718	-0.570327
ZNF396	0.0363606	-0.576503
SCRN3	0.021649	-0.513184
CCNE2	0.0187464	-0.743607
PSAT1	0.0486585	-0.698839
HEPACAM	0.0434674	-0.598855
ENOSF1	0.0299703	-0.637629
DLL3	0.0375475	-0.54823
BGN	0.00141782	-0.606169
LDLRAD4	0.0296474	-0.599946
SLC49A4	0.0119114	-0.627868
KIF1BP	0.0342359	-0.563144
TCIM	0.0362781	-0.601353
ABHD17C	0.0356662	-0.569811
NEPRO	0.0151492	-0.618903
DNAJC15	0.0377964	-0.545762
STRN	0.0101112	-0.697752
COL20A1	0.0348338	-0.601772
OXA1L	0.00042098	-0.605051
C2orf88	0.0119166	-0.659297
PTH1R	0.0192755	-0.599489
SYNC	0.0372822	-0.540003
SUMF2	0.00268431	-0.613488
SLC12A4	0.00138414	-0.61737
XPA	0.00646903	-0.646456
WSB2	0.0219334	-0.535114
PRTFDC1	0.00567205	-0.619593
ERBB2	0.0394032	-0.567757
SNX29	0.00113664	-0.594399
BTN3A3	0.00172835	-0.629037
CTNNA3	0.0409323	-0.721982
NDST1	0.00121449	-0.61065
KIF6	0.030128	-0.59331
ANKFN1	0.0381127	-0.580007
GAL3ST1	0.0339913	-0.684138
JPT2	0.0142063	-0.621797
ABCC9	0.0067264	-0.643559
PLXDC1	0.00476922	-0.654119
GYS1	0.00244224	-0.560158
LTBP1	0.00309386	-0.65733
TMEM150C	0.0197396	-0.636043
CLN5	0.010155	-0.590981
GLIPR2	0.00554216	-0.648482
PLSCR4	0.0310903	-0.547095
EDN1	0.0439655	-0.563976
CREB3L2	0.00128208	-0.575051
VWA8	0.00219233	-0.604977
SEPTIN2	0.0286586	-0.752217
BBOX1	0.0314642	-0.593726
C16orf58	0.0486576	-0.488314
BABAM2	0.0102143	-0.579261
TNFRSF21	0.0431503	-0.528935
TENM4	0.0387169	-0.551154
NID2	0.0261921	-0.617332
LGALS3	0.00889069	-0.531482
UBA7	0.00451493	-0.592841
HMGN5	0.0319002	-0.607758
TRIM14	0.00663551	-0.589266
CLYBL	0.0216653	-0.578991
FBXO7	0.0143213	-0.667609
ADCY3	0.00995112	-0.592506
DNAH1	0.00823747	-0.600305
RETREG1	0.0442638	-0.659088
HNMT	0.00420937	-0.661924
BBS5	0.00264275	-0.559829
TGFB3	0.0175083	-0.615773
VWA5A	0.0378987	-0.534626
TTYH1	0.0431166	-0.589083
NTRK3	0.0251003	-0.565701
TSC22D4	0.0148976	-0.632249
SULF2	0.0249279	-0.569831
OSGIN2	0.0193266	-0.520682
PDE7B	0.0130082	-0.615653
TGFB2	0.011412	-0.622319
KEL	0.00752625	-0.679949
DOCK7	0.00721535	-0.57298
GREB1L	0.00377086	-0.707263
SMIM19	0.0271541	-0.605806
SULT1C4	0.0236196	-0.635028
HSD17B12	0.0292648	-0.697246
CYB5R3	0.0004492	-0.585306
CRMP1	0.0445944	-0.551582
FSTL1	0.00158657	-0.643355
LRRCC1	0.00229794	-0.684257
SYT14	0.0052976	-0.597126
ANOS1	0.0199171	-0.591194
TRMT10A	0.00751901	-0.62495
GSTO2	0.0322378	-0.579583
KCNN3	0.034541	-0.594959
APOD	0.0416658	-0.700666
SLC25A18	0.0371655	-0.590434
AK8	0.0483643	-0.592511
TMEM128	0.00167866	-0.736866
SEPTIN4	0.0485044	-0.685496
ADA2	0.00461239	-0.633989
BMP8A	0.0160434	-0.623957
ZCCHC24	0.0350921	-0.616532
ATP10B	0.0157588	-0.715944
ACBD7	0.0418177	-0.631453
LGI4	0.0319113	-0.524376
MED29	0.00850287	-0.5938
DPYSL3	0.0220785	-0.648121
SLC44A2	0.00323541	-0.737265
CXorf56	0.0124249	-0.659435
F13A1	0.0262402	-0.603824
VCAM1	0.0177605	-0.609864
CNN3	0.00944369	-0.68112
MYT1	0.00118846	-0.675786
ELMO2	0.0106821	-0.693292
CYP2E1	0.0381952	-0.553204
ZDHHC1	0.0073397	-0.61601
FLNC	0.0033175	-0.715853
NR2C1	0.0222215	-0.687678
FAM149B1	0.0365216	-0.609287
SERPINE2	0.0208562	-0.657545
ALAD	0.0103044	-0.723749
BMPR1B	0.02003	-0.651902
ENKUR	0.0159895	-0.639769
MYOM1	0.0118977	-0.698076
RYR3	0.0476289	-0.594742
ACAA2	0.00828287	-0.774044
TM7SF2	0.00479693	-0.631993
ACADS	0.00110633	-0.670111
RGN	0.00119567	-0.684977
PLGRKT	0.00986	-0.571204
SORBS1	0.0191729	-0.604775
C11orf65	0.0206462	-0.607814
AGL	0.0405468	-0.651991
LRIG1	0.00107459	-0.689006
GLDN	0.0130473	-0.875446
PADI2	0.00987934	-0.765005
PXDN	0.000200862	-0.649749
HYDIN	0.0300907	-0.674111
SYTL2	0.0454063	-0.696194
PSTPIP1	0.0300406	-0.588503
CMTM5	0.0379264	-0.650321
ARHGAP1	0.00648361	-0.773262
GALNT6	0.0218058	-0.68849
CSPG5	0.013817	-0.664605
WBP11	0.0294399	-0.654403
IFT122	0.0111209	-0.575285
SGTA	0.000203988	-0.669195
COPZ2	0.0015049	-0.694729
ZNF625	0.0241102	-0.621959
AMOT	0.0195041	-0.695687
TMBIM1	0.0045153	-0.763922
NQO2	0.000244259	-0.715749
PREX2	0.0025005	-0.712567
PLPP3	0.00717456	-0.74261
SH3BGRL	0.0430835	-0.757724
CHRDL1	0.00242734	-0.671929
VPS39	0.00784028	-0.611151
CP	0.0284172	-0.599258
APCDD1	0.00628871	-0.71455
SLC38A1	0.049273	-0.707083
PMP2	0.0203747	-0.642812
FAM149A	0.0296005	-0.694955
PTBP2	0.00934613	-0.714306
SREBF1	0.00470359	-0.792093
FAM20C	0.000475885	-0.711849
TEX261	0.000224162	-0.655367
WASHC3	0.00424029	-0.735612
ADHFE1	0.00256959	-0.741454
SPAG16	0.00515794	-0.751149
SVEP1	0.0429368	-0.619175
SLC48A1	0.0421826	-0.663774
SPATA6	0.00119557	-0.744556
PPP1R3C	0.0162441	-0.719953
COX6A1	0.0493241	-0.813085
PALLD	0.0287888	-0.624046
GPT2	0.00736442	-0.657059
SLC6A1	0.0323326	-0.673716
ELOVL1	0.0247475	-0.809236
C1QL1	0.00210318	-0.640989
ABI3BP	0.0207979	-0.649631
ANGPT1	0.0101678	-0.673205
IGDCC4	0.00961663	-0.676908
AGT	0.0355602	-0.71731
ID4	0.04881	-0.643653
TP53INP2	0.0263193	-0.802065
GGT5	0.00186867	-0.676049
WWTR1	0.0024819	-0.667846
DBT	0.0235909	-0.732144
MLC1	0.0493871	-0.682523
SFXN5	0.0234444	-0.662621
DHX58	0.000471913	-0.659386
CRYL1	2.53539e-07	-0.833831
BMP7	0.00393382	-0.730237
COL9A3	0.0112725	-0.717026
HVCN1	0.0304779	-0.627766
ANGPTL4	0.0332019	-0.731096
DHRS12	2.29203e-05	-0.722032
C3orf70	0.0124668	-0.701731
CD109	0.00147248	-0.648613
SCARA3	0.00352302	-0.638631
WLS	0.0211266	-0.718589
NRBP2	0.0299414	-0.756669
ACOT11	0.00381043	-0.667153
LYRM9	0.0438255	-0.662628
RASSF4	0.00391866	-0.753653
ANGPTL2	0.0015248	-0.786824
CTSO	0.00291126	-0.739319
PLPPR1	0.00483466	-0.88817
VSTM2B	0.014184	-0.702179
PAQR6	0.0374099	-0.85099
ZNF280D	0.030296	-0.709966
LIX1	0.0247402	-0.699002
MOBP	0.0111447	-0.982917
PIFO	0.00915324	-0.645593
RHPN2	0.0149344	-0.602152
FAM189A2	0.000337409	-0.783336
ZNF501	0.0434126	-0.633428
ZNF286A	0.0330019	-0.652527
MVP	0.00339056	-0.668686
ENTPD2	0.000395875	-0.753546
PAMR1	0.0126357	-0.655456
BTN3A2	0.00065237	-0.761796
TNS2	0.00390164	-0.873009
GNG12	0.0105808	-0.716723
PLCH2	0.00570588	-0.814322
OLFM2	0.00708201	-0.769746
LHFPL1	0.00352398	-0.733859
MMD2	0.00339222	-0.749369
TP53TG5	0.00310016	-0.703571
GOLIM4	0.00779248	-0.747754
C1orf61	0.0280722	-0.784762
SPATA20	0.00750102	-0.731985
FADS1	1.17267e-05	-0.873296
SNX22	0.00821092	-0.783821
CYP7B1	0.0132399	-0.804691
RPH3A	0.0420762	-0.72871
NEK3	0.022753	-0.706023
RBP1	0.00144195	-0.87165
PHYHD1	0.00539663	-0.699376
ELOVL2	0.00551823	-0.690158
SORCS2	0.003521	-0.81261
SEC14L2	0.000637608	-0.731403
MYH15	0.00255597	-0.666801
NPY2R	0.00746243	-0.771316
DDOST	0.000118941	-0.719127
LMOD1	0.000236178	-0.694233
PLAAT4	0.000189208	-0.880432
IFITM3	0.000242861	-0.873515
ALDH1L1	0.00763988	-0.804774
DHCR7	0.00832211	-0.901554
CCDC80	0.000186	-0.826099
MRVI1	0.0495815	-0.721683
DPH6	1.97233e-05	-0.783921
B2M	0.021486	-1.06997
RASL12	0.00317745	-0.796563
ZFYVE16	0.00356641	-0.978084
MMP28	0.0144547	-0.699289
VIM	0.00660476	-0.815606
CD38	0.00485476	-0.841849
IDH2	0.000119824	-0.938002
CD82	0.00469009	-0.822301
ATP1B2	0.0401369	-0.792672
RGS20	0.0166054	-0.739746
SPARCL1	0.0389499	-0.787218
DTNA	0.0059943	-0.830392
ACSBG1	0.0269204	-0.832763
ANTXR1	0.0104222	-0.781377
CA5B	0.00120288	-0.833969
AGPAT4	0.00121799	-1.1243
RFX4	0.00240941	-0.83973
HERC6	0.00325883	-0.84202
CARNS1	0.0175732	-1.10378
STON2	0.00925545	-0.921364
PHLDB1	0.0181372	-0.986571
MAOB	0.00678151	-0.811263
SPX	0.00843909	-0.811556
PATL2	0.00666737	-0.645033
DCT	0.0475863	-0.623542
COLEC12	0.00104768	-0.836014
ACTG1	0.00560209	-1.02884
CCDC152	0.00791607	-0.736074
TPCN2	0.00753679	-0.637314
RMDN1	1.04649e-05	-0.95861
FAM227B	0.003307	-0.635735
GYG2	0.000413822	-0.851066
SGK2	0.00072135	-0.910943
EFEMP1	0.00541434	-0.915125
ARRDC4	0.0166697	-0.891429
RNF32	0.0217688	-0.655051
HHATL	0.00414788	-1.04941
ETNPPL	0.0134807	-1.03626
GBP3	0.0086662	-0.702586
GALNT15	7.2834e-06	-1.10239
LANCL1	0.00385137	-1.26666
AQP1	0.00931415	-1.12763
KIF19	0.00613898	-1.03986
CAPN9	0.0183466	-0.654611
OPALIN	0.0124002	-1.11285
ITGB4	0.00821907	-0.939177
LDB3	0.00228677	-1.20405
FADS2	0.000538425	-1.29379
CRISPLD1	7.68767e-06	-0.983393
ALDH4A1	0.00165785	-1.09499
F3	0.000712106	-1.28123
GPD1	2.06419e-05	-1.06924
APLNR	0.00036946	-1.55653
SERPINA3	0.00702539	-1.78049
LTF	0.000262951	-1.09692
CHI3L2	2.48356e-05	-1.23907
