# Supplementary material for: Spatially resolved molecular signatures of Lewy body dementia
Source: Acta Neuropathol. 2026 Jan 26;151(1):10. doi: 10.1007/s00401-026-02981-z (PMC12835040; doi:10.1007/s00401-026-02981-z)
Supplement: Supplementary file 13 — Supplementary Table 4 (XLSX 185 KB) [file 401_2026_2981_MOESM13_ESM.xlsx]

## Sheet: Sheet1
Supplementary Table 4. Pathway list: LBD vs Ctrl across GM layers and WM.

## Sheet: LBD vs Ctrl Up L1
Ingenuity Canonical Pathways	-log(p-value)	Ratio	Molecules
Immunogenic Cell Death Signaling Pathway	1.31	0.0222	HSP90AA1,HSPA1A/HSPA1B
Xenobiotic Metabolism AHR Signaling Pathway	1.33	0.023	GSTP1,HSP90AA1
BAG2 Signaling Pathway	1.35	0.0235	HSP90AA1,HSPA1A/HSPA1B
Transport of bile salts and organic acids, metal ions and amine compounds	1.37	0.0241	SLC44A1,SLC5A3
Erythrocytes take up carbon dioxide and release oxygen	1.37	0.0909	AQP1
Glycine Betaine Degradation	1.37	0.0909	SHMT1
Phenylalanine and tyrosine metabolism	1.37	0.0909	QDPR
Xenobiotic Metabolism PXR Signaling Pathway	1.37	0.0154	GSTP1,HSP90AA1,RXRA
PPARα/RXRα Activation	1.38	0.0155	HSP90AA1,MRAS,RXRA
Xenobiotic Metabolism CAR Signaling Pathway	1.38	0.0155	GSTP1,HSP90AA1,RXRA
Leukocyte Extravasation Signaling	1.38	0.0155	CXCR4,EZR,ITGB1
Activation of anterior HOX genes in hindbrain during early embryogenesis	1.39	0.0247	H2AC6,RXRA
Chemokine Signaling	1.39	0.0247	CXCR4,MRAS
Myelination Signaling Pathway	1.39	0.0122	ITGB1,ITGB8,MRAS,SOX2
Dopamine Receptor Signaling	1.4	0.025	QDPR,SPR
Granulocyte Adhesion and Diapedesis	1.41	0.0159	CXCR4,EZR,ITGB1
NOD1/2 Signaling Pathway	1.41	0.0159	HSP90AA1,HSPA1A/HSPA1B,TLR7
Thyroid Cancer Signaling	1.41	0.0253	CXCR4,MRAS
Embryonic Stem Cell Differentiation into Cardiac Lineages	1.41	0.1	SOX2
POU5F1 (OCT4), SOX2, NANOG repress genes related to differentiation	1.41	0.1	SOX2
Serotonin Receptor Signaling	1.41	0.0107	ITGB1,KCNN3,MRAS,QDPR,SPR
NF-κB Activation by Viruses	1.42	0.0256	ITGB1,MRAS
IL-17 Signaling	1.42	0.016	HSP90AA1,IL17RB,MRAS
MicroRNA Biogenesis Signaling Pathway	1.42	0.016	DNAJB1,HSP90AA1,MRAS
Acute Phase Response Signaling	1.43	0.0162	C1QA,C1QC,MRAS
Caveolar-mediated Endocytosis Signaling	1.45	0.0267	ITGB1,ITGB8
Folate Transformations I	1.46	0.111	SHMT1
Tumor Microenvironment Pathway	1.47	0.0168	CXCR4,MRAS,SPP1
Extra-nuclear estrogen signaling	1.47	0.0274	HSP90AA1,HSPB1
Senescence-Associated Secretory Phenotype (SASP)	1.47	0.0274	ANAPC16,H2AC6
Ephrin B Signaling	1.48	0.0278	CXCR4,MRAS
Interleukin-17 signaling	1.51	0.125	IL17RB
Agrin Interactions at Neuromuscular Junction	1.51	0.029	ITGB1,MRAS
Androgen Signaling	1.53	0.0178	DNAJB1,HSP90AA1,MRAS
Xenobiotic Metabolism Signaling	1.53	0.0136	GSTP1,HSP90AA1,MRAS,RXRA
Glucocorticoid Receptor Signaling	1.55	0.0103	BGLAP,HSP90AA1,HSPA1A/HSPA1B,IL17RB,MRAS,RXRA
Transcriptional Regulatory Network in Embryonic Stem Cells	1.56	0.0183	MRAS,NOG,SOX2
Erythrocytes take up oxygen and release carbon dioxide	1.56	0.143	AQP1
Chronic Myeloid Leukemia Signaling	1.61	0.0144	HSP90AA1,ITGB1,MRAS,SPP1
Role of Pattern Recognition Receptors in Recognition of Bacteria and Viruses	1.62	0.0192	C1QA,C1QC,TLR7
eNOS Signaling	1.62	0.0192	AQP1,HSP90AA1,HSPA1A/HSPA1B
Creatine metabolism	1.63	0.167	GATM
PTEN Signaling	1.65	0.0199	ITGB1,ITGB8,MRAS
Signaling by Rho Family GTPases	1.66	0.015	EZR,ITGB1,ITGB8,MRAS
Neutrophil Extracellular Trap Signaling Pathway	1.67	0.0125	C1QA,C1QC,ITGB1,KCNN3,TLR7
Folate Signaling Pathway	1.68	0.0357	SHMT1,SOX2
Cardiac Hypertrophy Signaling (Enhanced)	1.68	0.0111	HSPB1,IL17RB,ITGB1,ITGB8,MKNK2,MRAS
Choline catabolism	1.71	0.2	SLC44A1
Folate Polyglutamylation	1.71	0.2	SHMT1
dTMP De Novo Biosynthesis	1.71	0.2	SHMT1
Xenobiotic Metabolism General Signaling Pathway	1.72	0.021	GSTP1,MRAS,RXRA
Signaling by TGF-beta Receptor Complex	1.73	0.0377	ITGB1,ITGB8
Role of Chondrocytes in Rheumatoid Arthritis Signaling Pathway	1.73	0.0213	CXCR4,IL17RB,ITGB1
Transcriptional regulation of granulopoiesis	1.76	0.0392	H2AC6,RXRA
RAC Signaling	1.77	0.0219	ITGB1,ITGB8,MRAS
Actin Cytoskeleton Signaling	1.79	0.0164	EZR,ITGB1,ITGB8,MRAS
Phenylalanine Degradation I (Aerobic)	1.8	0.25	QDPR
HGF Signaling	1.81	0.0227	ITGB1,ITGB8,MRAS
Role of OCT4 in Mammalian Embryonic Stem Cell Pluripotency	1.84	0.0435	SOX2,SPP1
L1CAM interactions	1.87	0.024	CD24,EZR,ITGB1
Elastic fibre formation	1.88	0.0455	ITGB1,ITGB8
Serine Biosynthesis	1.93	0.333	PHGDH
Tetrahydrobiopterin Biosynthesis I	1.93	0.333	SPR
Tetrahydrobiopterin Biosynthesis II	1.93	0.333	SPR
Multiple Sclerosis Signaling Pathway	1.93	0.018	C1QA,C1QC,IL17RB,TLR7
Neutrophil degranulation	1.94	0.0126	CD63,CD68,GSTP1,HSP90AA1,HSPA1A/HSPA1B,TYROBP
Virus Entry via Endocytic Pathways	1.94	0.0254	ITGB1,ITGB8,MRAS
RHOGDI Signaling	1.94	0.0182	EZR,ITGB1,ITGB8,MRAS
PAK Signaling	1.95	0.0256	ITGB1,ITGB8,MRAS
Prostate Cancer Signaling	1.98	0.0263	GSTP1,HSP90AA1,MRAS
Interleukin-4 and Interleukin-13 signaling	2.02	0.0273	HSP90AA1,ITGB1,SOX2
Complement System	2.03	0.0541	C1QA,C1QC
Gene and protein expression by JAK-STAT signaling after IL-12 stimulation	2.03	0.0541	HNRNPF,LCP1
ISGylation Signaling Pathway	2.04	0.0278	ITGB1,S100A4,TLR7
PPAR Signaling	2.05	0.028	HSP90AA1,MRAS,RXRA
Paxillin Signaling	2.05	0.028	ITGB1,ITGB8,MRAS
Ephrin Receptor Signaling	2.07	0.0198	CXCR4,ITGB1,ITGB8,MRAS
Mouse Embryonic Stem Cell Pluripotency	2.09	0.0288	ID3,MRAS,SOX2
Adrenomedullin signaling pathway	2.09	0.0201	ADM,KCNN3,MRAS,RXRA
Natural Killer Cell Signaling	2.1	0.0202	HSPA1A/HSPA1B,ITGB1,MRAS,TYROBP
Glycine Biosynthesis I	2.1	0.5	SHMT1
Glycine Degradation (Creatine Biosynthesis)	2.1	0.5	GATM
Regulation of eIF4 and p70S6K Signaling	2.21	0.0217	EIF3A,ITGB1,ITGB8,MRAS
Actin Nucleation by ARP-WASP Complex	2.22	0.0323	ITGB1,ITGB8,MRAS
CLEAR Signaling Pathway	2.26	0.0175	CD63,DDIT4,MRAS,RXRA,TLR7
Integrin cell surface interactions	2.33	0.0353	ITGB1,ITGB8,SPP1
IL-17A Signaling in Fibroblasts	2.4	0.0375	IL17RB,P4HA1,SERPINH1
Aryl Hydrocarbon Receptor Signaling	2.43	0.0252	GSTP1,HSP90AA1,HSPB1,RXRA
TREM1 Signaling	2.45	0.039	ITGB1,TLR7,TYROBP
Cachexia Signaling Pathway	2.46	0.0163	AZGP1,DDIT4,HSP90AA1,HSPA1A/HSPA1B,PHGDH,TLR7
Macropinocytosis Signaling	2.47	0.0395	ITGB1,ITGB8,MRAS
Metabolism of cofactors	2.6	0.105	HSP90AA1,SPR
Osteoarthritis Pathway	2.6	0.0212	BGLAP,DDIT4,ITGB1,ITGB8,SPP1
Collagen biosynthesis and modifying enzymes	2.62	0.0448	P4HA1,PLOD3,SERPINH1
Semaphorin interactions	2.68	0.0469	HSP90AA1,ITGB1,TYROBP
ERK/MAPK Signaling	2.78	0.0233	HSPB1,ITGB1,ITGB8,MKNK2,MRAS
Metabolism of nitric oxide: NOS3 activation and regulation	2.8	0.133	HSP90AA1,SPR
HIF1α Signaling	2.83	0.0239	ADM,HSP90AA1,HSPA1A/HSPA1B,MKNK2,MRAS
HSP90 chaperone cycle for steroid hormone receptors in the presence of ligand	2.87	0.0545	DNAJB1,HSP90AA1,HSPA1A/HSPA1B
Human Embryonic Stem Cell Pluripotency	2.91	0.0249	HSP90AA1,ID3,MRAS,NOG,SOX2
Neuregulin Signaling	2.92	0.0342	HSP90AA1,ITGB1,ITGB8,MRAS
PI3K/AKT Signaling	2.92	0.025	HSP90AA1,IL17RB,ITGB1,ITGB8,MRAS
Trafficking and processing of endosomal TLR	2.93	0.154	CNPY3,TLR7
Regulation of mRNA stability by proteins that bind AU-rich elements	3.15	0.0682	HSPA1A/HSPA1B,HSPB1,ZFP36L1
Regulation of Cellular Mechanics by Calpain Protease	3.34	0.0444	EZR,ITGB1,ITGB8,MRAS
Unfolded protein response	3.34	0.0444	DNAJB1,DNAJB6,HSPA1A/HSPA1B,HSPH1
NRF2-mediated Oxidative Stress Response	3.44	0.0253	DNAJB1,DNAJB6,GSTP1,HSP90AA1,HSPB8,MRAS
VDR/RXR Activation	3.58	0.0513	BGLAP,IGFBP5,RXRA,SPP1
Superpathway of Serine and Glycine Biosynthesis I	3.81	0.4	PHGDH,SHMT1
SPINK1 General Cancer Pathway	5.1	0.0725	MRAS,MT1E,MT1F,MT1G,MT3
Protein Ubiquitination Pathway	5.86	0.033	CRYAB,DNAJB1,DNAJB6,HSP90AA1,HSPA1A/HSPA1B,HSPB1,HSPB8,HSPE1,HSPH1
Metallothioneins bind metals	7.13	0.364	MT1E,MT1F,MT1G,MT3
Aldosterone Signaling in Epithelial Cells	7.55	0.0523	CRYAB,DNAJB1,DNAJB6,HSP90AA1,HSPA1A/HSPA1B,HSPB1,HSPB8,HSPE1,HSPH1
Cellular response to heat stress	9.76	0.0928	CRYAB,DNAJB1,DNAJB6,HSP90AA1,HSPA1A/HSPA1B,HSPB1,HSPB8,HSPH1,SERPINH1

## Sheet: LBD vs Ctrl Down L1
Ingenuity Canonical Pathways	-log(p-value)	Ratio	Molecules
Aryl Hydrocarbon Receptor Signaling	1.32	0.0252	ALDH1L1,MGST3,NQO2,SMARCA4
Role of NFAT in Cardiac Hypertrophy	1.36	0.0223	AKAP5,CACNB3,CAMK1G,GNG3,PRKAR1B
NGF-stimulated transcription	1.36	0.0513	F3,VGF
Formation of xylulose-5-phosphate	1.38	0.2	CRYL1
Glutamate Degradation III (via 4-aminobutyrate)	1.38	0.2	GAD2
RHOGDI Signaling	1.38	0.0227	CDH22,GNG3,ITGA3,PAK6,RND1
Semaphorin Neuronal Repulsive Signaling Pathway	1.39	0.0267	ITGA3,PAK6,PRKAR1B,RND1
Xenobiotic Metabolism AHR Signaling Pathway	1.41	0.0345	ALDH1L1,MGST3,NQO2
ERK/MAPK Signaling	1.42	0.0233	ITGA3,PAK6,PRKAR1B,STAT1,TLN2
Interferon Signaling	1.42	0.0556	IFIT3,STAT1
Role of Hypercytokinemia/hyperchemokinemia in the Pathogenesis of Influenza	1.42	0.0349	EIF2AK2,IFIT3,STAT1
D-glucuronate Degradation I	1.47	0.25	CRYL1
Neurotransmitter uptake and metabolism In glial cells	1.47	0.25	SLC1A2
Threonine catabolism	1.47	0.25	SDS
Insulin Secretion Signaling Pathway	1.5	0.0218	CACNB3,KCNB1,NAPA,PRKAR1B,STAT1,STX1A
Ephrin Receptor Signaling	1.52	0.0248	EPHB6,GNG3,GRIN2A,ITGA3,PAK6
Glucocorticoid Receptor Signaling	1.54	0.0172	B2M,MT-ATP6,MT-CYB,MT-ND2,MT-ND4,MT-ND6,NDUFA10,NDUFA4,SMARCA4,STAT1
Xenobiotic Metabolism PXR Signaling Pathway	1.57	0.0256	ALDH1L1,CES4A,MGST3,PRKAR1B,SULT4A1
EGR2 and SOX10-mediated initiation of Schwann cell myelination	1.59	0.069	SMARCA4,SREBF2
Diphthamide Biosynthesis	1.59	0.333	EEF2
Glutathione Biosynthesis	1.59	0.333	GSS
L-serine Degradation	1.59	0.333	SDS
GNRH Signaling	1.61	0.0262	CACNB3,GNG3,MAP3K10,PAK6,PRKAR1B
Neutrophil Extracellular Trap Signaling Pathway	1.65	0.02	ITGA3,MT-ATP6,MT-CYB,MT-ND2,MT-ND4,MT-ND6,NDUFA10,NDUFA4
NAD Salvage Pathway II	1.65	0.0741	ACP2,NMNAT2
Sensory processing of sound by inner hair cells of the cochlea	1.67	0.0435	BSN,STX1A,SYN1
Signaling by ROBO receptors	1.75	0.0345	AKAP5,EVL,PAK6,PSMB2
Glutamate Dependent Acid Resistance	1.77	0.5	GAD2
Transcriptional Regulation by MECP2	1.77	0.0476	GAD2,GRIN2A,SST
Insertion of tail-anchored proteins into the endoplasmic reticulum membrane	1.82	0.0909	SGTA,STX1A
Signaling by ERBB4	1.85	0.0508	DLG4,GABRA1,GABRB2
Xenobiotic Metabolism Signaling	1.86	0.0238	ALDH1L1,CAMK1G,CES4A,MAP3K10,MGST3,NQO2,SULT4A1
Axonal Guidance Signaling	1.89	0.0196	ADAM11,EPHB6,GNG3,ITGA3,LINGO1,MMP28,PAK6,PRKAR1B,RND1,SHANK2
Huntington's Disease Signaling	1.94	0.0246	DLG4,GNG3,MAP3K10,NAPA,PSMB2,RPH3A,STX1A
Neuropathic Pain Signaling in Dorsal Horn Neurons	1.95	0.0396	CAMK1G,GRIA3,GRIN2A,PRKAR1B
Endocannabinoid Neuronal Synapse Pathway	2.03	0.0336	CACNB3,GNG3,GRIA3,GRIN2A,PRKAR1B
Circadian Rhythm Signaling	2.07	0.0261	CACNB3,CIRBP,GNG3,GRIA3,GRIN2A,HLF,PRKAR1B
Signaling by Rho Family GTPases	2.08	0.0262	CDH22,GNG3,ITGA3,MAP3K10,PAK6,RND1,SEPTIN5
Activation of NMDA receptors and postsynaptic events	2.23	0.0476	DLG4,GRIA3,GRIN2A,PRKAR1B
Neurotransmitter release cycle	2.31	0.075	SLC1A2,STX1A,SYN1
Netrin Signaling	2.41	0.0347	AKAP5,CACNB3,NAPA,PRKAR1B,STX1A,TRIM9
Sleep NREM Signaling Pathway	2.5	0.0435	GABRA1,GABRA2,GABRA5,GABRB2,PRKAR1B
Calcium Signaling	2.53	0.0318	AKAP5,CACNB3,CAMK1G,GRIA3,GRIK1,GRIN2A,PRKAR1B
Cytoprotection by HMOX1	2.7	0.0645	COX6C,MT-CO2,MT-CO3,NDUFA4
Gustation Pathway	2.72	0.0345	CACNB3,GABRA1,GABRA2,GABRA5,GABRB2,PRKAR1B,SCN8A
Hematoma Resolution Signaling Pathway	2.75	0.031	GRIN2A,MMP28,MT-ND2,MT-ND4,MT-ND6,NDUFA10,NDUFA4,STAT1
TP53 Regulates Metabolic Genes	3.01	0.0568	COX6C,GPI,MT-CO2,MT-CO3,NDUFA4
Sirtuin Signaling Pathway	3.02	0.0309	IDH2,MAP1LC3A,MT-ATP6,MT-CYB,MT-ND2,MT-ND4,MT-ND6,NDUFA10,NDUFA4
Synaptic adhesion-like molecules	3.13	0.143	DLG4,GRIA3,GRIN2A
Neuroinflammation Signaling Pathway	3.36	0.0315	B2M,GABRA1,GABRA2,GABRA5,GABRB2,GAD2,GRIN2A,SLC1A2,SLC6A1,STAT1
Integration of energy metabolism	3.58	0.0583	AKAP5,CACNB3,GNG3,KCNB1,PRKAR1B,STX1A
Estrogen Receptor Signaling	3.64	0.0293	CACNB3,DLG4,GNG3,MMP28,MT-ATP6,MT-CYB,MT-ND2,MT-ND4,MT-ND6,NDUFA10,NDUFA4,PRKAR1B
LGI-ADAM interactions	3.68	0.214	ADAM11,DLG4,STX1A
Neurovascular Coupling Signaling Pathway	3.73	0.0388	CACNB3,GABRA1,GABRA2,GABRA5,GABRB2,GRIA3,GRIN2A,PRKAR1B,SLC1A2
SNARE Signaling Pathway	3.75	0.0515	CACNB3,NAPA,PRKAR1B,SGTA,STX1A,SYN1,SYT7
GABA receptor activation	3.79	0.0833	GABRA1,GABRA2,GABRA5,GABRB2,GNG3
Glutamate binding, activation of AMPA receptors and synaptic plasticity	3.81	0.125	AKAP5,DLG4,GRIA3,GRIP2
Parkinson's Signaling Pathway	4.13	0.0358	ALDH1L1,CACNB3,GRIA3,GRIN2A,MT-ND2,MT-ND4,MT-ND6,NDUFA10,NDUFA4,SEPTIN5,SLC1A2
Amyotrophic Lateral Sclerosis Signaling	4.19	0.0603	CACNB3,GRIA3,GRIK1,GRIK2,GRIK5,GRIN2A,SLC1A2
Granzyme A Signaling	4.38	0.0811	MT-ND2,MT-ND4,MT-ND6,NDUFA10,NDUFA4,NME1
Synaptogenesis Signaling Pathway	4.72	0.0381	CACNB3,CDH22,DLG4,EPHB6,GRIA3,GRIN2A,NAPA,PRKAR1B,SGTA,STX1A,SYN1,SYT7
GABA synthesis, release, reuptake and degradation	4.74	0.211	GAD2,SLC32A1,SLC6A1,STX1A
Activation of kainate receptors upon glutamate binding	5.28	0.167	DLG4,GNG3,GRIK1,GRIK2,GRIK5
GABA Receptor Signaling	5.67	0.0682	CACNB3,GABRA1,GABRA2,GABRA5,GABRB2,GAD2,GNG3,SLC32A1,SLC6A1
Oxidative Phosphorylation	6.27	0.0804	COX6C,MT-ATP6,MT-CO2,MT-CO3,MT-CYB,MT-ND2,MT-ND4,NDUFA10,NDUFA4
Mitochondrial Dysfunction	6.5	0.0436	ATP1A3,CACNB3,COX6C,IDH2,MGST3,MT-ATP6,MT-CO2,MT-CO3,MT-CYB,MT-ND2,MT-ND4,MT-ND6,NDUFA10,NDUFA4,PRKAR1B
rRNA processing	6.56	0.188	MT-ATP6,MT-CO2,MT-CO3,MT-CYB,MT-ND2,MT-ND4
Electron transport, ATP synthesis, and heat production by uncoupling proteins	6.79	0.0781	COX6C,MT-ATP6,MT-CO2,MT-CO3,MT-CYB,MT-ND2,MT-ND4,MT-ND6,NDUFA10,NDUFA4
GABAergic Receptor Signaling Pathway (Enhanced)	7.47	0.0791	CACNB3,GABRA1,GABRA2,GABRA5,GABRB2,GAD2,GNG3,GRIN2A,PRKAR1B,SLC32A1,SLC6A1
Glutamate Receptor Signaling	8.29	0.136	DLG4,GNG3,GRIA3,GRIK1,GRIK2,GRIK5,GRIN2A,HOMER1,SLC1A2
Neurexins and neuroligins	8.88	0.158	DLG4,DLGAP1,DLGAP2,DLGAP4,GRIN2A,HOMER1,SHANK2,STX1A,SYT7
Glutaminergic Receptor Signaling Pathway (Enhanced)	9.33	0.0554	CACNB3,DGKB,GABRA1,GABRA2,GABRA5,GABRB2,GRIA3,GRIK1,GRIK2,GRIK5,GRIN2A,HOMER1,NAPA,PRKAR1B,SCN8A,SHANK2,SLC1A2,STX1A

## Sheet: LBD vs Ctrl Up L23
Ingenuity Canonical Pathways	-log(p-value)	Ratio	Molecules
Nuclear Cytoskeleton Signaling Pathway	1.31	0.0227	DYNLL1,ITGB8,KIF5C,PLEC,XRCC6
Apelin Adipocyte Signaling Pathway	1.31	0.033	APLN,CYBB,GSTP1
RNA Polymerase II Transcription	1.34	0.0268	CSTF3,NELFCD,POLR2F,POLR2L
TP53 Regulates Metabolic Genes	1.35	0.0341	COX11,COX14,DDIT4
Choline catabolism	1.36	0.2	SLC44A1
Creatine-phosphate Biosynthesis	1.36	0.2	MAP4K4
Superpathway of Serine and Glycine Biosynthesis I	1.36	0.2	PHGDH
Detoxification of Reactive Oxygen Species	1.36	0.0541	CYBB,GSTP1
Gene and protein expression by JAK-STAT signaling after IL-12 stimulation	1.36	0.0541	HNRNPA2B1,HNRNPF
Integrin Signaling	1.37	0.0236	ACTN4,ACTR3,ARPC3,CAPN2,ITGB8
RHO GTPases Activate WASPs and WAVEs	1.38	0.0556	ACTR3,ARPC3
Transcriptional regulation by the AP-2 (TFAP2) family of transcription factors	1.38	0.0556	HSPD1,YY1
Nucleotide Excision Repair Pathway	1.41	0.0571	POLR2F,POLR2L
Glucocorticoid Receptor Signaling	1.42	0.0172	BAG1,ELK1,HSPA1A/HSPA1B,HSPA2,IL17RB,NDUFB6,NDUFS6,POLR2F,POLR2L,RXRA
Gap junction trafficking and regulation	1.43	0.0588	CLTA,CLTB
Mitochondrial Dysfunction	1.44	0.0203	ATP1A2,CAPN2,COX11,GSTP1,NDUFB6,NDUFS6,SNCA
Phenylalanine Degradation I (Aerobic)	1.45	0.25	QDPR
Antiproliferative Role of Somatostatin Receptor 2	1.49	0.039	CDKN1B,ELK1,GNB1
Ferroptosis Signaling Pathway	1.51	0.0305	CYBB,HSPB1,SLC3A2,SQSTM1
Leukocyte Extravasation Signaling	1.52	0.0259	ACTN4,CXCR4,CYBB,EZR,MYL6
Cardiac conduction	1.52	0.0308	ATP1A2,KCNJ4,ORAI2,SCN1B
Electron transport, ATP synthesis, and heat production by uncoupling proteins	1.55	0.0312	COX11,COX14,NDUFB6,NDUFS6
Signaling by FGFR2	1.55	0.0411	HNRNPF,POLR2F,POLR2L
mRNA Capping	1.56	0.069	POLR2F,POLR2L
MicroRNA Biogenesis Signaling Pathway	1.57	0.0267	DDX17,EXOSC6,HNRNPA2B1,POLR2F,POLR2L
SUMOylation of nuclear envelope proteins	1.57	0.333	RANGAP1
Serine Biosynthesis	1.57	0.333	PHGDH
Tetrahydrobiopterin Biosynthesis I	1.57	0.333	SPR
Tetrahydrobiopterin Biosynthesis II	1.57	0.333	SPR
Transcription from mitochondrial promoters	1.57	0.333	POLRMT
L1CAM interactions	1.58	0.032	CLTA,EZR,RANBP9,SCN1B
SUMOylation of intracellular receptors	1.58	0.0714	RXRA,SUMO2
RHOA Signaling	1.59	0.0323	ACTR3,ARPC3,EZR,MYL6
TP53 Regulates Transcription of DNA Repair Genes	1.6	0.0429	NELFCD,POLR2F,POLR2L
SPINK1 General Cancer Pathway	1.62	0.0435	MT1E,MT1G,MT3
Remodeling of Epithelial Adherens Junctions	1.63	0.0441	ACTN4,ACTR3,ARPC3
Actin Cytoskeleton Signaling	1.63	0.0246	ACTN4,ACTR3,ARPC3,EZR,ITGB8,MYL6
Glutamate Receptor Signaling	1.67	0.0455	GNB1,GRM1,HOMER3
NRF2-mediated Oxidative Stress Response	1.69	0.0253	DNAJB6,DNAJC21,GSTP1,HSPB8,MAF,SQSTM1
Regulation of Actin-based Motility by Rho	1.69	0.0348	ACTR3,ARPC3,ITGB8,MYL6
Semaphorin interactions	1.7	0.0469	MYL6,TREM2,TYROBP
Cytoprotection by HMOX1	1.74	0.0484	COX11,COX14,RXRA
GABA receptor activation	1.77	0.05	GNB1,KCNJ10,KCNJ4
RHOGDI Signaling	1.83	0.0273	ACTR3,ARPC3,EZR,GNB1,ITGB8,MYL6
Sumoylation Pathway	1.85	0.0388	RANGAP1,SAE1,SNCA,SUMO2
HSP90 chaperone cycle for steroid hormone receptors in the presence of ligand	1.88	0.0545	DYNLL1,HSPA1A/HSPA1B,HSPA2
RHO GTPases activate CIT	1.91	0.105	CDKN1B,MYL6
NAD Signaling Pathway	1.93	0.0331	H1-10,HSPD1,POLR2F,POLR2L,POLRMT
Clathrin-mediated Endocytosis Signaling	1.94	0.0288	ACTR3,ARPC3,CLTA,CLTB,ITGB8,RAB11B
B-WICH complex positively regulates rRNA expression	1.94	0.0577	BAZ1B,POLR2F,POLR2L
Fcγ Receptor-mediated Phagocytosis in Macrophages and Monocytes	1.99	0.0426	ACTR3,ARPC3,EZR,RAB11B
RNA Polymerase I Transcription	1.99	0.06	POLR2F,POLR2L,UBTF
Ephrin Receptor Signaling	2	0.0297	ACTR3,ARPC3,CXCR4,GNB1,ITGB8,MAP4K4
Unfolded protein response	2.05	0.0444	DNAJB6,DNAJC21,HSPA1A/HSPA1B,HSPA2
Sensory perception of taste	2.06	0.0638	GNB1,GRM1,SCN1B
RAC Signaling	2.1	0.0365	ACTR3,ARPC3,CYBB,ELK1,ITGB8
Telomere Extension by Telomerase	2.11	0.133	HNRNPA2B1,XRCC6
SUMOylation of transcription cofactors	2.14	0.0682	DDX17,SAFB,SUMO2
Vasopressin regulates renal water homeostasis via Aquaporins	2.17	0.0698	AQP1,AQP4,GNB1
fMLP Signaling in Neutrophils	2.18	0.0382	ACTR3,ARPC3,CYBB,ELK1,GNB1
Clathrin-mediated endocytosis	2.19	0.0385	ACTR3,ARPC3,CLTA,CLTB,TGOLN2
Activation of anterior HOX genes in hindbrain during early embryogenesis	2.21	0.0494	POLR2F,POLR2L,RXRA,YY1
Assembly of RNA Polymerase I Complex	2.23	0.154	POLR2F,UBTF
Passive transport by Aquaporins	2.23	0.154	AQP1,AQP4
Granzyme A Signaling	2.35	0.0541	H1-10,NDUFB6,NDUFS6,XRCC6
trans-Golgi Network Vesicle Budding	2.35	0.0541	CLTA,CLTB,CTSZ,TGOLN2
Extra-nuclear estrogen signaling	2.37	0.0548	CDKN1B,ELK1,GNB1,HSPB1
Processing and activation of SUMO	2.38	0.182	SAE1,SUMO2
Signaling by Rho Family GTPases	2.53	0.03	ACTR3,ARPC3,CYBB,ELK1,EZR,GNB1,ITGB8,MYL6
EPH-Ephrin signaling	2.8	0.0532	ACTR3,ARPC3,CLTA,CLTB,MYL6
Regulation of Cellular Mechanics by Calpain Protease	2.88	0.0556	ACTN4,CAPN2,CDKN1B,EZR,ITGB8
Neutrophil degranulation	2.88	0.0252	BRI3,CD63,CHI3L1,CTSZ,CYBB,CYSTM1,DYNLL1,GSTP1,HSPA1A/HSPA1B,PA2G4,TYROBP,XRCC6
Processing of Capped Intron-Containing Pre-mRNA	2.92	0.0314	C9orf78,CCDC12,CSTF3,HNRNPA2B1,HNRNPF,HNRNPR,POLR2F,POLR2L,PPP1R8
Role of OCT4 in Mammalian Embryonic Stem Cell Pluripotency	3.11	0.087	PHB1,PPP1R8,SOX2,SPP1
VDR/RXR Activation	3.16	0.0641	CDKN1B,IGFBP5,RXRA,SPP1,YY1
Regulation of mRNA stability by proteins that bind AU-rich elements	3.19	0.0909	EXOSC6,HSPA1A/HSPA1B,HSPB1,ZFP36L1
Huntington's Disease Signaling	3.58	0.0352	CAPN2,CLTA,CLTB,GNB1,GRM1,HSPA1A/HSPA1B,HSPA2,POLR2F,POLR2L,SNCA
Metallothioneins bind metals	3.95	0.273	MT1E,MT1G,MT3
Cellular response to heat stress	4.56	0.0722	BAG1,CRYAB,DNAJB6,HSPA1A/HSPA1B,HSPA2,HSPB1,HSPB8
Aldosterone Signaling in Epithelial Cells	4.57	0.0523	CRYAB,DNAJB6,DNAJC21,HSPA1A/HSPA1B,HSPA2,HSPB1,HSPB8,HSPD1,HSPE1
Protein Ubiquitination Pathway	5.14	0.044	BAG1,CRYAB,DNAJB6,DNAJC21,HSPA1A/HSPA1B,HSPA2,HSPB1,HSPB8,HSPD1,HSPE1,SUGT1,USP47

## Sheet: LBD vs Ctrl Down L23
Ingenuity Canonical Pathways	-log(p-value)	Ratio	Molecules
Incretin synthesis, secretion, and inactivation	1.31	0.08	PCSK1,SPCS1
Insulin processing	1.31	0.08	EXOC1,PCSK1
Signaling by NTRK2 (TRKB)	1.31	0.08	FRS3,GRB2
Class B/2 (Secretin family receptors)	1.31	0.0417	ADCYAP1,CRHR2,GLP2R,GNG4
Glycogen metabolism	1.34	0.0833	AGL,GYG2
Methionine Degradation I (to Homocysteine)	1.34	0.0833	MGMT,PRMT8
Gap Junction Signaling	1.35	0.0277	CCN3,CREB3L2,GRB2,GRIK1,GRIK2,KCNN1,KCNQ3,PLCB1,TUBB2A
Cell junction organization	1.37	0.0435	CDH18,CDH4,CDH9,LIMS2
Glutathione Biosynthesis	1.38	0.333	GSS
Pyrimidine Deoxyribonucleotides De Novo Biosynthesis I	1.38	0.087	CMPK2,NME1
RAF-independent MAPK1/3 activation	1.38	0.087	DUSP4,DUSP6
Xenobiotic Metabolism AHR Signaling Pathway	1.44	0.046	ALDH1L1,GSTA4,MGST3,NQO2
ERK/MAPK Signaling	1.46	0.0326	CREB3L2,DUSP4,DUSP6,GRB2,PAK1,PAK6,TLN2
Signaling by EGFR	1.46	0.06	GRB2,PTPN3,SH3GL2
Valine Degradation I	1.49	0.1	ACADSB,BCKDHA
Hematoma Resolution Signaling Pathway	1.49	0.031	MMP28,MT-ND2,MT-ND3,MT-ND4,NDUFA10,NDUFA11,NDUFA4L2,PLAT
GABA synthesis, release, reuptake and degradation	1.53	0.105	GAD2,SLC6A1
Dolichol and Dolichyl Phosphate Biosynthesis	1.55	0.5	DHDDS
Glutamate Dependent Acid Resistance	1.55	0.5	GAD2
Cilium Assembly	1.56	0.0343	AHI1,BBS5,BBS7,DCTN2,EXOC1,TTC8,TUBB2A
Gustation Pathway	1.57	0.0345	GABRA1,GABRA3,GABRA5,GABRG3,KCNN1,KCNQ3,LPL
Nicotinate metabolism	1.57	0.111	CD38,NMNAT2
Renal Cell Carcinoma Signaling	1.58	0.0506	FH,GRB2,PAK1,PAK6
Neddylation	1.6	0.0325	ASB3/GPR75-ASB3,COMMD1,COMMD9,DCAF11,DDA1,FBXO41,PSMB2,WSB2
TBC/RABGAPs	1.61	0.0682	RAB35,TBC1D24,ULK1
Sleep NREM Signaling Pathway	1.61	0.0435	CREB3L2,GABRA1,GABRA3,GABRA5,GABRG3
Pyrimidine Ribonucleotides De Novo Biosynthesis	1.63	0.0698	CMPK2,NME1,PGP
GNRH Signaling	1.7	0.0366	CREB3L2,GNG4,GRB2,MAP3K10,PAK1,PAK6,PLCB1
Pyrimidine Ribonucleotides Interconversion	1.72	0.075	CMPK2,NME1,PGP
Neurovascular Coupling Signaling Pathway	1.73	0.0345	BDKRB2,GABRA1,GABRA3,GABRA5,GABRG3,KCNN1,PLCB1,SLC1A2
Formation of Fibrin Clot (Clotting Cascade)	1.75	0.0769	F3,F8,SERPINE2
Glutathione-mediated Detoxification	1.78	0.0789	GSTA4,LANCL1,MGST3
Protein Kinase A Signaling	1.81	0.0292	AKAP5,CREB3L2,DCC,DUSP4,DUSP6,GNG4,MTMR7,PDE6B,PDE7B,PGP,PLCB1,PTPN3
COPI-mediated anterograde transport	1.81	0.049	ARFGAP2,COG1,DCTN2,SPTBN2,TUBB2A
Neuropathic Pain Signaling in Dorsal Horn Neurons	1.83	0.0495	GRM3,KCNN1,KCNQ3,PLCB1,TAC1
Advanced glycosylation endproduct receptor signaling	1.85	0.154	DDOST,LGALS3
Dissolution of Fibrin Clot	1.85	0.154	PLAT,SERPINE2
Nuclear Cytoskeleton Signaling Pathway	1.85	0.0364	CDH18,CDH4,CDH9,DCTN2,EMD,KIF1A,NUP93,TUBB2A
RHOGDI Signaling	1.85	0.0364	ARHGEF2,CDH18,CDH4,CDH9,GNG4,PAK1,PAK6,RHOBTB2
Parkinson's Signaling Pathway	1.88	0.0326	ALDH1L1,MT-ND2,MT-ND3,MT-ND4,NDUFA10,NDUFA11,NDUFA4L2,SLC1A2,TUBB2A,TUBG2
MAPK targets/ Nuclear events mediated by MAP kinases	1.94	0.0909	DUSP4,DUSP6,MEF2C
Semaphorin Signaling in Neurons	1.95	0.0656	CRMP1,PAK1,PAK6,RHOBTB2
G-protein beta:gamma signalling	1.98	0.0938	GNG4,PAK1,PLCB1
Glutamate binding, activation of AMPA receptors and synaptic plasticity	1.98	0.0938	AKAP5,DLG4,TSPAN7
Erythrocytes take up carbon dioxide and release oxygen	1.99	0.182	CA4,CYB5R1
Signaling by ERBB4	2	0.0678	DLG4,GABRA1,GABRG3,GRB2
Cristae formation	2.02	0.0968	ATP5MC3,DMAC2L,DNAJC11
MHC class II antigen presentation	2.02	0.0476	ACTR1B,CTSO,DCTN2,SH3GL2,SPTBN2,TUBB2A
Sirtuin Signaling Pathway	2.03	0.0344	DUSP6,GADD45A,IDH2,MAP1LC3A,MT-ND2,MT-ND3,MT-ND4,NDUFA10,NDUFA11,NDUFA4L2
L1CAM interactions	2.04	0.048	DLG4,KCNQ3,PAK1,SH3GL2,SPTBN2,TUBB2A
Glutaminergic Receptor Signaling Pathway (Enhanced)	2.14	0.0338	CREB3L2,DGKB,GABRA1,GABRA3,GABRA5,GABRG3,GRIK1,GRIK2,GRM3,PLCB1,SLC1A2
Effects of PIP2 hydrolysis	2.19	0.111	ABHD12,DGKB,RASGRP1
G-Protein Coupled Receptor Signaling	2.21	0.027	BDKRB2,CREB3L2,CRHR2,DUSP4,DUSP6,GLP2R,GNG4,GRB2,GRM3,KCNN1,KCNQ3,MAP3K10,MEF2C,PAK1,PAK6,PDE6B,PDE7B,PLCB1,RASGRP1
Ubiquinol-10 Biosynthesis (Eukaryotic)	2.23	0.115	BCKDHA,COQ3,CYP4X1
Signaling by Rho Family GTPases	2.28	0.0375	ARHGEF2,CDH18,CDH4,CDH9,GNG4,MAP3K10,PAK1,PAK6,RHOBTB2,SEPTIN11
RAF/MAP kinase cascade	2.34	0.0382	DLG4,DUSP4,DUSP6,FRS3,GRB2,KIT,PSMB2,PTPN3,RASGRP1,SPTBN2
TCA Cycle II (Eukaryotic)	2.39	0.13	FH,MDH1B,OGDHL
COPII-mediated vesicle transport	2.44	0.0694	F8,STX17,TRAPPC1,TRAPPC6A,TRAPPC9
Insertion of tail-anchored proteins into the endoplasmic reticulum membrane	2.44	0.136	CAMLG,EMD,SGTA
Synthesis, secretion, and deacylation of Ghrelin	2.56	0.15	CRHR2,PCSK1,SPCS1
Sertoli Cell-Sertoli Cell Junction Signaling	2.57	0.0412	CDH18,CDH4,CDH9,CREB3L2,GRB2,MAP3K10,PAK1,PAK6,SPTBN2,TUBB2A
Estrogen Receptor Signaling	2.62	0.0342	CREB3L2,DLG4,GNG4,GRB2,MED15,MMP28,MT-ND2,MT-ND3,MT-ND4,NDUFA10,NDUFA11,NDUFA4L2,PAK1,PLCB1
γ-linolenate Biosynthesis II (Animals)	2.63	0.158	ACSBG1,CYB5R3,FADS2
Synaptogenesis Signaling Pathway	2.7	0.0381	CDH18,CDH4,CDH9,CNTNAP2,CREB3L2,DLG4,GRB2,GRM3,LRP8,PAK1,RASGRP1,SGTA
Branched-chain amino acid catabolism	2.7	0.167	ACADSB,BCKDHA,BCKDK
RAB GEFs exchange GTP for GDP on RABs	2.76	0.0674	RAB35,TRAPPC1,TRAPPC11,TRAPPC6A,TRAPPC9,ULK1
GABA receptor activation	2.78	0.0833	GABRA1,GABRA3,GABRA5,GABRG3,GNG4
Coagulation System	2.82	0.114	BDKRB2,F3,F8,PLAT
Signaling by ROBO receptors	2.86	0.0603	AKAP5,DCC,EVL,LDB1,PAK1,PAK6,PSMB2
rRNA processing	2.97	0.125	MT-CO3,MT-ND2,MT-ND3,MT-ND4
Signaling by NTRK1 (TRKA)	2.97	0.0741	ADCYAP1,DUSP4,DUSP6,GRB2,MEF2C,SH3GL2
GABAergic Receptor Signaling Pathway (Enhanced)	3.06	0.0576	CNTNAP2,GABRA1,GABRA3,GABRA5,GABRG3,GAD2,GNG4,SLC6A1
Diphthamide Biosynthesis	3.22	0.667	DPH6,EEF2
Mitochondrial Dysfunction	3.34	0.0407	ATP5MC3,CREB3L2,CYB5R3,DMAC2L,IDH2,MGST3,MT-CO3,MT-ND2,MT-ND3,MT-ND4,NDUFA10,NDUFA11,NDUFA4L2,UQCRQ
Glutamate Receptor Signaling	3.45	0.0909	DLG4,GNG4,GRIK1,GRIK2,GRM3,SLC1A2
Gamma carboxylation, hypusine formation and arylsulfatase activation	3.55	0.122	ARSG,DPH6,EEF2,F8,STS
GABA Receptor Signaling	3.92	0.0682	GABRA1,GABRA3,GABRA5,GABRG3,GAD2,GNG4,KCNN1,KCNQ3,SLC6A1
Electron transport, ATP synthesis, and heat production by uncoupling proteins	4.03	0.0703	ATP5MC3,DMAC2L,MT-CO3,MT-ND2,MT-ND3,MT-ND4,NDUFA10,NDUFA11,UQCRQ
Granzyme A Signaling	4.05	0.0946	MT-ND2,MT-ND3,MT-ND4,NDUFA10,NDUFA11,NDUFA4L2,NME1
Activation of kainate receptors upon glutamate binding	4.22	0.167	DLG4,GNG4,GRIK1,GRIK2,PLCB1
Oxidative Phosphorylation	4.48	0.0804	ATP5MC3,DMAC2L,MT-CO3,MT-ND2,MT-ND3,MT-ND4,NDUFA10,NDUFA11,UQCRQ

## Sheet: LBD vs Ctrl Up L4
Ingenuity Canonical Pathways	-log(p-value)	Ratio	Molecules
SUMOylation of DNA replication proteins	1.31	0.0444	RANGAP1,SUMO2
Beta-catenin independent WNT signaling	1.32	0.0294	CLTA,CLTB,GNB1
Aggrephagy	1.34	0.0465	DYNC1LI2,DYNLL1
Glucocorticoid Receptor Signaling	1.37	0.0155	BCL2L1,ELK1,HSPA1A/HSPA1B,NDUFB6,NDUFS5,NDUFS6,POLR2F,POLR2L,RXRA
Nucleotide Excision Repair	1.38	0.0309	POLR2F,POLR2L,SUMO2
RNA Polymerase III Transcription	1.38	0.0488	POLR2F,POLR2L
Mitotic Metaphase and Anaphase	1.4	0.0213	ANAPC16,DYNC1LI2,DYNLL1,NUDC,RANGAP1
Superpathway of Serine and Glycine Biosynthesis I	1.41	0.2	PHGDH
Fcγ Receptor-mediated Phagocytosis in Macrophages and Monocytes	1.41	0.0319	ACTR3,ARPC3,EZR
Aryl Hydrocarbon Receptor Signaling	1.42	0.0252	CDKN1B,GSTP1,HSPB1,RXRA
Regulation of Cellular Mechanics by Calpain Protease	1.46	0.0333	CAPN2,CDKN1B,EZR
Detoxification of Reactive Oxygen Species	1.46	0.0541	GSTP1,TXNRD1
IL-10 Signaling	1.47	0.026	BCL2L1,DDIT4,ELK1,MAF
RHO GTPases Activate WASPs and WAVEs	1.48	0.0556	ACTR3,ARPC3
NAD Signaling Pathway	1.49	0.0265	H1-10,H1-4,POLR2F,POLR2L
NR1D1 (REV-ERBA) represses gene expression	1.5	0.25	NR1D1
Phenylalanine Degradation I (Aerobic)	1.5	0.25	QDPR
Nucleotide Excision Repair Pathway	1.51	0.0571	POLR2F,POLR2L
RHOGDI Signaling	1.51	0.0227	ACTR3,ARPC3,EZR,GNB1,MYL6
Gap junction trafficking and regulation	1.53	0.0588	CLTA,CLTB
Sirtuin Signaling Pathway	1.54	0.0206	H1-10,H1-4,NDUFB6,NDUFS5,NDUFS6,POLR2F
Activation of anterior HOX genes in hindbrain during early embryogenesis	1.58	0.037	POLR2F,POLR2L,RXRA
RHO GTPases Activate Formins	1.61	0.0288	DYNC1LI2,DYNLL1,NUDC,RANGAP1
SUMOylation of nuclear envelope proteins	1.63	0.333	RANGAP1
Serine Biosynthesis	1.63	0.333	PHGDH
Tetrahydrobiopterin Biosynthesis I	1.63	0.333	SPR
Tetrahydrobiopterin Biosynthesis II	1.63	0.333	SPR
Antiproliferative Role of Somatostatin Receptor 2	1.63	0.039	CDKN1B,ELK1,GNB1
mRNA Capping	1.66	0.069	POLR2F,POLR2L
Cell Cycle Checkpoints	1.67	0.0221	ANAPC16,CDKN1B,DYNC1LI2,DYNLL1,NUDC,RANGAP1
Glutathione Redox Reactions I	1.69	0.0714	GPX4,GSTP1
SUMOylation of intracellular receptors	1.69	0.0714	RXRA,SUMO2
fMLP Signaling in Neutrophils	1.69	0.0305	ACTR3,ARPC3,ELK1,GNB1
Signaling by FGFR2	1.69	0.0411	HNRNPF,POLR2F,POLR2L
Clathrin-mediated endocytosis	1.7	0.0308	ACTR3,ARPC3,CLTA,CLTB
Signaling by Rho Family GTPases	1.7	0.0225	ACTR3,ARPC3,ELK1,EZR,GNB1,MYL6
Xenobiotic Metabolism PXR Signaling Pathway	1.71	0.0256	CHST1,GSTP1,HS6ST1,PPM1A,RXRA
ATF4 activates genes in response to endoplasmic reticulum stress	1.72	0.0741	EXOSC3,EXOSC6
TP53 Regulates Transcription of DNA Repair Genes	1.74	0.0429	NELFCD,POLR2F,POLR2L
MHC class II antigen presentation	1.74	0.0317	CLTA,DYNC1LI2,DYNLL1,KIF5C
Pancreatic Adenocarcinoma Signaling	1.74	0.0317	BCL2L1,CDKN1B,ELK1,PA2G4
RHOA Signaling	1.77	0.0323	ACTR3,ARPC3,EZR,MYL6
RHO GTPases activate CIT	2.01	0.105	CDKN1B,MYL6
Deadenylation-dependent mRNA decay	2.02	0.0545	CNOT8,EXOSC3,EXOSC6
HSP90 chaperone cycle for steroid hormone receptors in the presence of ligand	2.02	0.0545	DYNC1LI2,DYNLL1,HSPA1A/HSPA1B
RNA Polymerase I Transcription	2.14	0.06	POLR2F,POLR2L,UBTF
Small Cell Lung Cancer Signaling	2.15	0.0417	BCL2L1,CDKN1B,PA2G4,RXRA
RNA Polymerase II Transcription	2.17	0.0336	CSTF3,NELFCD,POLR2F,POLR2L,SRSF4
Mitochondrial Dysfunction	2.2	0.0233	CAPN2,COX11,COX7C,GPX4,GSTP1,NDUFB6,NDUFS5,NDUFS6
Role of OCT4 in Mammalian Embryonic Stem Cell Pluripotency	2.24	0.0652	PPP1R8,SOX2,SPP1
Unfolded protein response	2.24	0.0444	DNAJB6,DNAJC21,HSPA1A/HSPA1B,SEL1L
SUMOylation of transcription cofactors	2.29	0.0682	DDX17,SAFB,SUMO2
Assembly of RNA Polymerase I Complex	2.34	0.154	POLR2F,UBTF
Ferroptosis Signaling Pathway	2.41	0.0382	GPX4,HSPB1,SLC3A2,SQSTM1,TXNRD1
MicroRNA Biogenesis Signaling Pathway	2.42	0.0321	DDX17,EXOSC3,EXOSC6,HNRNPA2B1,POLR2F,POLR2L
VDR/RXR Activation	2.46	0.0513	CDKN1B,IGFBP5,RXRA,SPP1
Metallothioneins bind metals	2.49	0.182	MT1E,MT1G
Gene and protein expression by JAK-STAT signaling after IL-12 stimulation	2.51	0.0811	HNRNPA2B1,HNRNPF,SNRPA1
NRF2-mediated Oxidative Stress Response	2.54	0.0295	DNAJB6,DNAJC21,GSTP1,HSPB8,MAF,SQSTM1,TXNRD1
Extra-nuclear estrogen signaling	2.57	0.0548	CDKN1B,ELK1,GNB1,HSPB1
Oxidative Phosphorylation	2.7	0.0446	COX11,COX7C,NDUFB6,NDUFS5,NDUFS6
Huntington's Disease Signaling	2.7	0.0282	BCL2L1,CAPN2,CLTA,CLTB,GNB1,HSPA1A/HSPA1B,POLR2F,POLR2L
Cytoprotection by HMOX1	2.83	0.0645	COX11,COX14,COX7C,RXRA
Cellular response to heat stress	2.98	0.0515	CRYAB,DNAJB6,HSPA1A/HSPA1B,HSPB1,HSPB8
EPH-Ephrin signaling	3.04	0.0532	ACTR3,ARPC3,CLTA,CLTB,MYL6
TP53 Regulates Metabolic Genes	3.17	0.0568	COX11,COX14,COX7C,DDIT4,TXNRD1
Aldosterone Signaling in Epithelial Cells	3.34	0.0407	CRYAB,DNAJB6,DNAJC21,HSPA1A/HSPA1B,HSPB1,HSPB8,HSPE1
Regulation of mRNA stability by proteins that bind AU-rich elements	3.4	0.0909	EXOSC3,EXOSC6,HSPA1A/HSPA1B,HSPB1
Protein Ubiquitination Pathway	3.47	0.033	CRYAB,DNAJB6,DNAJC21,HSPA1A/HSPA1B,HSPB1,HSPB8,HSPE1,SUGT1,USP47
Granzyme A Signaling	3.52	0.0676	H1-10,H1-4,NDUFB6,NDUFS5,NDUFS6
Electron transport, ATP synthesis, and heat production by uncoupling proteins	4.13	0.0547	COX11,COX14,COX7C,ECSIT,NDUFB6,NDUFS5,NDUFS6
Processing of Capped Intron-Containing Pre-mRNA	5.48	0.0418	C9orf78,CCDC12,CSTF3,HNRNPA2B1,HNRNPF,HNRNPR,LUC7L3,POLR2F,POLR2L,PPP1R8,SNRPA1,SRSF4

## Sheet: LBD vs Ctrl Down L4
Ingenuity Canonical Pathways	-log(p-value)	Ratio	Molecules
Myogenesis	1.31	0.069	CDH4,MEF2C
Gap Junction Signaling	1.32	0.0246	ACTG1,CCN3,GAD1,GRB2,GRIK1,GRIK2,PLCB1,TUBB2A
D-glucuronate Degradation I	1.32	0.25	CRYL1
Neurotransmitter uptake and metabolism In glial cells	1.32	0.25	SLC1A2
Threonine catabolism	1.32	0.25	SDS
Aryl Hydrocarbon Receptor Signaling	1.33	0.0314	ALDH1L1,ALDH5A1,GSTA4,MGST3,NQO2
Pyridoxal 5'-phosphate Salvage Pathway	1.34	0.0462	CDK5,MAP3K9,PAK1
Mitochondrial biogenesis	1.36	0.0469	ATP5F1B,IDH2,MEF2C
Clathrin-mediated Endocytosis Signaling	1.36	0.0288	ACTG1,AP1S1,AP3D1,GRB2,RAB4B,SNAP91
Effects of PIP2 hydrolysis	1.37	0.0741	ABHD12,DGKB
Gluconeogenesis I	1.37	0.0741	GPI,ME1
NAD Salvage Pathway II	1.37	0.0741	ACP2,NMNAT2
Cargo recognition for clathrin-mediated endocytosis	1.37	0.0374	COPS7A,GRB2,KIAA0319,SNAP91
Synaptogenesis Signaling Pathway	1.38	0.0254	CDH12,CDH18,CDH4,CDK5,GRB2,LRP8,PAK1,SGTA
Cytoprotection by HMOX1	1.39	0.0484	COX6C,MT-CO2,MT-CO3
Intra-Golgi and retrograde Golgi-to-ER traffic	1.4	0.0296	COPG1,COPG2,DCTN2,DYNC1H1,KIF1A,TUBB2A
NCAM signaling for neurite out-growth	1.41	0.0492	GRB2,SPTBN1,SPTBN2
Triacylglycerol Degradation	1.43	0.05	ABHD12,LPL,NDST3
Signaling by NTRK2 (TRKB)	1.43	0.08	CDK5,GRB2
D-myo-inositol-5-phosphate Metabolism	1.44	0.0302	DUSP4,DUSP6,MTMR7,PLCB1,PLPPR4,PPP1R1B
Mitotic G2-G2/M phases	1.44	0.0302	DCTN2,DYNC1H1,PSMB2,TUBB2A,TUBG2,TUBGCP5
4-aminobutyrate Degradation I	1.44	0.333	ALDH5A1
Glutathione Biosynthesis	1.44	0.333	GSS
L-serine Degradation	1.44	0.333	SDS
NADH Repair	1.44	0.333	NAXE
NFE2L2 regulating TCA cycle genes	1.44	0.333	ME1
Thyroid Hormone Metabolism I (via Deiodination)	1.44	0.333	DIO2
Thyronamine and Iodothyronamine Metabolism	1.44	0.333	DIO2
Glycogen metabolism	1.46	0.0833	AGL,GYG2
Xenobiotic Metabolism CAR Signaling Pathway	1.48	0.0309	ALDH1L1,ALDH5A1,CHST10,GSTA4,MGST3,NDST3
Neurexins and neuroligins	1.48	0.0526	DLGAP1,DLGAP4,HOMER1
Neddylation	1.48	0.0285	ASB3/GPR75-ASB3,COPS7A,DCAF11,DDA1,LRRC41,PSMB2,WSB2
RAF-independent MAPK1/3 activation	1.49	0.087	DUSP4,DUSP6
Xenobiotic Metabolism General Signaling Pathway	1.5	0.035	GSTA4,MAP3K10,MAP3K9,MGST3,NQO2
Protein Kinase A Signaling	1.5	0.0243	ADD2,DUSP4,DUSP6,GNG4,MTMR7,PDE7B,PGP,PLCB1,PPP1R1B,PTPN9
HSP90 chaperone cycle for steroid hormone receptors in the presence of ligand	1.52	0.0545	DCTN2,DYNC1H1,TUBB2A
Insertion of tail-anchored proteins into the endoplasmic reticulum membrane	1.53	0.0909	CAMLG,SGTA
Fcγ Receptor-mediated Phagocytosis in Macrophages and Monocytes	1.54	0.0426	ACTG1,DGKB,PAK1,TLN2
Reelin Signaling in Neurons	1.55	0.0362	ARHGEF2,CDK5,LRP8,MAP3K10,MAP3K9
Cell junction organization	1.57	0.0435	ACTG1,CDH12,CDH18,CDH4
Opioid Signalling	1.6	0.0444	CDK5,GNG4,PLCB1,PPP1R1B
Valine Degradation I	1.61	0.1	ACADSB,SDS
Huntington's Disease Signaling	1.61	0.0282	ATP5F1B,CDK5,GNG4,GRB2,MAP3K10,PLCB1,PSMB2,RPH3A
Dolichol and Dolichyl Phosphate Biosynthesis	1.61	0.5	DHDDS
Oxytocin Signaling Pathway	1.62	0.0284	CACNA2D3,EEF2,GAD1,GNG4,GRB2,LPL,MEF2C,PLCB1
TP53 Regulates Metabolic Genes	1.63	0.0455	COX6C,GPI,MT-CO2,MT-CO3
Nicotinate metabolism	1.69	0.111	CD38,NMNAT2
L1CAM interactions	1.72	0.04	ACTG1,PAK1,SPTBN1,SPTBN2,TUBB2A
Isoleucine Degradation I	1.74	0.118	ACADSB,SDS
Signaling by NTRK1 (TRKA)	1.75	0.0494	DUSP4,DUSP6,GRB2,MEF2C
Renal Cell Carcinoma Signaling	1.79	0.0506	FH,GRB2,PAK1,PAK6
Integrin Signaling	1.79	0.033	ACTG1,GRB2,PAK1,PAK6,RHOBTB2,TLN2,TSPAN7
Phagosome Maturation	1.8	0.0366	ATP6AP1,CTSO,DYNC1H1,TUBB2A,TUBG2,VPS11
Cholecystokinin/Gastrin-mediated Signaling	1.8	0.042	GRB2,MEF2C,PLCB1,RHOBTB2,SST
Cardiac Hypertrophy Signaling	1.8	0.0307	CACNA2D3,GNG4,GRB2,MAP3K10,MAP3K9,MEF2C,PLCB1,RHOBTB2
Amyotrophic Lateral Sclerosis Signaling	1.84	0.0431	CACNA2D3,GRIK1,GRIK2,PAK1,SLC1A2
Sleep NREM Signaling Pathway	1.86	0.0435	GABRA1,GABRA2,GABRA3,GABRA5,GABRG3
Cilium Assembly	1.88	0.0343	BBS5,DCTN2,DYNC1H1,EXOC1,IFT22,LZTFL1,TUBB2A
Granzyme A Signaling	1.88	0.0541	MT-ND2,MT-ND3,MT-ND4,NDUFA10
Gustation Pathway	1.89	0.0345	CACNA2D3,GABRA1,GABRA2,GABRA3,GABRA5,GABRG3,LPL
COPII-mediated vesicle transport	1.92	0.0556	CNIH2,F8,TRAPPC1,TRAPPC4
Glutathione-mediated Detoxification	1.95	0.0789	GSTA4,LANCL1,MGST3
Paxillin Signaling	1.98	0.0467	ACTG1,GRB2,PAK1,PAK6,TLN2
Sensory processing of sound by inner hair cells of the cochlea	1.99	0.058	ACTG1,PCLO,SPTBN1,SYP
Coagulation System	2.05	0.0857	BDKRB2,F3,F8
Semaphorin interactions	2.1	0.0625	CDK5,CRMP1,PAK1,PLXNC1
Oleate Biosynthesis II (Animals)	2.11	0.182	FADS1,FADS2
MAPK targets/ Nuclear events mediated by MAP kinases	2.12	0.0909	DUSP4,DUSP6,MEF2C
Transcriptional Regulation by MECP2	2.12	0.0635	GAD1,GAD2,MEF2C,SST
G-protein beta:gamma signalling	2.16	0.0938	GNG4,PAK1,PLCB1
Neuroinflammation Signaling Pathway	2.22	0.0315	APH1B,GABRA1,GABRA2,GABRA3,GABRA5,GABRG3,GAD1,GAD2,SLC1A2,SLC6A1
Signaling by ERBB4	2.22	0.0678	APH1B,GABRA1,GABRG3,GRB2
RAF/MAP kinase cascade	2.28	0.0344	ACTG1,DUSP4,DUSP6,GRB2,KIT,PSMB2,SPRED3,SPTBN1,SPTBN2
Germ Cell-Sertoli Cell Junction Signaling	2.29	0.0412	ACTG1,MAP3K10,MAP3K9,PAK1,PAK6,RHOBTB2,TUBB2A
The citric acid (TCA) cycle and respiratory electron transport	2.33	0.0727	ADHFE1,FH,IDH2,ME1
Xenobiotic Metabolism AHR Signaling Pathway	2.36	0.0575	ALDH1L1,ALDH5A1,GSTA4,MGST3,NQO2
Xenobiotic Metabolism Signaling	2.44	0.034	ALDH1L1,ALDH5A1,CES4A,CHST10,GSTA4,MAP3K10,MAP3K9,MGST3,NDST3,NQO2
Sirtuin Signaling Pathway	2.47	0.0344	ATP5F1B,DUSP6,GADD45A,IDH2,MT-ATP6,MT-CYB,MT-ND2,MT-ND3,MT-ND4,NDUFA10
Xenobiotic Metabolism PXR Signaling Pathway	2.53	0.041	ALDH1L1,ALDH5A1,CDK5,CES4A,CHST10,GSTA4,MGST3,NDST3
GNRH Signaling	2.59	0.0419	CACNA2D3,GNG4,GRB2,MAP3K10,MAP3K9,PAK1,PAK6,PLCB1
Nuclear Cytoskeleton Signaling Pathway	2.78	0.0409	ACTG1,CDH12,CDH18,CDH4,DCTN2,DYNC1H1,KIF1A,NUP93,TUBB2A
RHOGDI Signaling	2.78	0.0409	ACTG1,ARHGEF2,CDH12,CDH18,CDH4,GNG4,PAK1,PAK6,RHOBTB2
Gamma carboxylation, hypusine formation and arylsulfatase activation	2.8	0.0976	DPH6,EEF2,F8,SUMF2
γ-linolenate Biosynthesis II (Animals)	2.81	0.158	CYB5R3,FADS1,FADS2
Glutamate Receptor Signaling	2.88	0.0758	GNG4,GRIK1,GRIK2,HOMER1,SLC1A2
MHC class II antigen presentation	3.02	0.0556	ACTR1B,AP1S1,CTSO,DCTN2,DYNC1H1,SPTBN2,TUBB2A
Semaphorin Signaling in Neurons	3.04	0.082	CDK5,CRMP1,PAK1,PAK6,RHOBTB2
Glutaminergic Receptor Signaling Pathway (Enhanced)	3.13	0.0369	CACNA2D3,DGKB,GABRA1,GABRA2,GABRA3,GABRA5,GABRG3,GRIK1,GRIK2,HOMER1,PLCB1,SLC1A2
Neurovascular Coupling Signaling Pathway	3.2	0.0431	BDKRB2,CACNA2D3,GABRA1,GABRA2,GABRA3,GABRA5,GABRG3,GAD1,PLCB1,SLC1A2
Estrogen Receptor Signaling	3.24	0.0342	ATP5F1B,CACNA2D3,GNG4,GRB2,MED15,MMP28,MT-ATP6,MT-CYB,MT-ND2,MT-ND3,MT-ND4,NDUFA10,PAK1,PLCB1
Signaling by Rho Family GTPases	3.3	0.0412	ACTG1,ARHGEF2,CDH12,CDH18,CDH4,GNG4,MAP3K10,MAP3K9,PAK1,PAK6,RHOBTB2
Activation of kainate receptors upon glutamate binding	3.32	0.133	GNG4,GRIK1,GRIK2,PLCB1
Diphthamide Biosynthesis	3.35	0.667	DPH6,EEF2
Parkinson's Signaling Pathway	3.35	0.0391	ACTG1,ALDH1L1,ALDH5A1,ATP6AP1,CACNA2D3,MT-ND2,MT-ND3,MT-ND4,NDUFA10,SLC1A2,TUBB2A,TUBG2
COPI-mediated anterograde transport	3.57	0.0686	COPG1,COPG2,DCTN2,DYNC1H1,SPTBN1,SPTBN2,TUBB2A
Coronavirus Replication Pathway	3.66	0.111	COPG1,COPG2,IFITM10,IFITM3,TUBB2A
Glutamate Dependent Acid Resistance	3.82	1	GAD1,GAD2
GABA receptor activation	4.03	0.1	GABRA1,GABRA2,GABRA3,GABRA5,GABRG3,GNG4
GABA synthesis, release, reuptake and degradation	4.13	0.211	ALDH5A1,GAD1,GAD2,SLC6A1
Sertoli Cell-Sertoli Cell Junction Signaling	4.29	0.0494	ACTG1,CDH12,CDH18,CDH4,GRB2,MAP3K10,MAP3K9,PAK1,PAK6,SPTBN1,SPTBN2,TUBB2A
Cristae formation	4.45	0.161	ATP5F1B,ATP5MC3,DMAC2L,DNAJC11,MT-ATP6
Glutamate Degradation III (via 4-aminobutyrate)	4.74	0.6	ALDH5A1,GAD1,GAD2
GABAergic Receptor Signaling Pathway (Enhanced)	5.91	0.0791	ALDH5A1,CACNA2D3,GABRA1,GABRA2,GABRA3,GABRA5,GABRG3,GAD1,GAD2,GNG4,SLC6A1
GABA Receptor Signaling	6.13	0.0833	ALDH5A1,CACNA2D3,GABRA1,GABRA2,GABRA3,GABRA5,GABRG3,GAD1,GAD2,GNG4,SLC6A1
Mitochondrial Dysfunction	6.52	0.0523	APH1B,ATP5F1B,ATP5MC3,CACNA2D3,COX6C,CYB5R3,DMAC2L,IDH2,MGST3,MT-ATP6,MT-CO2,MT-CO3,MT-CYB,MT-ND2,MT-ND3,MT-ND4,NDUFA10,UQCRQ
rRNA processing	6.99	0.219	MT-ATP6,MT-CO2,MT-CO3,MT-CYB,MT-ND2,MT-ND3,MT-ND4
Electron transport, ATP synthesis, and heat production by uncoupling proteins	8.18	0.102	ATP5F1B,ATP5MC3,COX6C,DMAC2L,MT-ATP6,MT-CO2,MT-CO3,MT-CYB,MT-ND2,MT-ND3,MT-ND4,NDUFA10,UQCRQ
Oxidative Phosphorylation	8.9	0.116	ATP5F1B,ATP5MC3,COX6C,DMAC2L,MT-ATP6,MT-CO2,MT-CO3,MT-CYB,MT-ND2,MT-ND3,MT-ND4,NDUFA10,UQCRQ

## Sheet: LBD vs Ctrl Up L5
Ingenuity Canonical Pathways	-log(p-value)	Ratio	Molecules
Glucocorticoid Receptor Signaling	1.31	0.0189	BAG1,BCL2L1,BGLAP,ELK1,FOXO3,HSPA1A/HSPA1B,NDUFB6,NDUFS6,POLR2F,RXRA,TSC22D3
Pancreatic Adenocarcinoma Signaling	1.33	0.0317	BCL2L1,CDKN1B,ELK1,PA2G4
trans-Golgi Network Vesicle Budding	1.35	0.0405	CLTB,CTSZ,TGOLN2
Cachexia Signaling Pathway	1.35	0.0217	AZGP1,CAPN2,CASQ1,DDIT4,FOXO3,HSPA1A/HSPA1B,PHGDH,PSMD7
RHOA Signaling	1.36	0.0323	ACTR3,ARPC3,EZR,MYL6
Signaling by FGFR2	1.36	0.0411	HNRNPF,NCBP2,POLR2F
NR1D1 (REV-ERBA) represses gene expression	1.38	0.25	NR1D1
Phenylalanine Degradation I (Aerobic)	1.38	0.25	QDPR
Spermine and Spermidine Degradation I	1.38	0.25	SAT2
Osteoarthritis Pathway	1.38	0.0254	BGLAP,CASQ1,DDIT4,FOXO3,S100A9,SPP1
Regulation of lipid metabolism by PPARalpha	1.41	0.0336	MED25,NR1D1,RXRA,TXNRD1
Processing of Capped Intronless Pre-mRNA	1.42	0.069	CSTF3,NCBP2
mRNA Capping	1.42	0.069	NCBP2,POLR2F
ESR-mediated signaling	1.42	0.0339	CXXC5,POLR2F,PPID,YY1
SUMOylation of intracellular receptors	1.45	0.0714	RXRA,SUMO2
ATF4 activates genes in response to endoplasmic reticulum stress	1.48	0.0741	EXOSC3,EXOSC6
Intracellular oxygen transport	1.5	0.333	NGB
MTF1 activates gene expression	1.5	0.333	SNCB
Pyrophosphate hydrolysis	1.5	0.333	PPA1
SUMOylation of nuclear envelope proteins	1.5	0.333	RANGAP1
Serine Biosynthesis	1.5	0.333	PHGDH
Tetrahydrobiopterin Biosynthesis I	1.5	0.333	SPR
Tetrahydrobiopterin Biosynthesis II	1.5	0.333	SPR
Cytoprotection by HMOX1	1.54	0.0484	COX11,COX14,RXRA
PD-1, PD-L1 cancer immunotherapy pathway	1.56	0.0374	BCL2L1,CDKN1B,ELK1,PDCD4
Cell Cycle Checkpoints	1.56	0.0257	ANAPC16,CDKN1B,CLIP1,DYNLL1,NUDC,PSMD7,RANGAP1
Circadian Clock	1.6	0.0508	NFIL3,NR1D1,RXRA
Signaling by Rho Family GTPases	1.6	0.0262	ACTR3,ARPC3,CLIP1,ELK1,EZR,GNAI3,MYL6
Sumoylation Pathway	1.61	0.0388	RANGAP1,SAE1,SNCA,SUMO2
Deadenylation-dependent mRNA decay	1.68	0.0545	CNOT8,EXOSC3,EXOSC6
Class I MHC mediated antigen processing and presentation	1.7	0.024	FBXO2,HERC4,KLHL21,NPEPPS,PSMD7,RNF19A,RNF220,S100A9,UBE2G2
Small Cell Lung Cancer Signaling	1.71	0.0417	BCL2L1,CDKN1B,PA2G4,RXRA
EPH-Ephrin signaling	1.74	0.0426	ACTR3,ARPC3,CLTB,MYL6
B-WICH complex positively regulates rRNA expression	1.74	0.0577	BAZ1B,POLR1D,POLR2F
RHO GTPases activate CIT	1.76	0.105	CDKN1B,MYL6
MAPK6/MAPK4 signaling	1.77	0.0435	DNAJB1,FOXO3,HSPB1,PSMD7
RNA Polymerase I Transcription	1.79	0.06	POLR1D,POLR2F,UBTF
Regulation of Cellular Mechanics by Calpain Protease	1.8	0.0444	ACTN4,CAPN2,CDKN1B,EZR
MicroRNA Biogenesis Signaling Pathway	1.81	0.0321	DDX17,DNAJB1,EXOSC3,EXOSC6,HNRNPA2B1,POLR2F
TP53 Regulates Metabolic Genes	1.83	0.0455	COX11,COX14,DDIT4,TXNRD1
FOXO-mediated transcription of cell cycle genes	1.86	0.118	CDKN1B,FOXO3
Neutrophil degranulation	1.86	0.0231	BRI3,CD63,CTSZ,CYSTM1,DYNLL1,GSTP1,HSPA1A/HSPA1B,PA2G4,PSMD7,S100A9,XRCC6
Mitotic Metaphase and Anaphase	1.87	0.0298	ANAPC16,BANF1,CLIP1,DYNLL1,NUDC,PSMD7,RANGAP1
Sirtuin Signaling Pathway	1.88	0.0275	FOXO3,H1-10,NDUFB6,NDUFS6,POLR1D,POLR2F,PPID,XRCC6
DNA damage-induced 14-3-3σ Signaling	1.89	0.0652	BCL2L1,CASQ1,CDKN1B
Role of OCT4 in Mammalian Embryonic Stem Cell Pluripotency	1.89	0.0652	PHB1,PPP1R8,SPP1
RNA polymerase II transcribes snRNA genes	1.92	0.0482	NCBP2,POLR2F,SRRT,SSU72
SUMOylation of transcription cofactors	1.94	0.0682	DDX17,SAFB,SUMO2
Telomere Extension by Telomerase	1.96	0.133	HNRNPA2B1,XRCC6
Remodeling of Epithelial Adherens Junctions	2.22	0.0588	ACTN4,ACTR3,ARPC3,CLIP1
Metallothioneins bind metals	2.23	0.182	MT1E,MT1G
Processing and activation of SUMO	2.23	0.182	SAE1,SUMO2
RNA Polymerase II Transcription	2.27	0.0403	CHTOP,CSTF3,NCBP2,NELFCD,POLR2F,SRSF4
NRF2-mediated Oxidative Stress Response	2.39	0.0338	DNAJA4,DNAJB1,DNAJB6,DNAJC21,GSTP1,HSPB8,SQSTM1,TXNRD1
HSP90 chaperone cycle for steroid hormone receptors in the presence of ligand	2.55	0.0727	DNAJA4,DNAJB1,DYNLL1,HSPA1A/HSPA1B
Electron transport, ATP synthesis, and heat production by uncoupling proteins	2.59	0.0469	COX11,COX14,ECSIT,NDUFAF2,NDUFB6,NDUFS6
VDR/RXR Activation	2.83	0.0641	BGLAP,CDKN1B,RXRA,SPP1,YY1
Regulation of mRNA stability by proteins that bind AU-rich elements	2.91	0.0909	EXOSC3,EXOSC6,HSPA1A/HSPA1B,HSPB1
Granzyme A Signaling	2.93	0.0676	H1-10,LMNB2,NDUFB6,NDUFS6,XRCC6
Extra-nuclear estrogen signaling	2.96	0.0685	CDKN1B,ELK1,FOXO3,GNAI3,HSPB1
Huntington's Disease Signaling	3	0.0352	BCL2L1,CAPN2,CASQ1,CLTB,DNAJB1,GRM1,HSPA1A/HSPA1B,POLR2F,PSMD7,SNCA
Gene and protein expression by JAK-STAT signaling after IL-12 stimulation	3.2	0.108	HNRNPA2B1,HNRNPF,PDCD4,SNRPA1
Aldosterone Signaling in Epithelial Cells	3.27	0.0465	CRYAB,DNAJB1,DNAJB6,DNAJC21,HSPA1A/HSPA1B,HSPB1,HSPB8,HSPE1
Unfolded protein response	3.39	0.0667	DNAJA4,DNAJB1,DNAJB6,DNAJC21,HSPA1A/HSPA1B,SEL1L
Assembly of RNA Polymerase I Complex	3.5	0.231	POLR1D,POLR2F,UBTF
Cellular response to heat stress	5.02	0.0825	BAG1,CRYAB,DEDD2,DNAJB1,DNAJB6,HSPA1A/HSPA1B,HSPB1,HSPB8
Protein Ubiquitination Pathway	5.08	0.0476	BAG1,CRYAB,DNAJB1,DNAJB6,DNAJC21,HSPA1A/HSPA1B,HSPB1,HSPB8,HSPE1,PSMD7,SUGT1,UBE2G2,USP47
Processing of Capped Intron-Containing Pre-mRNA	6.28	0.0523	C9orf78,CCDC12,CHTOP,CSTF3,HNRNPA2B1,HNRNPF,HNRNPR,LUC7L3,NCBP2,PNN,POLR2F,PPP1R8,SNRPA1,SRRT,SRSF4

## Sheet: LBD vs Ctrl Down L5
Ingenuity Canonical Pathways	-log(p-value)	Ratio	Molecules
Production of Nitric Oxide and Reactive Oxygen Species in Macrophages	1.31	0.0419	MAP3K10,MAP3K12,MAP3K9,PPP1R11,PPP2R3A,PRKCQ,RHOBTB2,STAT1
Isoleucine Degradation I	1.31	0.118	ACADSB,HADHA
L1CAM interactions	1.32	0.048	AP2A2,DCX,PAK1,SPTBN1,SPTBN2,TUBB2B
MAP kinase activation	1.32	0.0769	IRAK1,TAB1,TAB3
Pyridoxal 5'-phosphate Salvage Pathway	1.32	0.0615	IRAK1,MAP3K9,PAK1,PRKCQ
LPS/IL-1 Mediated Inhibition of RXR Function	1.34	0.0389	ALDH1L1,CHST10,GSTA4,GSTO2,IRAK1,MGMT,MGST3,NDST1,NDST3,UST
Cell junction organization	1.35	0.0543	CDH10,CDH12,CDH13,CDH4,CDH9
Myelination Signaling Pathway	1.35	0.0367	APC,APH1B,ARHGAP1,BDNF,CREB3L1,CREB3L2,OPRK1,PDGFRA,RPTOR,SCD,SMARCA4,XAF1
Rap1 signalling	1.36	0.125	RAP1GAP,RASGRP1
Heparan Sulfate Biosynthesis	1.37	0.0549	CHST10,NDST1,NDST3,UST,XYLT1
Renin-Angiotensin Signaling	1.37	0.0496	ADCY3,AGT,PAK1,PAK6,PRKCQ,STAT1
MyD88-independent TLR4 cascade	1.38	0.0811	SARM1,TAB1,TAB3
Axonal Guidance Signaling	1.38	0.0333	BDNF,EPHB6,FARP2,GNAL,GNG4,MICAL1,MMP28,MYL5,NTNG2,PAK1,PAK6,PLCB1,PRKCQ,ROBO1,ROBO2,SEMA3G,TUBB2B
Dolichol and Dolichyl Phosphate Biosynthesis	1.38	0.5	DHDDS
Glycerol-3-phosphate Shuttle	1.38	0.5	GPD1
Autophagy	1.4	0.0415	ATG9B,CREB3L1,CREB3L2,KAT5,PPP2R3A,PRKCQ,RPTOR,VPS11,VPS39
D-myo-inositol (1,4,5,6)-Tetrakisphosphate Biosynthesis	1.4	0.0437	ALPL,DUSP4,DUSP5,DUSP6,MTMR7,NOCT,PPP1R11,PPP2R3A
D-myo-inositol (3,4,5,6)-tetrakisphosphate Biosynthesis	1.4	0.0437	ALPL,DUSP4,DUSP5,DUSP6,MTMR7,NOCT,PPP1R11,PPP2R3A
Ion channel transport	1.4	0.0437	ANO10,ATP6AP1,MCOLN1,PDZD11,SLN,TPCN2,TRPC4AP,UNC80
Huntington's Disease Signaling	1.42	0.0387	AP2A2,BDNF,CAPN1,CREB3L1,CREB3L2,GNG4,MAP3K10,PLCB1,PRKCQ,PSMB2,RPH3A
Visual phototransduction	1.43	0.0667	PDE6B,PPEF1,PRKCQ,RBP1
Cardiac β-adrenergic Signaling	1.44	0.0444	ADCY3,GNAL,GNG4,PDE10A,PDE6B,PDE8B,PPP1R11,PPP2R3A
Xenobiotic Metabolism AHR Signaling Pathway	1.44	0.0575	ALDH1L1,GSTA4,GSTO2,MGST3,NQO2
Amyotrophic Lateral Sclerosis Signaling	1.45	0.0517	CAPN1,GRIK1,GRIK2,GRIK3,PAK1,SLC1A2
Signaling by ROBO receptors	1.45	0.0517	EVL,PAK1,PAK6,PSMB2,ROBO1,ROBO2
DNA Double Strand Break Response	1.45	0.0678	BABAM2,KAT5,NBN,TP53BP1
Metabolism of water-soluble vitamins and cofactors	1.45	0.0678	CYB5R3,GSTO2,PDZD11,TCN2
Opioid Signaling Pathway	1.46	0.0393	ADCY3,AP2A2,CREB3L1,CREB3L2,GNAL,GNG4,OGFR,OPRK1,PLCB1,PRKCQ,RGS20
Glutamate and glutamine metabolism	1.47	0.143	PYCR3,RIMKLB
Leukotriene Biosynthesis	1.47	0.143	GGT5,MGST3
TNF signaling	1.5	0.0702	CLIP3,SPPL2B,TAB1,TAB3
Advanced glycosylation endproduct receptor signaling	1.53	0.154	DDOST,LGALS3
Cholesterol Biosynthesis I	1.53	0.154	DHCR7,TM7SF2
Cholesterol Biosynthesis II (via 24,25-dihydrolanosterol)	1.53	0.154	DHCR7,TM7SF2
Cholesterol Biosynthesis III (via Desmosterol)	1.53	0.154	DHCR7,TM7SF2
Dissolution of Fibrin Clot	1.53	0.154	PLAT,SERPINE2
Metabolism of folate and pterines	1.53	0.154	ALDH1L1,DHFR2
RHO GTPase cycle	1.54	0.0356	ARFGAP2,ARHGAP1,ARHGEF2,ATP6AP1,ELMO2,EMD,FARP2,FRS3,HINT2,MCAM,PAK1,PAK6,RHOBTB2,SH3RF1,SPTBN1,WASF3
G-protein beta:gamma signalling	1.54	0.0938	GNG4,PAK1,PLCB1
Toll Like Receptor 3 (TLR3) Cascade	1.54	0.0938	SARM1,TAB1,TAB3
HSP90 chaperone cycle for steroid hormone receptors in the presence of ligand	1.55	0.0727	ACTR10,DCTN2,DYNC1H1,TUBB2B
Class I MHC mediated antigen processing and presentation	1.56	0.0373	FBXO7,FZR1,HERC6,LMO7,LRRC41,LRSAM1,PSMB2,RNF25,SH3RF1,TRIM9,UBA1,UBE2L6,UBOX5,WSB1
MyD88 dependent cascade initiated on endosome	1.57	0.0968	IRAK1,TAB1,TAB3
Role of BRCA1 in DNA Damage Response	1.58	0.0625	BABAM2,GADD45A,NBN,SMARCA4,STAT1
γ-glutamyl Cycle	1.6	0.167	GGT5,GSS
D-myo-inositol-5-phosphate Metabolism	1.6	0.0452	ALPL,DUSP4,DUSP5,DUSP6,MTMR7,NOCT,PLCB1,PPP1R11,PPP2R3A
Neutrophil degranulation	1.62	0.0357	ACTR10,AGA,AGL,AP2A2,APEH,CAPN1,CYB5R3,DDOST,DNASE1L1,DYNC1H1,EEF2,GPI,HGSNAT,LGALS3,QPCT,SLC44A2,TMBIM1
Phagosome Maturation	1.64	0.0488	ATP6AP1,CTSO,DYNC1H1,TSG101,TUBB2B,TUBG2,VPS11,VPS39
Superpathway of Cholesterol Biosynthesis	1.65	0.103	DHCR7,HADHA,TM7SF2
Alpha-protein kinase 1 signaling pathway	1.67	0.182	TAB1,TAB3
Dermatan Sulfate Biosynthesis (Late Stages)	1.69	0.08	CHST10,NDST1,NDST3,UST
Nonhomologous End-Joining (NHEJ)	1.72	0.0816	BABAM2,KAT5,NBN,TP53BP1
BMAL1:CLOCK,NPAS2 activates circadian gene expression	1.73	0.111	CARM1,NOCT,NPAS2
G alpha (z) signalling events	1.75	0.0833	ADCY3,GNG4,PRKCQ,RGS20
Endocannabinoid Developing Neuron Pathway	1.75	0.0551	ADCY3,CREB3L1,CREB3L2,GNAL,GNG4,RAP1GAP,RPTOR
ROBO SLIT Signaling Pathway	1.75	0.0551	CABLES1,MYL5,NRXN3,PAK1,PAK6,ROBO1,ROBO2
MHC class II antigen presentation	1.77	0.0556	ACTR10,AP2A2,CTSO,DCTN2,DYNC1H1,SPTBN2,TUBB2B
Miscellaneous transport and binding events	1.78	0.115	LRRC8A,LRRC8B,NIPAL2
ERK/MAPK Signaling	1.8	0.0465	CREB3L1,CREB3L2,DUSP4,DUSP6,PAK1,PAK6,PPP1R11,PPP2R3A,STAT1,TLN2
MyD88 cascade initiated on plasma membrane	1.82	0.12	IRAK1,TAB1,TAB3
G-Protein Coupled Receptor Signaling	1.85	0.0341	ADCY3,CREB3L1,CREB3L2,DUSP4,DUSP6,GLP2R,GNAL,GNG4,GPR107,GRM8,MAP3K10,MAP3K12,MAP3K9,MEGF6,MYL5,OPRK1,PAK1,PAK6,PDE10A,PDE6B,PDE8B,PLCB1,RAP1GAP,RASGRP1
Protein Kinase A Signaling	1.86	0.0389	ADCY3,CREB3L1,CREB3L2,DUSP4,DUSP5,DUSP6,GNG4,MTMR7,MYL5,PDE10A,PDE6B,PDE8B,PGP,PLCB1,PPP1R11,PRKCQ
Mitochondrial Fatty Acid Beta-Oxidation	1.87	0.125	DECR1,HADHA,MECR
Regulation of lipid metabolism by PPARalpha	1.89	0.0588	AGT,CARM1,FADS1,ME1,MED15,MED29,NPAS2
RAF-independent MAPK1/3 activation	1.92	0.13	DUSP4,DUSP5,DUSP6
Vitamin-C Transport	1.92	0.13	GSTO2,LRRC8A,LRRC8B
MyD88:MAL(TIRAP) cascade initiated on plasma membrane	1.94	0.0952	IRAK1,SIGIRR,TAB1,TAB3
Intra-Golgi and retrograde Golgi-to-ER traffic	1.96	0.0493	ACTR10,ARFGAP2,COG1,COPZ2,DCTN2,DYNC1H1,KIF19,KIF1A,TMED3,TUBB2B
CDK5 Signaling	1.97	0.0609	ADCY3,BDNF,CABLES1,CAPN1,GNAL,PPP1R11,PPP2R3A
Xenobiotic Metabolism General Signaling Pathway	1.97	0.0559	GSTA4,GSTO2,MAP3K10,MAP3K12,MAP3K9,MGST3,NQO2,PRKCQ
Insertion of tail-anchored proteins into the endoplasmic reticulum membrane	1.98	0.136	CAMLG,EMD,SGTA
Activation of gene expression by SREBF (SREBP)	1.98	0.0976	CARM1,DHCR7,SCD,TM7SF2
Semaphorin Signaling in Neurons	2.04	0.082	ARHGAP1,CRMP1,PAK1,PAK6,RHOBTB2
GABA receptor activation	2.07	0.0833	ADCY3,GABRA2,GABRA5,GNAL,GNG4
Xenobiotic Metabolism CAR Signaling Pathway	2.09	0.0515	ALDH1L1,CHST10,GSTA4,GSTO2,MGST3,NDST1,NDST3,PPP2R3A,PRKCQ,UST
Glutathione-mediated Detoxification	2.1	0.105	GSTA4,GSTO2,LANCL1,MGST3
Class I peroxisomal membrane protein import	2.1	0.15	PEX19,PEX26,PEX3
Valine Degradation I	2.1	0.15	ACADSB,BCKDHA,HADHA
γ-linolenate Biosynthesis II (Animals)	2.16	0.158	CYB5R3,FADS1,FADS2
Docosahexaenoic Acid (DHA) Signaling	2.17	0.048	ADCY3,APH1B,BDNF,CREB3L1,CREB3L2,PLAAT1,PLCB1,PRKCQ,RPTOR,SERPINF1,SPTBN1,SPTBN2
Branched-chain amino acid catabolism	2.23	0.167	ACADSB,BCKDHA,BCKDK
The citric acid (TCA) cycle and respiratory electron transport	2.23	0.0909	ADHFE1,FH,IDH2,ME1,SUCLG2
ATM Signaling	2.29	0.07	CREB3L1,CREB3L2,GADD45A,KAT5,NBN,PPP2R3A,TP53BP1
Chondroitin Sulfate Biosynthesis (Late Stages)	2.3	0.0943	CHST10,CSGALNACT1,NDST1,NDST3,UST
cAMP-mediated signaling	2.36	0.0508	ADCY3,CREB3L1,CREB3L2,DUSP4,DUSP6,GNAL,GRM8,OPRK1,PDE10A,PDE6B,PDE8B,RAP1GAP
Salvage Pathways of Pyrimidine Ribonucleotides	2.36	0.0722	AK8,IRAK1,MAP3K9,NME5,PAK1,PRKCQ,PYCR3
Cristae formation	2.42	0.129	APOOL,DMAC2L,DNAJC11,MT-ATP6
Sirtuin Signaling Pathway	2.45	0.0481	ATG9B,DUSP6,GADD45A,IDH2,MT-ATP6,MT-ND2,MT-ND4,MT-ND4L,NBN,NDUFA4L2,RPTOR,TOMM70,TP53BP1,XPA
CXCR4 Signaling	2.53	0.0595	ADCY3,ELMO2,GNAL,GNG4,MYL5,PAK1,PAK6,PLCB1,PRKCQ,RHOBTB2
Xenobiotic Metabolism PXR Signaling Pathway	2.54	0.0564	ALDH1L1,CES4A,CHST10,GSTA4,GSTO2,MGST3,NDST1,NDST3,PPP1R11,PRKCQ,UST
Estrogen Receptor Signaling	2.57	0.044	ADCY3,AGT,CARM1,CREB3L1,CREB3L2,GNAL,GNG4,MED15,MMP28,MT-ATP6,MT-ND2,MT-ND4,MT-ND4L,MYL5,NDUFA4L2,PAK1,PLCB1,PRKCQ
Glutamate Receptor Signaling	2.59	0.0909	GNG4,GRIK1,GRIK2,GRIK3,GRM8,SLC1A2
Oxidative Phosphorylation	2.6	0.0714	DMAC2L,MT-ATP6,MT-CO2,MT-CO3,MT-ND2,MT-ND4,MT-ND4L,UQCRQ
GNRH Signaling	2.61	0.0576	ADCY3,CREB3L1,CREB3L2,GNG4,MAP3K10,MAP3K12,MAP3K9,PAK1,PAK6,PLCB1,PRKCQ
Effects of PIP2 hydrolysis	2.64	0.148	ABHD12,DGKG,PRKCQ,RASGRP1
Dermatan Sulfate Biosynthesis	2.69	0.0952	CHST10,CSGALNACT1,NDST1,NDST3,UST,XYLT1
Chondroitin Sulfate Biosynthesis	2.76	0.0984	CHST10,CSGALNACT1,NDST1,NDST3,UST,XYLT1
Electron transport, ATP synthesis, and heat production by uncoupling proteins	2.81	0.0703	DMAC2L,ETFA,MT-ATP6,MT-CO2,MT-CO3,MT-ND2,MT-ND4,NDUFAF6,UQCRQ
Glycosaminoglycan metabolism	2.84	0.0875	CSGALNACT1,HGSNAT,NDST1,NDST3,OMD,ST3GAL3,UST
Oleate Biosynthesis II (Animals)	2.87	0.273	FADS1,FADS2,SCD
Cilium Assembly	2.88	0.0588	AHI1,BBS4,BBS5,CEP83,DCTN2,DYNC1H1,EXOC1,EXOC4,IFT52,IQCB1,TTC8,TUBB2B
Diphthamide Biosynthesis	2.89	0.667	DPH6,EEF2
Mitochondrial Dysfunction	2.98	0.0494	APH1B,CAPN1,CREB3L1,CREB3L2,CYB5R3,DMAC2L,IDH2,MGST3,MT-ATP6,MT-CO2,MT-CO3,MT-ND2,MT-ND4,MT-ND4L,NDUFA4L2,TOMM70,UQCRQ
RHOGDI Signaling	3.09	0.0591	ARHGAP1,ARHGEF2,CDH10,CDH12,CDH13,CDH4,CDH9,GNAL,GNG4,MYL5,PAK1,PAK6,RHOBTB2
Xenobiotic Metabolism Signaling	3.28	0.0544	ALDH1L1,CES4A,CHST10,GSTA4,GSTO2,MAP3K10,MAP3K12,MAP3K9,MGMT,MGST3,NDST1,NDST3,NQO2,PPP2R3A,PRKCQ,UST
Synaptogenesis Signaling Pathway	3.41	0.054	ADCY3,AP2A2,BDNF,CDH10,CDH12,CDH13,CDH4,CDH9,CREB3L1,CREB3L2,EPHB6,GRM8,LRP8,NRXN3,PAK1,RASGRP1,SGTA
Activation of kainate receptors upon glutamate binding	3.43	0.167	GNG4,GRIK1,GRIK2,GRIK3,PLCB1
Signaling by Rho Family GTPases	3.75	0.0599	ARHGEF2,CDH10,CDH12,CDH13,CDH4,CDH9,GNAL,GNG4,MAP3K10,MAP3K12,MAP3K9,MYL5,PAK1,PAK6,RHOBTB2,WASF3
Nuclear Cytoskeleton Signaling Pathway	4.16	0.0682	ACTR10,CDH10,CDH12,CDH13,CDH4,CDH9,DCTN2,DYNC1H1,EMD,KIF19,KIF1A,NUP54,NUP93,TP53BP1,TUBB2B
Glutaminergic Receptor Signaling Pathway (Enhanced)	4.19	0.0585	ADCY3,BDNF,CREB3L1,CREB3L2,DGKG,GABRA2,GABRA5,GNAL,GRIK1,GRIK2,GRIK3,GRM8,PLAAT1,PLCB1,PRKCQ,RPTOR,SHANK1,SLC1A2,SLC38A5
Sertoli Cell-Sertoli Cell Junction Signaling	4.22	0.0658	CDH10,CDH12,CDH13,CDH4,CDH9,CREB3L1,CREB3L2,MAP3K10,MAP3K12,MAP3K9,PAK1,PAK6,SPTBN1,SPTBN2,SYMPK,TUBB2B
COPI-mediated anterograde transport	4.24	0.098	ACTR10,ARFGAP2,COG1,COPZ2,DCTN2,DYNC1H1,SPTBN1,SPTBN2,TMED3,TUBB2B
rRNA processing	4.33	0.188	MT-ATP6,MT-CO2,MT-CO3,MT-ND2,MT-ND4,MT-ND4L

## Sheet: LBD vs Ctrl Up L6
Ingenuity Canonical Pathways	-log(p-value)	Ratio	Molecules
trans-Golgi Network Vesicle Budding	1.32	0.0405	CLTB,GAK,M6PR
NRF2-mediated Oxidative Stress Response	1.32	0.0253	DNAJA4,DNAJB6,HSPB8,MAFF,RAP2B,SQSTM1
Senescence-Associated Secretory Phenotype (SASP)	1.33	0.0411	ANAPC16,CDKN1B,CEBPB
p38 MAPK Signaling	1.36	0.0333	ELK1,HSPB1,HSPB2,MKNK2
Glutathione Redox Reactions II	1.36	0.25	TXNDC12
NR1D1 (REV-ERBA) represses gene expression	1.36	0.25	NR1D1
Spermine and Spermidine Degradation I	1.36	0.25	SAT2
Role of p14/p19ARF in Tumor Suppression	1.37	0.0667	POLR3D,UBTF
Cell Cycle: G1/S Checkpoint Regulation	1.39	0.0435	CDKN1B,HDAC8,PA2G4
SPINK1 General Cancer Pathway	1.39	0.0435	MT1F,MT1G,RAP2B
Neuregulin Signaling	1.39	0.0342	CDKN1B,CRK,ELK1,RAP2B
Processing of Capped Intronless Pre-mRNA	1.39	0.069	CSTF3,SNRPB
CXCR4 Signaling	1.41	0.0298	CRK,ELK1,GNB5,RAC3,RAP2B
Huntington's Disease Signaling	1.42	0.0246	CLTB,GNB5,GRM1,HDAC8,HSPA1A/HSPA1B,POLR2F,SNCA
Prostate Cancer Signaling	1.43	0.0351	CDKN1B,HDAC8,PA2G4,RAP2B
ERB2-ERBB3 Signaling	1.46	0.0462	CDKN1B,ELK1,RAP2B
MTF1 activates gene expression	1.49	0.333	SNCB
Pyrophosphate hydrolysis	1.49	0.333	PPA1
Tetrahydrobiopterin Biosynthesis I	1.49	0.333	SPR
Tetrahydrobiopterin Biosynthesis II	1.49	0.333	SPR
Transcription from mitochondrial promoters	1.49	0.333	POLRMT
ISGylation Signaling Pathway	1.5	0.037	ARIH1,EIF4E2,S100A4,SQSTM1
Circadian Clock	1.56	0.0508	NFIL3,NR1D1,NR3C1
NAD Signaling Pathway	1.59	0.0331	CEBPB,H1-10,HSPD1,POLR2F,POLRMT
RNA Polymerase II Transcription	1.61	0.0336	CHTOP,CSTF3,POLR2F,SNRPB,SRSF9
Ephrin Receptor Signaling	1.61	0.0297	ACTR3,CRK,EPHA7,GNB5,RAC3,RAP2B
RHO GTPases Activate NADPH Oxidases	1.62	0.0909	S100A8,S100A9
Protein folding	1.64	0.0408	CCT3,CCT6A,GNB5,NOP56
Sensory processing of sound by outer hair cells of the cochlea	1.64	0.0545	ATP2B2,EZR,MPP1
Regulation of TLR by endogenous ligand	1.66	0.0952	S100A8,S100A9
Fcγ Receptor-mediated Phagocytosis in Macrophages and Monocytes	1.69	0.0426	ACTR3,CRK,EZR,RAC3
SUMOylation of transcription factors	1.7	0.1	SUMO2,UBE2I
Actin Cytoskeleton Signaling	1.73	0.0287	ACTN4,ACTR3,ARHGAP35,CRK,EZR,RAC3,RAP2B
RNA Polymerase I Transcription	1.75	0.06	POLR1D,POLR2F,UBTF
Regulation of Cellular Mechanics by Calpain Protease	1.76	0.0444	ACTN4,CDKN1B,EZR,RAP2B
SNARE Signaling Pathway	1.76	0.0368	RAB6A,SNCA,SNCB,SNCG,SYT5
RAB GEFs exchange GTP for GDP on RABs	1.77	0.0449	MADD,RAB3GAP1,RAB6A,TRAPPC3
TP53 Regulates Transcription of Cell Cycle Genes	1.78	0.0612	CDKN1B,CNOT8,TNKS1BP1
fMLP Signaling in Neutrophils	1.82	0.0382	ACTR3,ELK1,GNB5,RAC3,RAP2B
IL-6 Signaling	1.85	0.0388	CEBPB,ELK1,HSPB1,HSPB2,RAP2B
SUMOylation of DNA replication proteins	1.88	0.0667	RANGAP1,SUMO2,UBE2I
SUMOylation of transcription cofactors	1.9	0.0682	SAFB,SUMO2,UBE2I
MyD88:MAL(TIRAP) cascade initiated on plasma membrane	1.96	0.0714	ECSIT,S100A8,S100A9
VDR/RXR Activation	1.97	0.0513	BGLAP,CDKN1B,CEBPB,YY1
Antiproliferative Role of Somatostatin Receptor 2	1.99	0.0519	CDKN1B,ELK1,GNB5,RAP2B
RNA Polymerase III Transcription	1.99	0.0732	POLR1D,POLR2F,POLR3D
Role of IL-17A in Psoriasis	2	0.143	S100A8,S100A9
ERK/MAPK Signaling	2	0.0326	CRK,ELK1,HSPB1,HSPB2,MKNK2,RAC3,RAP2B
Granzyme A Signaling	2.04	0.0541	H1-10,NDUFB6,NDUFS6,XRCC6
Class I MHC mediated antigen processing and presentation	2.05	0.0267	FBXO44,HERC3,KLHL21,NPEPPS,PJA1,RNF220,S100A8,S100A9,UBE2Q1,ZNRF1
Extra-nuclear estrogen signaling	2.07	0.0548	CDKN1B,ELK1,GNB5,HSPB1
Synaptogenesis Signaling Pathway	2.07	0.0286	ACTR3,CRK,EPHA7,GRM1,RAP2B,SNCA,SNCB,SNCG,SYT5
Vitamin D (calciferol) metabolism	2.13	0.167	SUMO2,UBE2I
Intra-Golgi and retrograde Golgi-to-ER traffic	2.13	0.0345	DCTN3,DYNLL1,KLC2,M6PR,RAB3GAP1,RAB6A,VPS51
Transcriptional regulation by the AP-2 (TFAP2) family of transcription factors	2.14	0.0833	HSPD1,UBE2I,YY1
Metallothioneins bind metals	2.21	0.182	MT1F,MT1G
SUMOylation of intracellular receptors	2.45	0.107	NR3C1,SUMO2,UBE2I
ATF4 activates genes in response to endoplasmic reticulum stress	2.5	0.111	CEBPB,EXOSC3,EXOSC6
Deadenylation-dependent mRNA decay	2.5	0.0727	CNOT8,EXOSC3,EXOSC6,TNKS1BP1
Signaling by PTK6	2.5	0.0727	ARHGAP35,CDKN1B,CRK,NR3C1
Sirtuin Signaling Pathway	2.82	0.0344	GADD45G,H1-10,NDUFB6,NDUFS6,POLR1D,POLR2F,POLR3D,PPID,TIMM22,XRCC6
Regulation of mRNA stability by proteins that bind AU-rich elements	2.86	0.0909	EXOSC3,EXOSC6,HSPA1A/HSPA1B,HSPB1
Cellular response to heat stress	3.14	0.0619	DNAJB6,HSPA1A/HSPA1B,HSPB1,HSPB2,HSPB8,HSPH1
Aldosterone Signaling in Epithelial Cells	3.18	0.0465	DNAJB6,HSPA1A/HSPA1B,HSPB1,HSPB2,HSPB8,HSPD1,HSPE1,HSPH1
Processing of Capped Intron-Containing Pre-mRNA	3.44	0.0383	C9orf78,CCDC12,CHTOP,CSTF3,HNRNPR,LUC7L3,POLR2F,PPP1R8,SNRPB,SRRT,SRSF9
SUMOylation of nuclear envelope proteins	3.44	0.667	RANGAP1,UBE2I
Assembly of RNA Polymerase I Complex	3.46	0.231	POLR1D,POLR2F,UBTF
HSP90 chaperone cycle for steroid hormone receptors in the presence of ligand	3.46	0.0909	DCTN3,DNAJA4,DYNLL1,HSPA1A/HSPA1B,NR3C1
Processing and activation of SUMO	3.69	0.273	SAE1,SUMO2,UBE2I
Sumoylation Pathway	3.84	0.068	NR3C1,RAC3,RANGAP1,SAE1,SNCA,SUMO2,UBE2I
Unfolded protein response	4.21	0.0778	CEBPB,DNAJA4,DNAJB6,HSPA1A/HSPA1B,HSPH1,PDIA6,SEL1L
Protein Ubiquitination Pathway	4.26	0.044	DNAJB6,HSPA1A/HSPA1B,HSPB1,HSPB2,HSPB8,HSPD1,HSPE1,HSPH1,SUGT1,UBE2I,UBE2Q1,USP47

[truncated: 3 more sheets: LBD vs Ctrl Down L6, LBD vs Ctrl Up WM, LBD vs Ctrl Down WM]
