# Supplementary material for: Spatially resolved molecular signatures of Lewy body dementia
Source: Acta Neuropathol. 2026 Jan 26;151(1):10. doi: 10.1007/s00401-026-02981-z (PMC12835040; doi:10.1007/s00401-026-02981-z)
Supplement: Supplementary file 14 — Supplementary Table 5 (XLSX 101 KB) [file 401_2026_2981_MOESM14_ESM.xlsx]

## Sheet: Sheet1
Supplementary Table 5. DEG and pathway list: LB+ vs LB- spots & LBsur vs LB- spots in GM.

## Sheet: DEG LB+ vs LB- GM
Gene	p-value.bulk	log2FC.bulk
ITGAD	0.000335724	0.486325
TAAR9	0.00241976	0.505347
LBHD2	0.000183338	0.637938
BHMT	0.0443507	0.254059
ZNF677	0.00359448	1.45366
ARSG	0.00194657	0.50957
SLC26A4	0.00231371	1.10351
SLC45A4	0.0191351	0.413183
SKP2	0.0497591	0.467181
ZBED4	0.0144893	0.458488
C4orf50	0.0148153	0.819685
POLR2D	0.0216804	0.371587
STARD4	0.0200835	0.191927
DOP1A	0.03191	0.288555
ECM1	0.0249495	0.392441
PDZD7	0.015874	0.460125
KIF17	0.0353593	0.755343
LPIN1	0.0196569	0.107878
DACH1	0.0444582	0.269403
FADS3	0.0349987	0.415924
LRRK1	0.0387612	0.423271
SNRPF	0.015253	0.368486
CCN3	0.0178091	0.18147
IFITM10	0.0135734	0.775926
TTC39C	0.0179367	0.308141
NEUROD2	0.0433763	0.271011
ABCA3	0.01892	0.555687
MEN1	0.033163	0.23148
ME3	0.00256827	0.137979
PWWP3B	0.0413586	0.321605
TENM4	0.0197939	0.414846
TRPM2	0.00722274	0.300969
MAP3K9	0.0134213	0.788467
FOPNL	0.0346487	0.118452
FABP3	0.0346691	0.200027
HLTF	0.0227228	0.34162
RASSF5	0.0192072	0.333716
RIPOR2	0.01848	0.382015
DGKB	0.0153727	-0.348076
NPTX2	0.0350451	-0.332271
C1QL2	0.0138366	-0.613664
SPARC	2.54737e-06	-1.51121
RELN	2.56808e-05	-1.72908

## Sheet: DEG LBsur vs LB- GM
Gene	p-value.bulk	log2FC.bulk
ALX1	0.0412201	0.569882
PBOV1	0.00381103	0.287581
FAM83B	0.00452287	0.356507
NOD2	0.0180482	0.658778
SMCO2	0.0133825	0.291116
ITGA11	0.0230974	0.620245
HDGFL1	0.0196856	0.236569
EFCAB12	0.0495258	0.201824
SSC5D	0.0315489	0.356455
OR4K14	0.0407483	0.0582052
ATP8B1	0.0428211	0.325665
DOLPP1	0.00761194	1.18811
GPR179	0.0270741	0.477867
SEC14L4	0.023226	0.161157
MINDY4	0.0391607	0.15378
POU3F1	0.0436124	0.55022
HPSE2	0.00749726	0.4446
MIPEP	0.0229658	0.306516
C16orf46	0.0379015	0.258035
RRP12	0.0277472	0.185779
ZDHHC23	0.0453457	0.171372
RHOF	0.033682	0.261134
MMAB	0.0455675	0.0813829
DGKB	0.023782	-0.443455
PDE8B	0.0491054	-0.355864
CXCL14	0.0234777	-0.691855
SPARC	0.000126503	-0.68682
SFRP2	0.0038176	-1.15013
RELN	0.00113505	-1.37675

## Sheet: Pathway LB+ vs LB- Up GM
Ingenuity Canonical Pathways	-log(p-value)	Ratio	Molecules
Processing of Capped Intronless Pre-mRNA	1.31	0.0345	SNRPF
mRNA Capping	1.31	0.0345	POLR2D
Natural Killer Cell Signaling	1.34	0.0101	MAP3K9,RASSF5
Gluconeogenesis I	1.34	0.037	ME3
Estrogen-mediated S-phase Entry	1.36	0.0385	SKP2
Sulfur amino acid metabolism	1.39	0.0417	BHMT
Ribonucleotide Reductase Signaling Pathway	1.45	0.0117	HLTF,SKP2
NAD Signaling Pathway	1.55	0.0132	POLR2D,TRPM2
RNA Polymerase II Transcription	1.56	0.0134	POLR2D,SNRPF
Prolactin receptor signaling	1.56	0.0625	SKP2
Reelin Signaling in Neurons	1.62	0.0145	MAP3K9,RELN
HGF Signaling	1.66	0.0152	ITGAD,MAP3K9
Glycine Betaine Degradation	1.72	0.0909	BHMT
Choline catabolism	2.06	0.2	BHMT
Methionine Salvage II (Mammalian)	2.16	0.25	BHMT
Triglyceride metabolism	2.8	0.0588	FABP3,LPIN1

## Sheet: Pathway LB+ vs LB- Down GM
Ingenuity Canonical Pathways	-log(p-value)	Ratio	Molecules
Effects of PIP2 hydrolysis	1.34	0.037	DGKB
Reelin signalling pathway	2.06	0.2	RELN

## Sheet: Pathway LBsur vs LB- Up GM
Ingenuity Canonical Pathways	-log(p-value)	Ratio	Molecules
MAP kinase activation	1.34	0.0256	NOD2
Signaling by Rho Family GTPases	1.39	0.00749	ITGA11,RHOF
Asparagine N-linked glycosylation	1.44	0.0323	DOLPP1
EGR2 and SOX10-mediated initiation of Schwann cell myelination	1.47	0.0345	POU3F1
RHOGDI Signaling	1.55	0.00909	ITGA11,RHOF
Integrin Signaling	1.58	0.00943	ITGA11,RHOF
Inflammasome pathway	1.63	0.05	NOD2
Regulation of Actin-based Motility by Rho	2.08	0.0174	ITGA11,RHOF
Actin Nucleation by ARP-WASP Complex	2.26	0.0215	ITGA11,RHOF

## Sheet: Pathway LBsur vs LB- Down GM
Ingenuity Canonical Pathways	-log(p-value)	Ratio	Molecules
Effects of PIP2 hydrolysis	1.5	0.037	DGKB
Reelin signalling pathway	2.22	0.2	RELN
