# Supplementary material for: Spatially resolved molecular signatures of Lewy body dementia
Source: Acta Neuropathol. 2026 Jan 26;151(1):10. doi: 10.1007/s00401-026-02981-z (PMC12835040; doi:10.1007/s00401-026-02981-z)
Supplement: Supplementary file 15 — Supplementary Table 6 (XLSX 35 KB) [file 401_2026_2981_MOESM15_ESM.xlsx]

## Sheet: Sheet1
Supplementary Table 6. Patient characteristics of the postmortem human brains for western blotting validation (Control vs LBD)
	Control (N=16)	LBD (N=16)
Age (years)	83.8 (79.0, 91.0)	72.9 (61.0, 83.0)
Sex (Male)	9 (56.3%)	14 (87.5%)
Thal phase
0	5 (31.3%)	7 (43.8%)
1	2 (12.5%)	9 (56.3%)
2	5 (31.3%)	0 (0.0%)
3	4 (25.0%)	0 (0.0%)
Braak stage
0	3 (18.8%)	4 (25.0%)
I	3 (18.8%)	3 (18.8%)
II	7 (43.8%)	6 (37.5%)
III	3 (18.8%)	3 (18.8%)
The sample median (minimum, maximum) is given for age.
