# Supplementary material for: Spatially resolved molecular signatures of Lewy body dementia
Source: Acta Neuropathol. 2026 Jan 26;151(1):10. doi: 10.1007/s00401-026-02981-z (PMC12835040; doi:10.1007/s00401-026-02981-z)
Supplement: Supplementary file 16 — Supplementary Table 7 (XLSX 43 KB) [file 401_2026_2981_MOESM16_ESM.xlsx]

## Sheet: Sheet1
Supplementary Table 7. DEG and pathway list: SNCA high vs SNCA low in LB+ and LBsur spots in GM.

## Sheet: DEG LB+ SNCA high vs low GM
Gene	p-value.bulk	log2FC.bulk
SNCA	9.43593e-54	2.41633
EFHD2	0.000873678	0.78117
CFAP36	0.000216946	0.609733
RPAIN	0.000219562	0.886082
CHGB	0.000112152	0.955887
MAP2K1	0.00813386	1.24187
SV2A	2.26577e-05	1.09158
SV2B	4.66214e-05	1.02344
G3BP2	0.00024102	0.772896
RALYL	0.000315981	1.04281
NEFM	0.0260279	0.528809
NAP1L2	0.00325224	0.708444
SPRYD3	0.000802642	0.708816
PSMC5	0.041295	0.918373
RAB3C	0.000621801	0.766575
SYN2	0.000437215	0.63386
PPP3CB	0.00137917	0.322927
CABP1	0.00140942	0.743409
CALM3	0.00160199	0.678978
PNMA2	0.00781238	0.693379
SNAP25	0.0168408	0.535711
NDUFS2	0.00494976	0.704255
SOD2	0.00636551	0.999826
CDK14	0.00540784	0.587227
NRSN1	0.00126958	0.677466
CHGA	0.0318204	0.465451
SULT4A1	0.0012288	1.02595
ANXA6	0.00465432	0.589608
FAM131B	0.00332158	0.717292
TAGLN3	0.0103383	0.436742
GUCY1B1	0.014814	0.679192
ZNF428	0.00622698	0.567762
ARHGEF25	0.0058445	0.211225
SH3GL2	0.000443006	0.644653
PEG3	0.008289	0.760641
ATP6V1A	0.000354493	0.877144
SERPINI1	0.000130012	1.05935
SYT1	0.0346006	0.471355
USP11	0.0130328	0.18966
CREG2	0.0350142	0.376442
RTN4	0.00381216	0.727985
SYN1	0.00862094	0.418958
GDA	0.00436496	0.638038
NGRN	0.0036975	0.692525
FABP3	0.0328797	0.316249
NDRG4	0.00637115	0.457096
NPTN	0.0151621	0.337421
NAP1L5	0.0232361	0.283789
STMN2	0.0306646	0.36604
MLF2	0.00173382	0.795762
NSF	0.0488883	0.518254
KLHDC3	0.00117227	0.778804
RAB3A	0.0140443	0.58312
ATP1B1	0.00881597	0.418994
PRKAR1B	0.0192758	0.455408
PEBP1	0.0433841	0.284327
YWHAG	0.00131599	0.466705
PRKAR1A	0.0158613	0.430407
ENO2	0.0284438	0.412352
RTN1	0.0125139	0.499703
RAB6B	0.000433649	0.519814
ATP1A3	0.00141807	0.572466
SNCB	0.000411507	0.797015
FBXW7	0.000156209	0.859603
MLLT11	0.0140983	0.415695
EID1	0.0453346	0.400415
UCHL1	0.00202736	0.370346
ENC1	0.00790636	0.486968
GPX4	0.0353107	0.330851
TSPYL1	0.00075267	0.405678
GDI1	0.00895411	0.456337
SYP	0.017981	0.216816
GRIN1	0.00192212	0.502313
PFN2	0.0145749	0.446158
CLSTN1	0.0275161	0.654276
RNF187	0.0484169	0.508806
PREPL	0.011148	0.407401
THY1	0.0408731	0.338632
APP	0.047155	0.1337
FTH1	0.00290485	-0.343567
QKI	0.0295093	-0.503043
NTRK2	0.0275962	-0.302726
ATP1A2	0.00344275	-0.432461
PLEKHB1	0.00216902	-0.524595
PMP2	0.00732137	-0.420571
PTGDS	0.0352933	-0.234581
CST3	0.0103401	-0.329118
CNN3	0.00723711	-0.519103
MT-ND2	0.0073426	-0.520068
NDRG2	0.0224946	-0.437923
GATM	0.00659494	-0.725586
SOX2	0.00315432	-0.632138
PTN	0.0223715	-0.172487
PLEKHM2	0.00190793	-0.630653
CD74	0.00419911	-0.984834
S100A1	9.56393e-05	-0.584669
PCM1	0.0474877	-0.471211
SORBS1	0.013854	-0.587704
A2M	0.00059367	-1.22292
LRP4	0.00625437	-0.477426
DTNA	0.00290811	-0.475485
IGFBP7	0.000634128	-1.12556
GFAP	0.0373706	-0.66608
S100B	0.01089	-0.673127
PTPRZ1	0.0128832	-0.145017
SNTA1	0.0394194	-0.0233249
FXYD1	2.07219e-05	-0.696555
ETNPPL	0.0171937	-0.53613
ERBIN	0.000442957	-0.865671
EPHX1	6.95688e-05	-0.605949
CLDN5	0.00540154	-1.50798
C1orf198	0.00271397	-0.91142
HEPACAM	0.0058965	-0.594048
PMP22	0.0036447	-0.0966468
PSAT1	0.0278743	-0.430974
PLPP3	0.0409965	-0.459065
PKN1	5.40868e-05	-1.18802
PDK4	0.0355636	-0.477872
SDC2	0.00038053	-1.20568
MRO	0.00114395	-1.20939
VIM	3.63144e-06	-0.738595
PPP1R3C	0.0016556	-0.321403
AQP1	0.00339956	-0.544903
PALLD	0.000240834	-0.88093
BAG3	0.0033577	-0.95974
PRDX6	0.000639855	-1.57603
AEBP1	0.00243033	-1.14275
ADGRF5	2.15066e-07	-2.35494
GDPD2	0.000821648	-0.868244
LY6K	0.00101694	-2.03955

## Sheet: DEG LBsur SNCA high vs low GM
Gene	p-value.bulk	log2FC.bulk
MYBPC1	0.0391783	1.71076
SNCA	1.5351e-86	2.28777
RPRM	0.04978	0.822825
FSTL5	0.00903513	0.421463
CHGA	0.00047336	0.877662
NEFH	0.0148524	0.966048
DIRAS2	0.00863046	0.952728
MAP7D2	2.54408e-06	0.418464
SMYD2	0.0352882	0.900216
KCNQ3	0.00116232	0.238987
PNMA8A	0.000151496	0.953826
SV2B	1.57636e-05	0.956463
SH3GL2	1.26743e-05	0.269587
TUBA4A	0.000842818	0.690614
OPCML	1.82647e-06	0.928856
TRIM36	0.00739325	0.117044
NAP1L2	0.00839533	0.577051
ATP6V1A	4.4284e-05	0.505708
CHGB	0.00782839	0.328902
ARHGEF25	8.65782e-05	0.666126
G3BP2	0.000604143	0.285891
SAE1	0.000532543	0.736419
HERC1	0.0103096	0.759815
TAGLN3	0.0070421	0.594203
NEFM	0.000890943	0.710148
NELL2	6.09975e-05	0.528875
SLC8A1	0.0111941	0.378633
SYT1	0.00093434	0.609889
ATP1A1	0.0399783	0.113638
PSMC3	0.00522363	0.741589
NCEH1	0.000385277	1.52579
VAT1L	0.0363511	0.383199
SNAP25	0.00312927	0.495105
HPRT1	0.00377131	0.853712
EFHD2	0.00600324	0.733176
PEG3	0.0047553	0.416223
STMN2	0.00157913	0.762571
NSF	0.000839501	0.526853
PNMA2	0.00357954	0.466608
BMERB1	0.0024222	0.435635
RGS4	0.00315825	0.278347
CFAP36	0.0379346	0.506841
AFG3L2	0.000241739	0.422596
IFI6	0.0182666	0.430326
PPP3CB	0.00868518	0.387904
COX11	0.0128858	0.111624
NCALD	0.0110498	0.624727
CABP1	0.00255383	0.416902
HSPA12A	0.00019499	0.876405
STX1B	0.0216064	0.192989
GRIA1	1.24074e-05	0.485068
RTN4	0.00533346	0.355638
PRKCB	0.000124235	0.405973
ZDHHC22	0.00313284	0.631573
RALYL	9.36823e-05	0.598068
NEGR1	0.00752742	0.158697
MAGEE1	0.00220713	0.227811
WASF1	1.70642e-05	0.50425
PPP1R3F	0.028282	0.387043
COPZ1	0.0330811	0.591334
SYBU	0.0134691	0.442435
CADPS2	0.0281666	0.307176
CADPS	8.87788e-06	0.555233
SLC6A15	0.0193942	0.648064
PNMA1	0.000300926	0.566014
GDA	0.00128093	0.421184
COPRS	0.0011654	0.519918
ATP6V1B2	0.00268542	0.574133
CDK14	0.000772576	0.787219
BASP1	0.000227005	0.440783
DCTN1	8.26236e-07	0.639995
ATP1B1	0.0254054	0.158436
BEX4	0.00586025	0.63604
RAB3GAP1	0.00563594	0.0997634
MAP1B	4.29488e-05	0.608049
ZNF365	0.00124578	0.0846658
DNAJA2	0.00206958	0.558239
ANXA6	0.00300584	0.753272
ENO2	0.00186358	0.621594
MLF2	0.00503421	0.145968
ZSWIM9	0.0246558	0.384046
USP11	0.00344587	0.635357
STRBP	0.00994724	0.396194
TSPAN13	0.0260067	0.147088
TOMM20	0.00256384	0.104301
SV2A	0.00467238	0.147132
MADD	0.0317513	0.131282
MRFAP1L1	0.00338926	0.463015
SLC9A6	0.00330082	0.71148
OXR1	0.00164177	0.642432
ATP2A2	4.5117e-05	0.578021
SYP	0.00691295	0.562986
CLIP2	0.00308402	0.426647
NGRN	0.00728501	0.464364
FBXO44	4.7906e-05	0.560892
SH3BP5	0.00770931	0.352314
DDX24	0.0158877	0.295464
PRKAR1A	0.0289511	0.357996
RNF187	0.00218351	0.415903
ELMOD1	0.0217067	0.24804
GLS	0.0197556	0.196046
PPP3CA	0.031468	0.25983
STK24	0.00904164	0.337662
ITFG1	0.0133225	0.0926666
GADD45GIP1	0.0061148	0.337436
OPTN	0.0102346	0.202747
SNX10	0.0310437	0.93978
RNF220	0.0160271	0.32447
SLC25A4	0.00161873	0.637001
RAB3C	0.0414222	0.469727
SCG5	0.0102597	0.0798379
CDC42SE2	0.00211433	0.0829612
PGM2L1	0.00728198	0.297815
KIFAP3	0.0162672	0.672136
VSNL1	0.00986413	0.513061
ETNK1	0.00285676	0.565492
PSMG3	0.0268791	0.0804979
ATP2B1	8.38184e-06	0.307079
ENC1	0.00391697	0.606838
CCT6A	0.047792	0.429704
HNRNPUL2	0.0361372	0.565887
HK1	0.00312267	0.570505
NDUFB5	0.00903963	0.14981
PREPL	3.40349e-05	0.448848
PA2G4	0.00887055	0.107439
PPM1A	0.0230043	0.925177
DHCR24	0.0159927	0.318569
RTN1	0.0432386	0.343883
NUDCD3	0.0019362	0.325496
SYNJ1	0.01282	0.0348005
PJA1	0.00760492	0.295653
SERPINI1	0.0223993	0.657307
RAB6A	8.67617e-05	0.545482
CREG2	0.046584	0.299041
RAB6B	0.00266564	0.189058
LONRF2	0.00687499	0.407602
KIF3A	0.00201938	0.305778
DNM1	4.41793e-06	0.623632
TSPYL1	0.0234172	0.328407
FBXW7	0.000823816	0.219682
C1orf115	0.000564343	0.408812
UCHL1	0.00405416	0.2334
DCLK1	0.0129766	0.340146
PCMT1	0.000451342	0.379716
LUZP1	0.0444857	0.356866
PKM	0.0049475	0.266409
PNMA8B	0.00475519	0.333116
AMPH	0.00960753	0.308433
GRIN1	0.00767935	0.127141
KLHL2	0.0276748	0.415471
PRKAR1B	0.000479855	0.608745
SYN1	0.00329997	0.690612
SPTBN4	0.0352838	0.179477
DMTN	0.00112625	0.450887
CCDC92	0.00839538	0.506177
SPIN1	0.00543227	0.216623
RABAC1	0.0273086	0.178669
KLHDC3	0.000396038	0.410146
TPRG1L	0.00637688	0.38014
EIF1B	0.00304039	0.76355
CLSTN3	0.0105362	0.501837
GUCY1B1	0.00260781	0.773036
NDFIP1	0.0112203	0.230044
NUDT3	0.0267203	0.281452
PGRMC1	0.0187292	0.418797
KIF21A	0.00180988	0.433751
INPP5F	0.00187645	0.422651
PINK1	0.00125057	0.374512
PRXL2A	0.0070197	0.386979
MAGEH1	0.002579	0.606667
CLSTN1	0.00402474	0.278545
PEBP1	0.0131491	0.365339
TMSB10	0.0336694	0.327514
CNRIP1	0.00938238	0.549133
COX7A2L	0.0315236	0.241132
KIDINS220	0.0365361	0.0608504
PAFAH1B1	0.0171688	0.203015
TMEM130	0.000195104	0.384003
NPTN	0.00618747	0.299881
RHBDD2	0.00247268	0.270249
BEX3	0.0287717	0.101851
LMO3	0.0211563	0.25799
SEPTIN3	0.0027309	0.2984
FLOT1	0.0153588	0.310354
BEX1	0.0340402	0.315996
SCAMP5	0.000133122	0.439915
KIAA0513	0.0208131	0.210052
GAS7	0.00856957	0.330325
SERINC1	0.0125606	0.184397
SLC22A17	0.0337928	0.297413
MTCH1	0.00939066	0.434211
ATP9A	7.41804e-06	0.461153
GAP43	0.0343238	0.646115
STXBP1	0.022346	0.252772
PRNP	0.00056226	0.375533
TMEM59L	0.000298329	0.386613
NRCAM	0.0419254	0.230365
PACSIN1	0.0422306	0.210972
NRXN1	0.00296982	0.420684
THY1	0.0413056	0.312412
CFL1	0.0262801	0.186558
ITM2C	0.00388759	-0.323255
CPE	0.0024487	-0.159209
CSRP1	0.0349309	-0.424865
FTH1	0.00113405	-0.338869
MTSS2	0.0458981	-0.133122
GP1BB	0.00142924	-0.418615
TPP1	0.00772748	-0.0552955
MARCKSL1	0.00420484	-0.0263562
MT3	0.000906084	-0.391176
BCAN	0.00374772	-0.467599
SUGP2	0.0466471	-0.404624
IGFBP7	0.0486407	-0.62303
AQP4	0.00818842	-0.323313
LIFR	0.0384548	-0.304618
ZMYND11	0.0162085	-1.02016
TTYH1	0.00170354	-0.190083
A2M	0.000240833	-0.68252
FNBP1	0.00653061	-0.446395
FAM107A	0.00565507	-0.411497
AHCYL1	0.00603369	-0.477261
PRKCA	0.00596711	-0.339119
AGT	0.00201644	-0.582709
CLDN5	0.00433235	-0.79244
CNN3	0.0203127	-0.267875
MT-ND6	0.043373	-0.234389
ERBIN	0.0172355	-0.264901
GABRG1	0.0124763	-0.990742
ALDH2	0.000500627	-0.34413
CA2	0.00733425	-0.729058
ALDH6A1	0.00899272	-0.368975
ATP1A2	0.000287693	-0.405291
ATP1B2	0.00270645	-0.596308
PON2	0.0265254	-0.414256
PLEKHB1	0.0056263	-0.418654
NFIB	0.0371039	-0.599396
WLS	0.0011739	-0.515555
PLEKHM2	0.0305317	-0.536642
NTRK2	0.0359742	-0.274964
S100A13	0.00256934	-0.291031
SPARC	0.0195381	-1.12858
NEK6	0.000420022	-0.492844
ZFAND3	0.0472297	-0.118899
IDH2	0.0285593	-0.314351
PADI2	0.00576012	-0.278346
GPRC5B	0.0254757	-0.454447
RHOBTB3	0.048152	-0.398675
C1orf198	0.0117499	-0.617951
FXYD1	0.00819217	-0.239767
SLC1A3	4.18608e-05	-0.607056
APOD	0.0225039	-0.711872
PBXIP1	0.0073015	-0.230585
GOLIM4	0.0185789	-0.396455
HEPACAM	0.00264294	-0.600781
MT-ND2	0.0102168	-0.571101
SHANK1	0.0448809	-0.761815
PTGDS	0.00300271	-0.349381
PTPRZ1	0.00276155	-0.119771
LRP4	0.00404284	-0.0456221
RGS5	0.00807108	-0.498619
RAPGEF3	0.0357481	-0.541805
LHX2	0.0275264	-0.421962
FGFR2	0.0101512	-0.9533
ADD3	0.0358316	-0.403296
PTN	5.65314e-06	-0.788084
CST3	3.44115e-05	-0.439115
SDC4	0.00417189	-0.327151
GRAMD2B	0.0262459	-0.593667
TP53BP2	0.00106722	-0.668692
S100A1	0.00179731	-0.225309
SLC1A2	0.00551747	-0.427538
PMP2	0.000183787	-0.466528
PPP1R3C	0.0180371	-0.210171
MYLK	0.0188958	-0.0872599
VSIR	0.0046305	-0.115615
PLXNB1	0.0247994	-0.451489
OAF	0.00976721	-0.098227
GATM	0.0126381	-0.70194
ARRDC3	0.0473776	-1.15283
ACSBG1	0.0121243	-0.288395
GPR37L1	0.000304539	-0.412463
DTNA	0.000972922	-0.449605
CAT	0.00174442	-0.930412
FAM184A	0.000115558	-0.421227
F3	0.0193302	-0.168414
LMO2	0.00519562	-0.452717
MSN	0.0467092	-0.435621
TMBIM1	0.00156625	-0.59089
PSAT1	0.0472995	-0.500069
S100B	0.0370847	-0.525243
GNA13	0.00446199	-0.97785
S1PR1	0.0187223	-0.285489
MRVI1	5.42506e-05	-0.484911
RANBP3L	0.0274415	-0.613793
LGALS3	0.00279211	-0.754209
NDRG2	0.0018511	-0.455203
ALDH1L1	6.69265e-05	-0.965933
SFXN5	0.0133749	-0.268866
ID4	0.0169488	-0.252865
STON2	0.0267605	-0.834012
PREX2	0.0269977	-0.152821
MERTK	5.1043e-05	-0.44665
PLPP3	0.000385175	-0.718156
SOCS3	0.00390879	-0.237505
CDC42EP4	0.00108208	-0.488148
PARD3	0.0175226	-1.14673
IFI16	0.0152457	-0.815726
PDK4	0.0368507	-0.609467
HSPB1	0.0499843	-0.502885
ALDH4A1	0.00813541	-0.150675
ZFP36L2	0.00105968	-0.929302
EPHX1	0.0114182	-0.291076
GJB6	0.000277909	-0.824713
SNTA1	0.00196217	-0.329962
FXYD5	0.0461288	-1.31331
SLITRK2	0.0364383	-0.820166
SLC7A11	0.00111357	-1.68229
PALLD	0.011876	-0.287515
SLCO2B1	0.00430372	-1.17197
ETNPPL	0.0131377	-0.818088
SASH1	0.00881897	-0.201567
CYBRD1	0.0189098	-0.530211
EFEMP1	0.00158832	-0.864588
APCDD1	0.0181398	-1.16264
PMP22	0.0118246	-0.708214
SOWAHA	0.00121823	-1.07081
TUBB2B	0.00395656	-0.357423
PTTG1IP	0.0225534	-0.207494
VIM	0.000710371	-0.415422
AEBP1	0.00615895	-0.557418
SDC2	0.00015084	-0.586828
ITGB4	0.00734343	-0.881634
P2RY12	0.000122248	-1.6546
DNAH7	0.00108036	-1.18353
MLC1	0.00262011	-0.818265
BMP7	0.000447955	-1.59424
SMAD9	0.00899404	-0.336661
LYVE1	0.0016083	-0.548588
SLC14A1	0.000950937	-1.21785
PAX6	0.0151156	-0.764947
MRO	0.000399117	-1.00666
BAG3	0.0119434	-0.977939
RIN3	0.000651732	-0.676268
SPINK2	0.00487589	-0.880923
WIF1	2.12657e-06	-1.14763

## Sheet: LB+ SNCA high vs low Up GM
Ingenuity Canonical Pathways	-log(p-value)	Ratio	Molecules
Amyotrophic Lateral Sclerosis Signaling	1.33	0.0172	GRIN1,NEFM
NRF2-mediated Oxidative Stress Response	1.33	0.0111	ENC1,MAP2K1,SOD2
Role of MAPK Signaling in Promoting the Pathogenesis of Influenza	1.34	0.0174	ATP6V1A,MAP2K1
Deubiquitination	1.35	0.0113	PSMC5,UCHL1,USP11
Hematoma Resolution Signaling Pathway	1.38	0.0116	GRIN1,NDUFS2,SOD2
Guanosine Nucleotides Degradation III	1.39	0.0714	GDA
Post-translational protein phosphorylation	1.39	0.0187	APP,CHGB
Sleep REM Signaling Pathway	1.4	0.0189	PRKAR1A,PRKAR1B
Cargo recognition for clathrin-mediated endocytosis	1.41	0.019	SH3GL2,SYT1
Cyclophilin Signaling Pathway	1.41	0.012	APP,MAP2K1,PPP3CB
Advanced glycosylation endproduct receptor signaling	1.42	0.0769	APP
GPER1 signaling	1.42	0.0194	PRKAR1A,PRKAR1B
Pyroptosis Signaling Pathway	1.43	0.0196	PRKAR1A,PRKAR1B
Signaling by ROBO receptors	1.43	0.0122	PFN2,PPP3CB,PSMC5
AMPK Signaling	1.44	0.0122	PRKAR1A,PRKAR1B,RAB3A
Protein folding	1.45	0.0202	FBXW7,USP11
Xenobiotic Metabolism PXR Signaling Pathway	1.5	0.013	PRKAR1A,PRKAR1B,SULT4A1
Factors involved in megakaryocyte development and platelet production	1.5	0.0215	PRKAR1A,PRKAR1B
Amyloid fiber formation	1.54	0.0225	APP,SNCA
Thrombin Signaling	1.54	0.0135	ARHGEF25,GUCY1B1,MAP2K1
Gustation Pathway	1.6	0.0142	GUCY1B1,PRKAR1A,PRKAR1B
Chemokine Signaling	1.61	0.0247	CALM3,MAP2K1
IL-3 Signaling	1.61	0.0247	MAP2K1,PPP3CB
Signaling by NTRK1 (TRKA)	1.61	0.0247	MAP2K1,SH3GL2
Cachexia Signaling Pathway	1.62	0.0109	GUCY1B1,PRKAR1A,PRKAR1B,PSMC5
Superoxide Radicals Degradation	1.63	0.125	SOD2
Antiproliferative Role of Somatostatin Receptor 2	1.66	0.026	GUCY1B1,MAP2K1
trans-Golgi Network Vesicle Budding	1.68	0.0267	APP,SH3GL2
IL-33 Signaling Pathway	1.68	0.0153	MAP2K1,PRKAR1A,PRKAR1B
G-Protein Coupled Receptor Signaling	1.71	0.0084	CALM3,GUCY1B1,MAP2K1,PPP3CB,PRKAR1A,PRKAR1B
GM-CSF Signaling	1.73	0.0286	MAP2K1,PPP3CB
Glutamate Receptor Signaling	1.76	0.0294	CALM3,GRIN1
Ion channel transport	1.76	0.0164	ATP1A3,ATP1B1,ATP6V1A
Cellular Effects of Sildenafil (Viagra)	1.76	0.00865	CALM3,GUCY1B1,PPP3CB,PRKAR1A,PRKAR1B,SOD2
Protein Sorting Signaling Pathway	1.77	0.0165	GUCY1B1,PRKAR1A,PRKAR1B
PXR/RXR Activation	1.77	0.0299	PRKAR1A,PRKAR1B
Cardiac β-adrenergic Signaling	1.78	0.0167	GUCY1B1,PRKAR1A,PRKAR1B
Androgen Signaling	1.81	0.0171	CALM3,PRKAR1A,PRKAR1B
Phagosome Maturation	1.84	0.0175	ATP6V1A,NSF,SNAP25
Autism Signaling Pathway	1.87	0.0129	GRIN1,MAP2K1,PRKAR1A,PRKAR1B
Neurexins and neuroligins	1.9	0.0351	GRIN1,SYT1
Senescence Pathway	1.91	0.0133	CALM3,MAP2K1,PPP3CB,SOD2
Ovarian Cancer Signaling	1.92	0.0189	MAP2K1,PRKAR1A,PRKAR1B
Huntington's Disease Signaling	1.97	0.0139	NSF,PSMC5,SNAP25,SNCA
Dilated Cardiomyopathy Signaling Pathway	1.99	0.02	GUCY1B1,PRKAR1A,PRKAR1B
CREB Signaling in Neurons	1.99	0.00972	CALM3,GRIN1,GUCY1B1,MAP2K1,PRKAR1A,PRKAR1B
Eicosanoid Signaling	2	0.0141	GUCY1B1,MAP2K1,PRKAR1A,PRKAR1B
MYC Mediated Apoptosis Signaling	2.01	0.04	PRKAR1A,PRKAR1B
Protein Ubiquitination Pathway	2.02	0.0143	FBXW7,PSMC5,UCHL1,USP11
RAR Activation	2.02	0.0115	GUCY1B1,MAP2K1,PRKAR1A,PRKAR1B,PSMC5
Gαi Signaling	2.02	0.0205	GUCY1B1,PRKAR1A,PRKAR1B
Apelin Endothelial Signaling Pathway	2.04	0.0208	CALM3,GUCY1B1,MAP2K1
MTF1 activates gene expression	2.05	0.333	SNCB
Colorectal Cancer Metastasis Signaling	2.06	0.0148	GUCY1B1,MAP2K1,PRKAR1A,PRKAR1B
Insulin Receptor Signaling	2.07	0.0214	MAP2K1,PRKAR1A,PRKAR1B
Apelin Pancreas Signaling Pathway	2.08	0.0435	PRKAR1A,PRKAR1B
White Adipose Tissue Browning Pathway	2.09	0.0217	GUCY1B1,PRKAR1A,PRKAR1B
Hepatic Fibrosis Signaling Pathway	2.09	0.012	CALM3,MAP2K1,PRKAR1A,PRKAR1B,SOD2
Ferroptosis Signaling Pathway	2.11	0.0221	GPX4,MAP2K1,PEBP1
RAF/MAP kinase cascade	2.11	0.0153	GRIN1,MAP2K1,PEBP1,PSMC5
14-3-3-mediated Signaling	2.13	0.0226	MAP2K1,SNCA,YWHAG
fMLP Signaling in Neutrophils	2.13	0.0226	CALM3,MAP2K1,PPP3CB
Smooth Muscle Contraction	2.14	0.0465	ANXA6,GUCY1B1
Vasopressin regulates renal water homeostasis via Aquaporins	2.14	0.0465	PRKAR1A,PRKAR1B
Neuroprotective Role of THOP1 in Alzheimer's Disease	2.16	0.0231	APP,PRKAR1A,PRKAR1B
ROBO SLIT Signaling Pathway	2.17	0.0233	APP,PRKAR1A,PRKAR1B
DAG and IP3 signaling	2.18	0.0488	PRKAR1A,PRKAR1B
Sertoli Cell-Germ Cell Junction Signaling Pathway (Enhanced)	2.26	0.0169	GUCY1B1,MAP2K1,PRKAR1A,PRKAR1B
Cardiac Hypertrophy Signaling (Enhanced)	2.27	0.0112	CALM3,GUCY1B1,MAP2K1,PPP3CB,PRKAR1A,PRKAR1B
GPCR-Mediated Nutrient Sensing in Enteroendocrine Cells	2.28	0.0254	GUCY1B1,PRKAR1A,PRKAR1B
Hedgehog 'off' state	2.32	0.0263	PRKAR1A,PRKAR1B,PSMC5
Axonal Guidance Signaling	2.35	0.0116	MAP2K1,PFN2,PPP3CB,PRKAR1A,PRKAR1B,RTN4
ERK/MAPK Signaling	2.37	0.0181	MAP2K1,PRKAR1A,PRKAR1B,YWHAG
Integration of energy metabolism	2.39	0.0278	PRKAR1A,PRKAR1B,SNAP25
Sonic Hedgehog Signaling	2.42	0.0645	PRKAR1A,PRKAR1B
Neuropathic Pain Signaling in Dorsal Horn Neurons	2.47	0.0297	GRIN1,PRKAR1A,PRKAR1B
Neuroinflammation Signaling Pathway	2.51	0.0151	APP,GRIN1,PPP3CB,SNCA,SOD2
IL-1 Signaling	2.52	0.0309	GUCY1B1,PRKAR1A,PRKAR1B
Myelination Signaling Pathway	2.52	0.0152	CALM3,MAP2K1,PPP3CB,PRKAR1A,PRKAR1B
Chaperone Mediated Autophagy Signaling Pathway	2.54	0.011	APP,ATP6V1A,GPX4,MLLT11,PPP3CB,SNCA,UCHL1
Acetylcholine Receptor Signaling Pathway	2.55	0.0203	CALM3,GUCY1B1,PRKAR1A,PRKAR1B
Adrenergic Receptor Signaling Pathway (Enhanced)	2.55	0.0203	ATP6V1A,GUCY1B1,PRKAR1A,PRKAR1B
PPARα/RXRα Activation	2.55	0.0203	GUCY1B1,MAP2K1,PRKAR1A,PRKAR1B
RANK Signaling in Osteoclasts	2.57	0.0323	CALM3,MAP2K1,PPP3CB
BMP signaling pathway	2.61	0.0333	MAP2K1,PRKAR1A,PRKAR1B
Opioid Signalling	2.61	0.0333	PPP3CB,PRKAR1A,PRKAR1B
RAB GEFs exchange GTP for GDP on RABs	2.61	0.0333	GDI1,RAB3A,RAB6B
Tight Junction Signaling	2.68	0.0221	NSF,PRKAR1A,PRKAR1B,SNAP25
Activation of NMDA receptors and postsynaptic events	2.68	0.0353	GRIN1,PRKAR1A,PRKAR1B
Dopamine Receptor Signaling	2.74	0.037	GUCY1B1,PRKAR1A,PRKAR1B
Gαq Signaling	2.79	0.0237	ARHGEF25,CALM3,MAP2K1,PPP3CB
Insulin Secretion Signaling Pathway	2.79	0.0175	GUCY1B1,NSF,PRKAR1A,PRKAR1B,SNAP25
Oxytocin Signaling Pathway	2.79	0.0175	CALM3,GUCY1B1,PPP3CB,PRKAR1A,PRKAR1B
Mitochondrial Division Signaling Pathway	2.82	0.0241	APP,PPP3CB,PRKAR1A,PRKAR1B
GPCR-Mediated Integration of Enteroendocrine Signaling Exemplified by an L Cell	2.84	0.04	GUCY1B1,PRKAR1A,PRKAR1B
Estrogen Receptor Signaling	2.84	0.0146	GUCY1B1,MAP2K1,NDUFS2,PRKAR1A,PRKAR1B,SOD2
Inhibition of ARE-Mediated mRNA Degradation Pathway	2.84	0.0245	PRKAR1A,PRKAR1B,PSMC5,YWHAG
eNOS Signaling	2.86	0.0248	CALM3,GUCY1B1,PRKAR1A,PRKAR1B
Circadian Rhythm Signaling	2.87	0.0183	GRIN1,GUCY1B1,MAP2K1,PRKAR1A,PRKAR1B
Relaxin Signaling	2.91	0.0256	GUCY1B1,MAP2K1,PRKAR1A,PRKAR1B
WNT/SHH Axonal Guidance Signaling Pathway	2.96	0.0263	GUCY1B1,PRKAR1A,PRKAR1B,YWHAG
Sperm Motility	2.98	0.0194	CALM3,GUCY1B1,MAP2K1,PRKAR1A,PRKAR1B
Semaphorin Neuronal Repulsive Signaling Pathway	3	0.027	GUCY1B1,MAP2K1,PRKAR1A,PRKAR1B
RAB geranylgeranylation	3.02	0.0462	RAB3A,RAB3C,RAB6B
Endocannabinoid Cancer Inhibition Pathway	3.02	0.0274	GUCY1B1,MAP2K1,PRKAR1A,PRKAR1B
Pancreatic Secretion Signaling Pathway	3.04	0.0199	GUCY1B1,NSF,PRKAR1A,PRKAR1B,SNAP25
Ephrin A Signaling	3.08	0.0284	APP,MAP2K1,PRKAR1A,PRKAR1B
GABAergic Receptor Signaling Pathway (Enhanced)	3.09	0.0286	GRIN1,GUCY1B1,PRKAR1A,PRKAR1B
Reelin Signaling in Neurons	3.09	0.0286	APP,ARHGEF25,GRIN1,MAP2K1
Orexin Signaling Pathway	3.12	0.0207	ATP6V1A,CALM3,GUCY1B1,PRKAR1A,PRKAR1B
P2Y Purinergic Receptor Signaling Pathway	3.17	0.0301	GUCY1B1,MAP2K1,PRKAR1A,PRKAR1B
Phototransduction Pathway	3.2	0.0536	GUCY1B1,PRKAR1A,PRKAR1B
Gαs Signaling	3.26	0.0317	GUCY1B1,MAP2K1,PRKAR1A,PRKAR1B
Serotonin Receptor Signaling	3.29	0.0148	APP,CALM3,GUCY1B1,MAP2K1,PRKAR1A,PRKAR1B,RAB3A
Autophagy	3.29	0.0227	CALM3,MAP2K1,PPP3CB,PRKAR1A,PRKAR1B
Calcium Signaling	3.31	0.0229	CALM3,GRIN1,PPP3CB,PRKAR1A,PRKAR1B
Gap Junction Signaling	3.32	0.018	CALM3,GUCY1B1,MAP2K1,PPP3CB,PRKAR1A,PRKAR1B
Amyloid Processing	3.32	0.0588	APP,PRKAR1A,PRKAR1B
Renin-Angiotensin Signaling	3.33	0.0331	GUCY1B1,MAP2K1,PRKAR1A,PRKAR1B
PFKFB4 Signaling Pathway	3.38	0.0612	MAP2K1,PRKAR1A,PRKAR1B
nNOS Signaling in Neurons	3.38	0.0612	CALM3,GRIN1,PPP3CB
CDK5 Signaling	3.41	0.0348	GUCY1B1,MAP2K1,PRKAR1A,PRKAR1B
Parkinson's Signaling Pathway	3.44	0.019	ATP6V1A,CALM3,GRIN1,NDUFS2,SNCA,UCHL1
Adrenomedullin signaling pathway	3.46	0.0248	CALM3,GUCY1B1,MAP2K1,PRKAR1A,PRKAR1B
IGF-1 Signaling	3.56	0.0381	MAP2K1,PRKAR1A,PRKAR1B,YWHAG
GNRH Signaling	3.56	0.026	CALM3,GUCY1B1,MAP2K1,PRKAR1A,PRKAR1B
Protein Kinase A Signaling	3.67	0.0172	CALM3,GUCY1B1,MAP2K1,PPP3CB,PRKAR1A,PRKAR1B,YWHAG
Melanocyte Development and Pigmentation Signaling	3.68	0.0408	GUCY1B1,MAP2K1,PRKAR1A,PRKAR1B
Apelin Adipocyte Signaling Pathway	3.76	0.043	GPX4,GUCY1B1,PRKAR1A,PRKAR1B
Cardiac Hypertrophy Signaling	3.9	0.0231	CALM3,GUCY1B1,MAP2K1,PPP3CB,PRKAR1A,PRKAR1B
Corticotropin Releasing Hormone Signaling	4.01	0.0325	CALM3,GUCY1B1,MAP2K1,PRKAR1A,PRKAR1B
cAMP-mediated signaling	4.08	0.0249	CALM3,GUCY1B1,MAP2K1,PPP3CB,PRKAR1A,PRKAR1B
Leptin Signaling in Obesity	4.1	0.0526	GUCY1B1,MAP2K1,PRKAR1A,PRKAR1B
Melatonin Signaling	4.15	0.0541	CALM3,MAP2K1,PRKAR1A,PRKAR1B
Neurovascular Coupling Signaling Pathway	4.16	0.0258	APP,CALM3,GRIN1,GUCY1B1,PRKAR1A,PRKAR1B
Role of NFAT in Cardiac Hypertrophy	4.21	0.0263	CALM3,GUCY1B1,MAP2K1,PPP3CB,PRKAR1A,PRKAR1B
Hepatic Cholestasis	4.25	0.0268	CALM3,GUCY1B1,MAP2K1,PPP3CB,PRKAR1A,PRKAR1B
Endocannabinoid Developing Neuron Pathway	4.41	0.0394	GUCY1B1,MAP2K1,PRKAR1A,PRKAR1B,STMN2
Nitric Oxide Signaling in the Cardiovascular System	4.53	0.0417	CALM3,GUCY1B1,MAP2K1,PRKAR1A,PRKAR1B
Sleep NREM Signaling Pathway	4.6	0.0431	GUCY1B1,MAP2K1,PRKAR1A,PRKAR1B,YWHAG
GABA synthesis, release, reuptake and degradation	4.63	0.158	RAB3A,SNAP25,SYT1
Opioid Signaling Pathway	4.67	0.0248	CALM3,GRIN1,GUCY1B1,MAP2K1,PPP3CB,PRKAR1A,PRKAR1B
Dopamine-DARPP32 Feedback in cAMP Signaling	4.69	0.0321	CALM3,GRIN1,GUCY1B1,PPP3CB,PRKAR1A,PRKAR1B
α-Adrenergic Signaling	4.71	0.0455	CALM3,GUCY1B1,MAP2K1,PRKAR1A,PRKAR1B
Netrin Signaling	4.87	0.0345	MAP2K1,NSF,PPP3CB,PRKAR1A,PRKAR1B,SNAP25
Docosahexaenoic Acid (DHA) Signaling	4.99	0.0278	APP,FABP3,GUCY1B1,MAP2K1,PRKAR1A,PRKAR1B,SYT1
Glutaminergic Receptor Signaling Pathway (Enhanced)	5.21	0.0243	CALM3,GRIN1,GUCY1B1,NSF,PPP3CB,PRKAR1A,PRKAR1B,SNAP25
Endocannabinoid Neuronal Synapse Pathway	5.26	0.0403	GRIN1,GUCY1B1,NDUFS2,PPP3CB,PRKAR1A,PRKAR1B
Synaptic Long Term Potentiation	5.52	0.0448	CALM3,GRIN1,MAP2K1,PPP3CB,PRKAR1A,PRKAR1B
Sensory processing of sound by inner hair cells of the cochlea	5.71	0.0725	CABP1,RAB3A,SNAP25,SYN1,SYP
Neurotransmitter release cycle	6.91	0.125	RAB3A,SNAP25,SYN1,SYN2,SYT1
Mitochondrial Dysfunction	9.35	0.0348	APP,ATP1A3,ATP1B1,CALM3,FBXW7,GPX4,NDUFS2,PPP3CB,PRKAR1A,PRKAR1B,SNCA,SOD2
Synaptogenesis Signaling Pathway	11	0.041	CALM3,GRIN1,GUCY1B1,NSF,PRKAR1A,PRKAR1B,RAB3A,SNAP25,SNCA,SNCB,SYN1,SYN2,SYT1
SNARE Signaling Pathway	14.1	0.0876	CALM3,GUCY1B1,NSF,PRKAR1A,PRKAR1B,RAB3A,SNAP25,SNCA,SNCB,SYN1,SYN2,SYT1

## Sheet: LB+ SNCA high vs low Down GM
Ingenuity Canonical Pathways	-log(p-value)	zScore	Ratio	Molecules
Ion channel transport	1.32		0.0109	ATP1A2,FXYD1
Glycogen metabolism	1.33		0.04	PPP1R3C
Mitochondrial RNA degradation	1.33		0.04	MT-ND2
Signaling by NTRK2 (TRKB)	1.33		0.04	NTRK2
Other interleukin signaling	1.35		0.0417	PTPRZ1
Regulation of TLR by endogenous ligand	1.36		0.0435	S100A1
Germ Cell-Sertoli Cell Junction Signaling	1.37		0.0117	A2M,SORBS1
Germ layer formation at gastrulation	1.49		0.0588	SOX2
Specification of the neural plate border	1.49		0.0588	SOX2
Transcriptional regulation of pluripotent stem cells	1.49		0.0588	SOX2
Mitochondrial Dysfunction	1.54		0.0087	ATP1A2,MT-ND2,PRDX6
Synthesis of Prostaglandins (PG) and Thromboxanes (TX)	1.55		0.0667	PTGDS
14-3-3-mediated Signaling	1.57		0.015	GFAP,VIM
Cardiac conduction	1.57		0.0152	ATP1A2,FXYD1
Myelination Signaling Pathway	1.59		0.00909	NTRK2,PMP2,SOX2
Advanced glycosylation endproduct receptor signaling	1.61		0.0769	S100B
POU5F1 (OCT4), SOX2, NANOG activate genes related to proliferation	1.61		0.0769	SOX2
Passive transport by Aquaporins	1.61		0.0769	AQP1
Transcriptional regulation of testis differentiation	1.61		0.0769	PTGDS
Erythrocytes take up carbon dioxide and release oxygen	1.68		0.0909	AQP1
Formation of the anterior neural plate	1.68		0.0909	SOX2
Prostanoid Biosynthesis	1.68		0.0909	PTGDS
CDK5 Signaling	1.69		0.0174	NTRK2,PPP1R3C
Interleukin-4 and Interleukin-13 signaling	1.71		0.018	SOX2,VIM
Creatine metabolism	1.72		0.1	GATM
Embryonic Stem Cell Differentiation into Cardiac Lineages	1.72		0.1	SOX2
Formation of the posterior neural plate	1.72		0.1	SOX2
POU5F1 (OCT4), SOX2, NANOG repress genes related to differentiation	1.72		0.1	SOX2
Serine biosynthesis	1.77		0.111	PSAT1
Signaling by Rho Family GTPases	1.83		0.0112	GFAP,PKN1,VIM
Erythrocytes take up oxygen and release carbon dioxide	1.87		0.143	AQP1
Sertoli Cell-Sertoli Cell Junction Signaling	1.93		0.0121	A2M,CLDN5,SORBS1
Sertoli Cell-Germ Cell Junction Signaling Pathway (Enhanced)	1.97		0.0127	A2M,CLDN5,SORBS1
Superpathway of Serine and Glycine Biosynthesis I	2.02		0.2	PSAT1
Signaling by ERBB4	2.24		0.0339	GFAP,S100B
Serine Biosynthesis	2.24		0.333	PSAT1
Glycine Degradation (Creatine Biosynthesis)	2.42		0.5	GATM
Inhibition of Matrix Metalloproteases	2.62		0.0526	A2M,SDC2
Regulation of Insulin-like Growth Factor (IGF) transport and uptake by IGFBPs	2.76		0.0242	CST3,IGFBP7,SDC2
Signaling by ALK	2.79		0.0645	PTN,PTPRZ1
Post-translational protein phosphorylation	2.94		0.028	CST3,IGFBP7,SDC2
Chaperone Mediated Autophagy	3.09		0.0909	GFAP,VIM

## Sheet: LBsur SNCA high vs low Up GM
Ingenuity Canonical Pathways	-log(p-value)	zScore	Ratio	Molecules
Interleukin-2 family signaling	1.31		0.0426	INPP5F,SYNJ1
Transport of inorganic cations/anions and amino acids/oligopeptides	1.31		0.0278	SLC6A15,SLC8A1,SLC9A6
Cardiac Hypertrophy Signaling	1.32	2	0.0192	GUCY1B1,PPP3CA,PPP3CB,PRKAR1A,PRKAR1B
Apelin Pancreas Signaling Pathway	1.32		0.0435	PRKAR1A,PRKAR1B
Sleep REM Signaling Pathway	1.33		0.0283	CFL1,PRKAR1A,PRKAR1B
Signaling by Insulin receptor	1.34		0.0444	ATP6V1A,ATP6V1B2
Protein repair	1.35		0.167	PCMT1
Trehalose Degradation II (Trehalase)	1.35		0.167	HK1
Assembly and cell surface presentation of NMDA receptors	1.36		0.0455	GRIN1,TUBA4A
GPER1 signaling	1.36		0.0291	PRKAR1A,PRKAR1B,STK24
Smooth Muscle Contraction	1.38		0.0465	ANXA6,GUCY1B1
Vasopressin regulates renal water homeostasis via Aquaporins	1.38		0.0465	PRKAR1A,PRKAR1B
Neuroinflammation Signaling Pathway	1.39	0.447214	0.0181	GLS,GRIA1,GRIN1,PPP3CA,PPP3CB,SNCA
Signaling by the B Cell Receptor (BCR)	1.39	2	0.0235	PPP3CA,PPP3CB,PRKCB,PSMC3
DAG and IP3 signaling	1.42		0.0488	PRKAR1A,PRKAR1B
Mechanisms of Viral Exit from Host Cells	1.42		0.0488	PRKCB,SH3GL2
Melanocyte Development and Pigmentation Signaling	1.42		0.0306	GUCY1B1,PRKAR1A,PRKAR1B
IL-1 Signaling	1.43		0.0309	GUCY1B1,PRKAR1A,PRKAR1B
Myo-inositol Biosynthesis	1.43		0.2	INPP5F
Necroptosis Signaling Pathway	1.46	2	0.0247	PPP3CA,PPP3CB,SLC25A4,TOMM20
eNOS Signaling	1.47	2	0.0248	GUCY1B1,PRKAR1A,PRKAR1B,PRKCB
Apelin Adipocyte Signaling Pathway	1.47		0.0323	GUCY1B1,PRKAR1A,PRKAR1B
EPH-Ephrin signaling	1.47		0.0323	CFL1,DNM1,GRIN1
Post-translational modification: synthesis of GPI-anchored proteins	1.47		0.0323	NEGR1,OPCML,THY1
Neurovascular Coupling Signaling Pathway	1.49	2.23607	0.0215	GRIA1,GRIN1,GUCY1B1,PRKAR1A,PRKAR1B
Guanine and Guanosine Salvage I	1.52		0.25	HPRT1
Corticotropin Releasing Hormone Signaling	1.53	2	0.026	GUCY1B1,PRKAR1A,PRKAR1B,PRKCB
ABRA Signaling Pathway	1.53		0.0341	CFL1,PPP3CA,PPP3CB
PDGF Signaling	1.55		0.0345	INPP5F,PRKCB,SYNJ1
Nuclear Cytoskeleton Signaling Pathway	1.55	2	0.0223	DCTN1,KIF21A,KIF3A,KIFAP3,TUBA4A
Dilated Cardiomyopathy Signaling Pathway	1.56		0.0267	ATP2A2,GUCY1B1,PRKAR1A,PRKAR1B
Autophagy	1.58	2.23607	0.0227	OPTN,PPP3CA,PPP3CB,PRKAR1A,PRKAR1B
Semaphorin Neuronal Repulsive Signaling Pathway	1.58	-1	0.027	CFL1,GUCY1B1,PRKAR1A,PRKAR1B
Gαi Signaling	1.6		0.0274	GUCY1B1,PRKAR1A,PRKAR1B,RGS4
Dopamine Receptor Signaling	1.63		0.037	GUCY1B1,PRKAR1A,PRKAR1B
IL-3 Signaling	1.63		0.037	PPP3CA,PPP3CB,PRKCB
Signaling by NTRK1 (TRKA)	1.63		0.037	DNM1,KIDINS220,SH3GL2
Sonic Hedgehog Signaling	1.64		0.0645	PRKAR1A,PRKAR1B
HIF1α Signaling	1.64	2.23607	0.0236	HK1,PKM,PPP3CA,PPP3CB,PRKCB
CLEAR Signaling Pathway	1.66	0.816497	0.021	ATP6V1A,ATP6V1B2,PINK1,PPP3CA,PPP3CB,PRKCB
Insulin Receptor Signaling	1.66	-2	0.0286	INPP5F,PRKAR1A,PRKAR1B,SYNJ1
Beta-catenin independent WNT signaling	1.7	2	0.0244	PPP3CA,PPP3CB,PRKCB,PSMC3,STK24
Leptin Signaling in Obesity	1.7		0.0395	GUCY1B1,PRKAR1A,PRKAR1B
GPCR-Mediated Integration of Enteroendocrine Signaling Exemplified by an L Cell	1.71		0.04	GUCY1B1,PRKAR1A,PRKAR1B
Glycolysis I	1.72		0.0714	ENO2,PKM
Melatonin Signaling	1.73		0.0405	PRKAR1A,PRKAR1B,PRKCB
GABA Receptor Signaling	1.73		0.0301	DNM1,GUCY1B1,KCNQ3,NSF
P2Y Purinergic Receptor Signaling Pathway	1.73		0.0301	GUCY1B1,PRKAR1A,PRKAR1B,PRKCB
Mitotic G2-G2/M phases	1.74	2.23607	0.025	DCTN1,OPTN,PAFAH1B1,PSMC3,TUBA4A
Circadian Rhythm Signaling	1.75		0.022	GRIA1,GRIN1,GUCY1B1,PRKAR1A,PRKAR1B,PRKCB
Axonal Guidance Signaling	1.76		0.0174	AFG3L2,CFL1,PPP3CA,PPP3CB,PRKAR1A,PRKAR1B,PRKCB,RTN4,TUBA4A
Translocation of SLC2A4 (GLUT4) to the plasma membrane	1.76		0.0417	KIF3A,KIFAP3,TUBA4A
GM-CSF Signaling	1.79		0.0429	PPP3CA,PPP3CB,PRKCB
Endocannabinoid Developing Neuron Pathway	1.8		0.0315	GUCY1B1,PRKAR1A,PRKAR1B,STMN2
Glutamine Degradation I	1.82		0.5	GLS
Glutamate Receptor Signaling	1.83		0.0441	GLS,GRIA1,GRIN1
Renin-Angiotensin Signaling	1.87		0.0331	GUCY1B1,PRKAR1A,PRKAR1B,PRKCB
RAB geranylgeranylation	1.88		0.0462	RAB3C,RAB6A,RAB6B
Protein Sorting Signaling Pathway	1.9	2.23607	0.0275	COPZ1,GUCY1B1,PRKAR1A,PRKAR1B,SNX10
GPCR-Mediated Nutrient Sensing in Enteroendocrine Cells	1.9		0.0339	GUCY1B1,PRKAR1A,PRKAR1B,PRKCB
Tight Junction Signaling	1.91		0.0276	NSF,PRKAR1A,PRKAR1B,SNAP25,STX1B
Cardiac β-adrenergic Signaling	1.92		0.0278	ATP2A2,GUCY1B1,PRKAR1A,PRKAR1B,SLC8A1
Superpathway of D-myo-inositol (1,4,5)-trisphosphate Metabolism	1.92		0.0909	INPP5F,SYNJ1
Superpathway of Inositol Phosphate Compounds	1.97	2.23607	0.0247	ATP1A1,INPP5F,NUDT3,PPP3CA,PPP3CB,SYNJ1
Iron uptake and transport	1.97		0.05	ATP6V1A,ATP6V1B2,SLC22A17
cAMP-mediated signaling	1.99	-0.447214	0.0249	GUCY1B1,PPP3CA,PPP3CB,PRKAR1A,PRKAR1B,RGS4
Gαq Signaling	2.03	1.34164	0.0296	ARHGEF25,PPP3CA,PPP3CB,PRKCB,RGS4
HSP90 chaperone cycle for steroid hormone receptors in the presence of ligand	2.03		0.0526	DCTN1,DNAJA2,TUBA4A
Integration of energy metabolism	2.04	2	0.037	PRKAR1A,PRKAR1B,SNAP25,STXBP1
Phototransduction Pathway	2.06		0.0536	GUCY1B1,PRKAR1A,PRKAR1B
Mitochondrial Division Signaling Pathway	2.06	0.447214	0.0301	PINK1,PPP3CA,PPP3CB,PRKAR1A,PRKAR1B
Class I MHC mediated antigen processing and presentation	2.06	2.82843	0.021	FBXO44,FBXW7,HERC1,KLHL2,PJA1,PSMC3,RNF220,TRIM36
RHO GTPase cycle	2.12	3	0.02	ARHGEF25,BASP1,CCT6A,CDC42SE2,EFHD2,FLOT1,KIDINS220,STMN2,WASF1
Hepatic Cholestasis	2.14	2.44949	0.0268	GUCY1B1,PPP3CA,PPP3CB,PRKAR1A,PRKAR1B,PRKCB
1D-myo-inositol Hexakisphosphate Biosynthesis II (Mammalian)	2.14		0.118	INPP5F,SYNJ1
D-myo-inositol (1,3,4)-trisphosphate Biosynthesis	2.14		0.118	INPP5F,SYNJ1
Apelin Cardiomyocyte Signaling Pathway	2.15	2	0.04	ATP2A2,PRKCB,SLC8A1,SLC9A6
Protein folding	2.17	2	0.0404	CCT6A,FBXW7,TUBA4A,USP11
D-myo-inositol (1,4,5)-trisphosphate Degradation	2.2		0.125	INPP5F,SYNJ1
3-phosphoinositide Biosynthesis	2.21	2.23607	0.0278	ATP1A1,INPP5F,NUDT3,PPP3CA,PPP3CB,SYNJ1
Insulin Secretion Signaling Pathway	2.21	2.23607	0.0246	GUCY1B1,NSF,PRKAR1A,PRKAR1B,PRKCB,SNAP25,STX1B
Oxytocin Signaling Pathway	2.21	1.88982	0.0246	ATP2B1,GUCY1B1,PPP3CA,PPP3CB,PRKAR1A,PRKAR1B,PRKCB
PFKFB4 Signaling Pathway	2.22		0.0612	HK1,PRKAR1A,PRKAR1B
Clathrin-mediated Endocytosis Signaling	2.28		0.0287	AMPH,DNM1,PPP3CA,PPP3CB,SH3GL2,SYNJ1
D-myo-inositol-5-phosphate Metabolism	2.31	2.23607	0.0291	ATP1A1,INPP5F,NUDT3,PPP3CA,PPP3CB,SYNJ1
Opioid Signalling	2.31	2	0.0444	PPP3CA,PPP3CB,PRKAR1A,PRKAR1B
RAB GEFs exchange GTP for GDP on RABs	2.31	2	0.0444	MADD,RAB3GAP1,RAB6A,RAB6B
Cilium Assembly	2.33	2.44949	0.0294	CCT6A,DCTN1,KIF3A,KIFAP3,PAFAH1B1,TUBA4A
TBC/RABGAPs	2.35		0.0682	OPTN,RAB6A,RAB6B
3-phosphoinositide Degradation	2.36	2.23607	0.0299	ATP1A1,INPP5F,NUDT3,PPP3CA,PPP3CB,SYNJ1
Glucose metabolism	2.38	2	0.0465	ENO2,HK1,PGM2L1,PKM
Platelet homeostasis	2.38	2	0.0465	ATP2A2,ATP2B1,GUCY1B1,SLC8A1
Adrenergic Receptor Signaling Pathway (Enhanced)	2.4	2.44949	0.0305	ATP6V1A,ATP6V1B2,GUCY1B1,PRKAR1A,PRKAR1B,PRKCB
Mitophagy	2.47		0.075	OPTN,PINK1,TOMM20
Cardiac conduction	2.48	2.23607	0.0379	ATP1A1,ATP1B1,ATP2A2,ATP2B1,SLC8A1
D-myo-inositol (1,4,5,6)-Tetrakisphosphate Biosynthesis	2.48	2.23607	0.0316	ATP1A1,INPP5F,NUDT3,PPP3CA,PPP3CB,SYNJ1
D-myo-inositol (3,4,5,6)-tetrakisphosphate Biosynthesis	2.48	2.23607	0.0316	ATP1A1,INPP5F,NUDT3,PPP3CA,PPP3CB,SYNJ1
ROBO SLIT Signaling Pathway	2.52	2.23607	0.0388	NDFIP1,NELL2,NRXN1,PRKAR1A,PRKAR1B
Orexin Signaling Pathway	2.61	2.64575	0.029	ATP6V1A,ATP6V1B2,GUCY1B1,PRKAR1A,PRKAR1B,PRKCB,SLC8A1
Calcium Transport I	2.61		0.2	ATP2A2,ATP2B1
Nitric Oxide Signaling in the Cardiovascular System	2.65	1.34164	0.0417	ATP2A2,GUCY1B1,PRKAR1A,PRKAR1B,PRKCB
Phagosome Maturation	2.71		0.0351	ATP6V1A,ATP6V1B2,NSF,SNAP25,STX1B,TUBA4A
Amyotrophic Lateral Sclerosis Signaling	2.72		0.0431	GRIA1,GRIN1,NEFH,NEFM,PPP3CA
Role of NFAT in Cardiac Hypertrophy	2.74	2.44949	0.0307	GUCY1B1,PPP3CA,PPP3CB,PRKAR1A,PRKAR1B,PRKCB,SLC8A1
Hedgehog 'off' state	2.75		0.0439	KIF3A,PRKAR1A,PRKAR1B,PSMC3,TUBA4A
Glutamate binding, activation of AMPA receptors and synaptic plasticity	2.79		0.0968	GRIA1,NSF,PRKCB
α-Adrenergic Signaling	2.82		0.0455	GUCY1B1,PRKAR1A,PRKAR1B,PRKCB,SLC8A1
Opioid Signaling Pathway	2.84	1.88982	0.0284	GRIN1,GUCY1B1,PPP3CA,PPP3CB,PRKAR1A,PRKAR1B,PRKCB,RGS4
Kinesins	2.9	2	0.0645	KIF21A,KIF3A,KIFAP3,TUBA4A
COPI-mediated anterograde transport	2.97	2.23607	0.049	COPZ1,DCTN1,NSF,SPTBN4,TUBA4A
Gap Junction Signaling	2.98	0.707107	0.0269	GRIA1,GUCY1B1,KCNQ3,PPP3CA,PPP3CB,PRKAR1A,PRKAR1B,PRKCB,TUBA4A
Neurexins and neuroligins	3.04	2	0.0702	GRIN1,NRXN1,STXBP1,SYT1
GABAergic Receptor Signaling Pathway (Enhanced)	3.15	-0.816497	0.0429	GLS,GRIN1,GUCY1B1,NRXN1,PRKAR1A,PRKAR1B
Reelin Signaling in Neurons	3.15	1.34164	0.0429	ARHGEF25,CFL1,GRIN1,MAP1B,PAFAH1B1,WASF1
Docosahexaenoic Acid (DHA) Signaling	3.16	2.82843	0.0317	GUCY1B1,PRKAR1A,PRKAR1B,PRKCB,SPTBN4,STXBP1,SYNJ1,SYT1
nNOS Signaling in Neurons	3.29		0.0816	GRIN1,PPP3CA,PPP3CB,PRKCB
Synaptic adhesion-like molecules	3.29		0.143	FLOT1,GRIA1,GRIN1
Ion channel transport	3.3	2.64575	0.0383	ATP1A1,ATP1B1,ATP2A2,ATP2B1,ATP6V1A,ATP6V1B2,ATP9A
Activation of NMDA receptors and postsynaptic events	3.33	2.23607	0.0588	GRIA1,GRIN1,PRKAR1A,PRKAR1B,TUBA4A
Clathrin-mediated endocytosis	3.34	2.44949	0.0465	AMPH,DNM1,PACSIN1,SH3GL2,SYNJ1,SYT1
MHC class II antigen presentation	3.36	2.44949	0.0469	DCTN1,DNM1,KIF3A,KIFAP3,SH3GL2,TUBA4A
GABA synthesis, release, reuptake and degradation	3.42		0.158	SNAP25,STXBP1,SYT1
Sensory processing of sound by inner hair cells of the cochlea	3.75	2.23607	0.0725	ATP2B1,CABP1,SNAP25,SYN1,SYP
Parkinson's Signaling Pathway	3.81	-1	0.0316	ATP6V1A,ATP6V1B2,GRIA1,GRIN1,NDUFB5,PINK1,SNCA,TOMM20,TUBA4A,UCHL1
Endocannabinoid Neuronal Synapse Pathway	3.84	0.816497	0.047	GRIA1,GRIN1,GUCY1B1,PPP3CA,PPP3CB,PRKAR1A,PRKAR1B
Neuropathic Pain Signaling in Dorsal Horn Neurons	3.92	2.44949	0.0594	GRIA1,GRIN1,KCNQ3,PRKAR1A,PRKAR1B,PRKCB
Dopamine-DARPP32 Feedback in cAMP Signaling	4.03	2.64575	0.0428	ATP2A2,GRIN1,GUCY1B1,PPP3CA,PPP3CB,PRKAR1A,PRKAR1B,PRKCB
Synaptic Long Term Potentiation	4.13	2.64575	0.0522	GRIA1,GRIN1,PPP3CA,PPP3CB,PRKAR1A,PRKAR1B,PRKCB
Huntington's Disease Signaling	4.15		0.0348	DCTN1,DNM1,GLS,NSF,PACSIN1,PRKCB,PSMC3,SNAP25,SNCA,STX1B
L1CAM interactions	4.34	2.64575	0.0565	DNM1,GAP43,KCNQ3,NRCAM,SH3GL2,SPTBN4,TUBA4A
Calcium Signaling	4.35	3	0.0413	ATP2A2,ATP2B1,GRIA1,GRIN1,PPP3CA,PPP3CB,PRKAR1A,PRKAR1B,SLC8A1
Neurotransmitter release cycle	4.9	2.23607	0.125	GLS,SNAP25,STXBP1,SYN1,SYT1
Glutaminergic Receptor Signaling Pathway (Enhanced)	5.07	3.4641	0.0365	GLS,GRIA1,GRIN1,GUCY1B1,NSF,PPP3CA,PPP3CB,PRKAR1A,PRKAR1B,PRKCB,SNAP25,STX1B
Netrin Signaling	5.12	3	0.0517	GRIA1,NSF,PPP3CA,PPP3CB,PRKAR1A,PRKAR1B,PRKCB,SNAP25,STX1B
Pancreatic Secretion Signaling Pathway	5.44	3.31662	0.0438	ATP2A2,ATP2B1,CADPS2,GUCY1B1,NSF,PRKAR1A,PRKAR1B,PRKCB,SNAP25,STX1B,STXBP1
Mitochondrial Dysfunction	5.6	0.27735	0.0377	ATP1A1,ATP1B1,COX11,COX7A2L,FBXW7,NDUFB5,PINK1,PPP3CA,PPP3CB,PRKAR1A,PRKAR1B,SNCA,TOMM20
Intra-Golgi and retrograde Golgi-to-ER traffic	6.32	3.31662	0.0539	COPZ1,DCTN1,KIF21A,KIF3A,KIFAP3,NSF,PAFAH1B1,RAB3GAP1,RAB6A,RAB6B,TUBA4A
SNARE Signaling Pathway	8.09	2.7136	0.0803	GUCY1B1,NSF,PRKAR1A,PRKAR1B,RAB6A,SNAP25,SNCA,STX1B,STXBP1,SYN1,SYT1
Synaptogenesis Signaling Pathway	9.44	2.5	0.0536	CFL1,GRIA1,GRIN1,GUCY1B1,MAP1B,NRXN1,NSF,PAFAH1B1,PRKAR1A,PRKAR1B,SNAP25,SNCA,STX1B,STXBP1,SYN1,SYT1,WASF1

## Sheet: LBsur SNCA high vs low Down GM
Ingenuity Canonical Pathways	-log(p-value)	zScore	Ratio	Molecules
Wound Healing Signaling Pathway	1.31	-1	0.0158	FGFR2,ITGB4,PRKCA,VIM
Factors Promoting Cardiogenesis in Vertebrates	1.31		0.0199	BMP7,PRKCA,SMAD9
Atorvastatin ADME	1.32		0.111	SLCO2B1
Serine biosynthesis	1.32		0.111	PSAT1
Semaphorin Neuronal Repulsive Signaling Pathway	1.33		0.0203	BCAN,ITGB4,PLXNB1
Neutrophil degranulation	1.34	-2.44949	0.0126	CAT,CST3,FTH1,LGALS3,PADI2,TMBIM1
Gαi Signaling	1.35		0.0205	GNA13,P2RY12,S1PR1
Iron homeostasis signaling pathway	1.35		0.0207	BMP7,CYBRD1,FTH1
Serotonin Receptor Signaling	1.36	-2.44949	0.0127	CPE,FNBP1,GNA13,MYLK,PRKCA,RAPGEF3
DHCR24 Signaling Pathway	1.36		0.0208
Actin Cytoskeleton Signaling	1.36		0.0165	GNA13,ITGB4,MSN,MYLK
Superoxide Radicals Degradation	1.37		0.125	CAT
Iron uptake and transport	1.38		0.0333	CYBRD1,FTH1
Semaphorin Signaling in Neurons	1.39		0.0339	FNBP1,PLXNB1
Signaling by ERBB4	1.39		0.0339	S100B,SPARC
Phagosome Formation	1.4	-2.82843	0.0113	GPR37L1,GPRC5B,ITGB4,MYLK,P2RY12,PRKCA,RAPGEF3,S1PR1
STAT3 Pathway	1.4		0.0216	FGFR2,NTRK2,SOCS3
Adipogenesis pathway	1.41		0.0217	BMP7,FGFR2,SMAD9
CSDE1 Signaling Pathway	1.42		0.0351	SDC4,VIM
CCR3 Signaling in Eosinophils	1.42		0.0221	GNA13,MYLK,PRKCA
Ferroptosis Signaling Pathway	1.42		0.0221	FTH1,HSPB1,SLC7A11
Erythrocytes take up oxygen and release carbon dioxide	1.43		0.143	CA2
Synaptic Long Term Potentiation	1.44		0.0224	PPP1R3C,PRKCA,RAPGEF3
14-3-3-mediated Signaling	1.45		0.0226	PRKCA,TUBB2B,VIM
Response to elevated platelet cytosolic Ca2+	1.45		0.0227	A2M,PRKCA,SPARC
IL-6 Signaling	1.48		0.0233	A2M,HSPB1,SOCS3
Thrombin Signaling	1.48		0.018	FNBP1,GNA13,MYLK,PRKCA
Gαs Signaling	1.51		0.0238	ADD3,GNA13,RAPGEF3
Gap junction trafficking and regulation	1.51		0.0392	GJB6,TUBB2B
Signaling by ERBB2	1.52		0.04	ERBIN,PRKCA
Regulation of Insulin-like Growth Factor (IGF) transport and uptake by IGFBPs	1.52		0.0242	CST3,IGFBP7,SDC2
Role of NANOG in Mammalian Embryonic Stem Cell Pluripotency	1.53		0.0244	BMP7,LIFR,SMAD9
IL-15 Production	1.54		0.0246	FGFR2,MERTK,NTRK2
Neuregulin Signaling	1.57		0.0252	ERBIN,ITGB4,PRKCA
Arginine Degradation I (Arginase Pathway)	1.57		0.2	ALDH4A1
Protein Citrullination	1.57		0.2	PADI2
Superpathway of Serine and Glycine Biosynthesis I	1.57		0.2	PSAT1
Autism Signaling Pathway	1.57	-2.23607	0.0162	ALDH1L1,ALDH2,ALDH4A1,ALDH6A1,NTRK2
Sphingosine-1-phosphate Signaling	1.58		0.0254	FNBP1,GNA13,S1PR1
Hepatic Fibrosis Signaling Pathway	1.58	-2.23607	0.0144	AGT,FNBP1,FTH1,ITGB4,MYLK,PRKCA
Granulocyte Adhesion and Diapedesis	1.59		0.0194	CLDN5,MSN,SDC2,SDC4
Cholecystokinin/Gastrin-mediated Signaling	1.59		0.0256	FNBP1,GNA13,PRKCA
Pulmonary Healing Signaling Pathway	1.6	-2	0.0196	FGFR2,IDH2,PRKCA,SMAD9
Noradrenaline and Adrenaline Degradation	1.61		0.0444	ALDH2,ALDH4A1
Lung Ionic Balance Signaling Pathway	1.61	-1.13389	0.0133	ATP1A2,ATP1B2,GPR37L1,GPRC5B,P2RY12,PRKCA,S1PR1
Protein Kinase A Signaling	1.62	0.447214	0.0147	ADD3,GNA13,MYLK,PPP1R3C,PRKCA,PTPRZ1
Aggrephagy	1.62		0.0455	TUBB2B,VIM
Elastic fibre formation	1.62		0.0455	BMP7,EFEMP1
Retinoid metabolism and transport	1.62		0.0455	SDC2,SDC4
Regulation of Actin-based Motility by Rho	1.64		0.0268	FNBP1,ITGB4,MYLK
Smooth Muscle Contraction	1.64		0.0465	ALDH2,MYLK
Transport of vitamins, nucleosides, and related molecules	1.64		0.0465	APOD,SLCO2B1
Interleukin-4 and Interleukin-13 signaling	1.65		0.027	S1PR1,SOCS3,VIM
Ethanol Degradation II	1.66		0.0476	ALDH2,ALDH4A1
Phenylethylamine Degradation I	1.67		0.25	ALDH2
Leukocyte Extravasation Signaling	1.67		0.0206	CLDN5,MSN,PRKCA,RAPGEF3
Integration of energy metabolism	1.68		0.0278	AHCYL1,PRKCA,RAPGEF3
Signaling by VEGF	1.68		0.0278	AHCYL1,HSPB1,PRKCA
Transport of inorganic cations/anions and amino acids/oligopeptides	1.68		0.0278	SLC1A2,SLC1A3,SLC7A11
DAG and IP3 signaling	1.68		0.0488	AHCYL1,PRKCA
tRNA processing in the mitochondrion	1.68		0.0488	MT-ND2,MT-ND6
Hepatic Fibrosis / Hepatic Stellate Cell Activation	1.68		0.0208	A2M,AGT,FGFR2,LHX2
Post-translational protein phosphorylation	1.69		0.028	CST3,IGFBP7,SDC2
Neurotransmitter release cycle	1.7		0.05	SLC1A2,SLC1A3
CREB Signaling in Neurons	1.71	-2.64575	0.013	FGFR2,GNA13,GPR37L1,GPRC5B,NTRK2,P2RY12,PRKCA,S1PR1
Dopamine Degradation	1.72		0.0513	ALDH2,ALDH4A1
NGF-stimulated transcription	1.72		0.0513	F3,ID4
Mouse Embryonic Stem Cell Pluripotency	1.73		0.0291	ID4,LIFR,SMAD9
Inhibition of Matrix Metalloproteases	1.74		0.0526	A2M,SDC2
Breast Cancer Regulation by Stathmin1	1.75	-2.64575	0.0132	GNA13,GPR37L1,GPRC5B,P2RY12,PPP1R3C,PRKCA,S1PR1,TUBB2B
Ion channel transport	1.75	-2	0.0219	ATP1A2,ATP1B2,FXYD1,TTYH1
Apelin Cardiomyocyte Signaling Pathway	1.77		0.03	CAT,MYLK,PRKCA
MTF1 activates gene expression	1.79		0.333	CSRP1
Proline Degradation	1.79		0.333	ALDH4A1
Proline catabolism	1.79		0.333	ALDH4A1
Serine Biosynthesis	1.79		0.333	PSAT1
G-Protein Coupled Receptor Signaling	1.8	-3	0.0126	GNA13,GPR37L1,GPRC5B,MYLK,P2RY12,PREX2,PRKCA,RAPGEF3,S1PR1
Coagulation System	1.81		0.0571	A2M,F3
Signal amplification	1.86		0.0606	GNA13,P2RY12
Cell junction organization	1.86		0.0326	CLDN5,ITGB4,PARD3
Sperm Motility	1.87		0.0194	FGFR2,GNA13,MERTK,NTRK2,PRKCA
Transcriptional Regulatory Network in Embryonic Stem Cells	1.91	0	0.0244	FGFR2,LIFR,PAX6,SMAD9
Signaling by ALK	1.91		0.0645	PTN,PTPRZ1
Tryptophan Degradation X (Mammalian, via Tryptamine)	1.91		0.0645	ALDH2,ALDH4A1
HIPPO signaling	1.93		0.0345	PARD3,PPP1R3C,TP53BP2
Mitochondrial Dysfunction	1.94	0.447214	0.0174	ATP1A2,ATP1B2,IDH2,MT-ND2,MT-ND6,RAPGEF3
4-hydroxyproline Degradation I	1.97		0.5	ALDH4A1
Glycine Degradation (Creatine Biosynthesis)	1.97		0.5	GATM
β-alanine Degradation I	1.97		0.5	ALDH6A1
PTEN Signaling	2.01		0.0261	FGFR2,ITGB4,NTRK2,PREX2
Xenobiotic Metabolism Signaling	2.03		0.0182	ALDH1L1,ALDH2,ALDH4A1,ALDH6A1,CAT,PRKCA
Glutaminergic Receptor Signaling Pathway (Enhanced)	2.04	-1.63299	0.0182	GABRG1,PRKCA,SHANK1,SLC1A2,SLC1A3,SLC7A11
Xenobiotic Metabolism CAR Signaling Pathway	2.06	-1.34164	0.0216	ALDH1L1,ALDH2,ALDH4A1,ALDH6A1,PRKCA
Cardiomyocyte Differentiation via BMP Receptors	2.06		0.0769	BMP7,SMAD9
Growth Hormone Signaling	2.07		0.039	A2M,PRKCA,SOCS3
Mitochondrial RNA degradation	2.09		0.08	MT-ND2,MT-ND6
Putrescine Degradation III	2.09		0.08	ALDH2,ALDH4A1
Molecular Mechanisms of Cancer	2.13	-3.31662	0.0127	BMP7,FNBP1,GNA13,GPR37L1,GPRC5B,ITGB4,P2RY12,PRKCA,RAPGEF3,S1PR1,SMAD9
Histamine Degradation	2.13		0.0833	ALDH2,ALDH4A1
Interleukin-6 family signaling	2.13		0.0833	LIFR,SOCS3
Axonal Guidance Signaling	2.13		0.0154	BMP7,GNA13,ITGB4,NTRK2,PLXNB1,PRKCA,SDC2,TUBB2B
ERK/MAPK Signaling	2.14	-1	0.0226	HSPB1,ITGB4,PPP1R3C,PRKCA,RAPGEF3
RHOGDI Signaling	2.14		0.0226	FNBP1,GNA13,ITGB4,MSN,PRKCA
Fatty Acid α-oxidation	2.16		0.087	ALDH2,ALDH4A1
Cell surface interactions at the vascular wall	2.19	-2.23607	0.0233	ATP1B2,MERTK,SDC2,SDC4,SLC7A11
Cardiac conduction	2.23	-2	0.0303	AHCYL1,ATP1A2,ATP1B2,FXYD1
LPS/IL-1 Mediated Inhibition of RXR Function	2.24		0.0202	ACSBG1,ALDH1L1,ALDH2,ALDH4A1,ALDH6A1,CAT
Glycosaminoglycan metabolism	2.28	-2	0.0312	BCAN,LYVE1,SDC2,SDC4
ID1 Signaling Pathway	2.29	-2.23607	0.0245	FGFR2,LIFR,PLXNB1,SMAD9,VIM
RHOA Signaling	2.34	-1	0.0325	CDC42EP4,GNA13,MSN,MYLK
Production of Nitric Oxide and Reactive Oxygen Species in Macrophages	2.4	-0.447214	0.026	APOD,CAT,FNBP1,PPP1R3C,PRKCA
S100 Family Signaling Pathway	2.42	-3.31662	0.014	FGFR2,GPR37L1,GPRC5B,NTRK2,P2RY12,PRKCA,S100A1,S100A13,S100B,S1PR1,SMAD9
RHO GTPase cycle	2.49	-2.82843	0.0178	ADD3,CDC42EP4,ERBIN,FNBP1,GNA13,PLXNB1,PREX2,VIM
Xenobiotic Metabolism AHR Signaling Pathway	2.53	-2	0.0367	ALDH1L1,ALDH2,ALDH4A1,ALDH6A1
Extracellular matrix organization	2.56	-2	0.0374	BCAN,ITGB4,LRP4,SPARC
Pancreatic Secretion Signaling Pathway	2.6	-2.44949	0.0239	AHCYL1,CA2,GNA13,PPP1R3C,PRKCA,RAPGEF3
Advanced glycosylation endproduct receptor signaling	2.66		0.154	LGALS3,S100B
Mitochondrial protein degradation	2.7	-2	0.0408	ALDH2,IDH2,MT-ND2,MT-ND6
Transcriptional regulation by RUNX1	2.84	-2.23607	0.0329	CLDN5,LGALS3,LIFR,LMO2,SOCS3
Formation of Fibrin Clot (Clotting Cascade)	2.91		0.0769	A2M,F3,GP1BB
Hematoma Resolution Signaling Pathway	3.27	-2.64575	0.027	CAT,FTH1,MERTK,MT-ND2,MT-ND6,S1PR1,SOCS3
Aryl Hydrocarbon Receptor Signaling	3.3		0.0328	ALDH1L1,ALDH2,ALDH4A1,ALDH6A1,HSPB1,NFIB
Myelination Signaling Pathway	3.35	-0.377964	0.0242	BMP7,FGFR2,ID4,ITGB4,NTRK2,PMP2,RAPGEF3,SMAD9
Ethanol Degradation IV	3.38		0.111	ALDH2,ALDH4A1,CAT
Parkinson's Signaling Pathway	3.47	-0.377964	0.0253	ALDH1L1,ALDH2,ALDH4A1,ALDH6A1,MT-ND2,MT-ND6,SLC1A2,TUBB2B
Xenobiotic Metabolism PXR Signaling Pathway	3.56	-1.88982	0.0303	ALDH1L1,ALDH2,ALDH4A1,ALDH6A1,CAT,PPP1R3C,PRKCA
Neurotransmitter uptake and metabolism In glial cells	3.76		0.5	SLC1A2,SLC1A3
Human Embryonic Stem Cell Pluripotency	3.93	-2.64575	0.0348	BMP7,FGFR2,ID4,LIFR,NTRK2,PRKCA,SMAD9
Signaling by Rho Family GTPases	3.96	-1.34164	0.0299	CDC42EP4,FNBP1,GNA13,ITGB4,MSN,MYLK,PARD3,VIM
Syndecan interactions	4.88	-2	0.148	ITGB4,PRKCA,SDC2,SDC4
