# Supplementary material for: Spatially resolved molecular signatures of Lewy body dementia
Source: Acta Neuropathol. 2026 Jan 26;151(1):10. doi: 10.1007/s00401-026-02981-z (PMC12835040; doi:10.1007/s00401-026-02981-z)
Supplement: Supplementary file 17 — Supplementary Table 8 (XLSX 10 KB) [file 401_2026_2981_MOESM17_ESM.xlsx]

## Sheet: Sheet1
Supplementary Table 8. Patient characteristics of the postmortem human brains for western blotting (LBD E3 vs E4).
	E3 LBD (N=23)	E4 LBD (N=19)
Age (years)	77.0 (61.0, 93.0)	77.5 (62.0, 88.0)
Sex (Male)	14 (60.9%)	11 (57.9%)
Thal phase
0	5 (21.7%)	2 (10.5%)
1	5 (21.7%)	6 (31.6%)
2	0 (0.0%)	3 (15.8%)
3	11 (47.8%)	7 (36.8%)
4	1 (4.4%)	0 (0.0%)
Not Determined	1 (4.4%)	1 (5.3%)
Braak stage
0	2 (8.7%)	3 (15.8%)
I	2 (8.7%)	2 (10.5%)
II	14 (60.9%)	6 (31.6%)
III	5 (21.7%)	8 (42.1%)
The sample median (minimum, maximum) is given for age.
